# Supplementary material for: Systematic assessment of ISWI subunits shows that NURF creates local accessibility for CTCF
Source: Nat Genet. 2024 May 30;56(6):1203–12. doi: 10.1038/s41588-024-01767-x (PMC11176080; doi:10.1038/s41588-024-01767-x)
Supplement: Supplementary file 4 — Supplementary Table 1: Genomic coordinates of distal DHSs used in this study. Supplementary Table 2: Genomic coordinates of differentially accessible regions in each ISWI subunit deletion. Supplementary Table 3: Bound CTCF sites divided by clusters. Supplementary Table 4: Bound CTCF sites divided by groups. Supplementary Table 5: Sequence of gRNAs and mutations in the newly generated lines. Supplementary Table 6: Antibodies used in this study. Supplementary Table 7: Coverage and mapped reads for DNA and RNA sequencing experiments. Supplementary Table 8: Primers used for amplicon-based SMF. [file 41588_2024_1767_MOESM4_ESM.xlsx]

## Sheet: TableS1_DHSs
Supplementary Table1: Genomic coordinates of DNaseI hypersensitive sites used in this study.
seqnames	start	end	width
chr1	3062832	3063193	362
chr1	3340774	3341005	232
chr1	3343551	3343902	352
chr1	3482590	3483501	912
chr1	3549594	3550175	582
chr1	3648939	3649380	442
chr1	3681463	3681984	522
chr1	3914133	3914424	292
chr1	3953563	3954004	442
chr1	3956033	3956244	212
chr1	3956343	3956634	292
chr1	3982023	3982174	152
chr1	3982696	3982917	222
chr1	3994727	3995088	362
chr1	4059318	4059599	282
chr1	4136483	4136844	362
chr1	4139123	4139574	452
chr1	4150723	4151334	612
chr1	4228238	4228449	212
chr1	4332537	4332778	242
chr1	4382922	4383103	182
chr1	4396936	4397127	192
chr1	4571264	4572235	972
chr1	4599660	4600131	472
chr1	4657010	4657201	192
chr1	4660098	4660369	272
chr1	4722603	4722964	362
chr1	4768451	4768692	242
chr1	4769891	4770252	362
chr1	4780137	4780448	312
chr1	4802520	4802951	432
chr1	4803044	4803545	502
chr1	4855107	4856058	952
chr1	4914448	4914859	412
chr1	4934072	4934453	382
chr1	4970367	4970998	632
chr1	4972267	4972798	532
chr1	5022745	5023466	722
chr1	5134762	5135093	332
chr1	5137112	5137383	272
chr1	5183531	5183852	322
chr1	5227814	5228395	582
chr1	5232114	5232525	412
chr1	5232634	5233325	692
chr1	5261421	5261672	252
chr1	5461485	5461946	462
chr1	5778498	5779219	722
chr1	5782548	5782839	292
chr1	5904923	5905104	182
chr1	5943521	5943752	232
chr1	6059134	6059415	282
chr1	6117572	6117933	362
chr1	6135141	6135392	252
chr1	6142742	6143223	482
chr1	6144012	6144203	192
chr1	6152528	6152719	192
chr1	6272300	6272571	272
chr1	6282337	6283208	872
chr1	6382648	6383209	562
chr1	6406408	6406649	242
chr1	6410162	6410423	262
chr1	6417999	6418210	212
chr1	6441076	6441997	922
chr1	6447803	6448614	812
chr1	6448633	6449384	752
chr1	6457892	6458453	562
chr1	6731905	6732086	182
chr1	6859115	6859296	182
chr1	6870275	6870746	472
chr1	6898215	6898686	472
chr1	6984225	6984646	422
chr1	6997681	6997902	222
chr1	7010227	7010448	222
chr1	7020669	7020920	252
chr1	7045314	7045585	272
chr1	7047150	7047621	472
chr1	7052310	7052711	402
chr1	7068509	7069100	592
chr1	7070079	7070410	332
chr1	7124710	7125141	432
chr1	7125200	7125371	172
chr1	7125950	7126371	422
chr1	7201681	7202002	322
chr1	7204871	7205062	192
chr1	7207151	7207452	302
chr1	7271536	7271787	252
chr1	7312393	7312794	402
chr1	7313373	7313824	452
chr1	7319303	7319874	572
chr1	7440514	7440795	282
chr1	7451743	7452164	422
chr1	7494093	7494424	332
chr1	7502332	7502833	502
chr1	7518826	7519147	322
chr1	7543573	7543814	242
chr1	7671305	7672166	862
chr1	7732695	7733256	562
chr1	7769670	7769851	182
chr1	7777212	7777633	422
chr1	8096985	8097456	472
chr1	8123207	8123368	162
chr1	8496268	8496699	432
chr1	8533997	8534208	212
chr1	8557712	8558323	612
chr1	8581651	8582592	942
chr1	8913805	8914146	342
chr1	8936014	8936385	372
chr1	8940812	8941103	292
chr1	8941376	8941667	292
chr1	9350037	9350188	152
chr1	9443006	9443287	282
chr1	9469501	9469982	482
chr1	9470041	9470522	482
chr1	9535678	9536179	502
chr1	9541307	9541598	292
chr1	9549075	9549266	192
chr1	9572156	9572457	302
chr1	9573276	9573537	262
chr1	9649223	9649584	362
chr1	9701903	9702384	482
chr1	9703123	9703394	272
chr1	9755687	9755918	232
chr1	9768373	9769134	762
chr1	9772833	9773094	262
chr1	9889455	9889836	382
chr1	9908968	9909599	632
chr1	9952985	9953286	302
chr1	9955024	9955275	252
chr1	9990038	9990269	232
chr1	10031496	10032147	652
chr1	10089586	10089857	272
chr1	10171094	10171425	332
chr1	10300589	10300790	202
chr1	10380826	10381157	332
chr1	10397951	10398192	242
chr1	10476828	10477179	352
chr1	10650650	10650951	302
chr1	10759646	10759907	262
chr1	10852964	10853415	452
chr1	10878143	10878684	542
chr1	10880003	10880664	662
chr1	11065231	11065502	272
chr1	11082113	11082554	442
chr1	11096733	11097014	282
chr1	11120613	11120824	212
chr1	11128312	11128443	132
chr1	11149442	11149963	522
chr1	11151322	11151893	572
chr1	11277729	11278330	602
chr1	11329308	11329929	622
chr1	11330038	11330899	862
chr1	11351041	11351632	592
chr1	11385943	11386214	272
chr1	11395357	11396328	972
chr1	11396407	11396698	292
chr1	11401027	11401598	572
chr1	11427464	11427735	272
chr1	11466996	11467457	462
chr1	11492968	11493209	242
chr1	11501521	11502282	762
chr1	11565432	11565623	192
chr1	11657779	11658040	262
chr1	11748391	11748922	532
chr1	12025831	12026272	442
chr1	12126553	12127004	452
chr1	12147891	12148252	362
chr1	12587086	12587327	242
chr1	12636650	12637191	542
chr1	12670984	12671285	302
chr1	12699143	12699334	192
chr1	12711227	12711858	632
chr1	12733018	12733219	202
chr1	12744165	12745526	1362
chr1	12753995	12754516	522
chr1	12762632	12762873	242
chr1	12763163	12763684	522
chr1	12790953	12791214	262
chr1	12791233	12791554	322
chr1	12811265	12811796	532
chr1	12814195	12815386	1192
chr1	12835159	12836760	1602
chr1	12836779	12837120	342
chr1	12864157	12864358	202
chr1	12886547	12886998	452
chr1	12935894	12936075	182
chr1	12954169	12954500	332
chr1	13015804	13016135	332
chr1	13018474	13018785	312
chr1	13050215	13050466	252
chr1	13052037	13052548	512
chr1	13059646	13060007	362
chr1	13071355	13071656	302
chr1	13073935	13074276	342
chr1	13074465	13075096	632
chr1	13076299	13076650	352
chr1	13078303	13078544	242
chr1	13081009	13081230	222
chr1	13084551	13085472	922
chr1	13088052	13088403	352
chr1	13094585	13095206	622
chr1	13103574	13104505	932
chr1	13117813	13118034	222
chr1	13127857	13128328	472
chr1	13132038	13132549	512
chr1	13134201	13134742	542
chr1	13142391	13142732	342
chr1	13142951	13143252	302
chr1	13146332	13146573	242
chr1	13216353	13216714	362
chr1	13245813	13246024	212
chr1	13253403	13253634	232
chr1	13308876	13309317	442
chr1	13455613	13455904	292
chr1	13467905	13468256	352
chr1	13468305	13468556	252
chr1	13496438	13496809	372
chr1	13500569	13500880	312
chr1	13507565	13507836	272
chr1	13525340	13525731	392
chr1	13531530	13531861	332
chr1	13535010	13535431	422
chr1	13599336	13599697	362
chr1	13599856	13600127	272
chr1	13606628	13607129	502
chr1	13617290	13617581	292
chr1	13664341	13664622	282
chr1	13784443	13784724	282
chr1	13789255	13789726	472
chr1	13846457	13846868	412
chr1	13854748	13854899	152
chr1	13872483	13872884	402
chr1	13938423	13938684	262
chr1	14000965	14001426	462
chr1	14026983	14027294	312
chr1	14097912	14098123	212
chr1	14177082	14177463	382
chr1	14186482	14187033	552
chr1	14225433	14225874	442
chr1	14233393	14233784	392
chr1	14291942	14292623	682
chr1	14294262	14294753	492
chr1	14312572	14312883	312
chr1	14420901	14421442	542
chr1	14506282	14507353	1072
chr1	14570820	14571001	182
chr1	14613353	14613524	172
chr1	14613615	14613736	122
chr1	14631910	14632331	422
chr1	14636290	14636561	272
chr1	14650400	14650711	312
chr1	14705506	14705937	432
chr1	14734236	14734437	202
chr1	14739693	14740364	672
chr1	14743141	14743522	382
chr1	14756825	14757526	702
chr1	14934647	14934978	332
chr1	15017738	15018039	302
chr1	15266461	15266772	312
chr1	15327436	15327637	202
chr1	15455981	15456402	422
chr1	15754641	15754792	152
chr1	15791123	15792234	1112
chr1	15794755	15794856	102
chr1	15814378	15814609	232
chr1	15814662	15815293	632
chr1	15815342	15815573	232
chr1	15902459	15902760	302
chr1	16021623	16021994	372
chr1	16062030	16062211	182
chr1	16115855	16116466	612
chr1	16116495	16116736	242
chr1	16129965	16130796	832
chr1	16133265	16133506	242
chr1	16325751	16326182	432
chr1	16519684	16520205	522
chr1	16823939	16824440	502
chr1	16824489	16824640	152
chr1	16824776	16825267	492
chr1	16867499	16867780	282
chr1	16868466	16868777	312
chr1	16887102	16887383	282
chr1	16996698	16996929	232
chr1	17009663	17010014	352
chr1	17123448	17123779	332
chr1	17163616	17163847	232
chr1	17175547	17175828	282
chr1	17207390	17207971	582
chr1	17235554	17235825	272
chr1	17250641	17251232	592
chr1	17434138	17434329	192
chr1	17489901	17490122	222
chr1	17506662	17507083	422
chr1	17629667	17629838	172
chr1	17686909	17687340	432
chr1	17846395	17846716	322
chr1	17932143	17932854	712
chr1	17978218	17978389	172
chr1	17980717	17980908	192
chr1	17982707	17982998	292
chr1	18030240	18030541	302
chr1	18057109	18057380	272
chr1	18057739	18059060	1322
chr1	18106283	18106484	202
chr1	18106823	18107074	252
chr1	18246250	18246551	302
chr1	18268798	18269229	432
chr1	18287388	18287739	352
chr1	18288948	18289169	222
chr1	18639342	18639773	432
chr1	18793664	18793945	282
chr1	18831045	18831416	372
chr1	18981061	18981192	132
chr1	19056434	19056625	192
chr1	19088212	19088443	232
chr1	19103814	19104975	1162
chr1	19109749	19109980	232
chr1	19179064	19179345	282
chr1	19205656	19205907	252
chr1	19233761	19234342	582
chr1	19234791	19235212	422
chr1	19235381	19235662	282
chr1	19236591	19237012	422
chr1	19241361	19241712	352
chr1	19244598	19244879	282
chr1	19290220	19290431	212
chr1	19344516	19344767	252
chr1	19975474	19975885	412
chr1	20311586	20311797	212
chr1	20450188	20450409	222
chr1	20554500	20554721	222
chr1	20760309	20760790	482
chr1	20761349	20761980	632
chr1	20774105	20774376	272
chr1	20774427	20774678	252
chr1	20787057	20787418	362
chr1	20867342	20867983	642
chr1	20868052	20868423	372
chr1	20896496	20896817	322
chr1	20905486	20906197	712
chr1	20907936	20908277	342
chr1	20908556	20909087	532
chr1	20940117	20940568	452
chr1	20943077	20943318	242
chr1	20954921	20955212	292
chr1	20974682	20975163	482
chr1	21080343	21080714	372
chr1	21101303	21101564	262
chr1	21161845	21162106	262
chr1	21206259	21206670	412
chr1	21231740	21232061	322
chr1	21253867	21254318	452
chr1	21255847	21256938	1092
chr1	21256957	21257218	262
chr1	21260057	21260288	232
chr1	21271495	21271766	272
chr1	21411246	21411527	282
chr1	21460891	21461362	472
chr1	21522114	21522355	242
chr1	22269018	22269319	302
chr1	22293965	22294326	362
chr1	22377226	22377607	382
chr1	22377756	22378017	262
chr1	22378066	22378417	352
chr1	22386459	22386630	172
chr1	22387099	22387480	382
chr1	22466620	22467351	732
chr1	22509637	22509938	302
chr1	22519454	22519935	482
chr1	22533092	22534273	1182
chr1	23061971	23062342	372
chr1	23109169	23109430	262
chr1	23255867	23257118	1252
chr1	23286816	23287087	272
chr1	23324341	23324522	182
chr1	23425251	23425372	122
chr1	23792810	23793101	292
chr1	23827131	23827422	292
chr1	23906188	23906369	182
chr1	23958904	23959175	272
chr1	23968241	23968832	592
chr1	24043052	24043343	292
chr1	24134928	24135169	242
chr1	24164116	24164507	392
chr1	24171546	24171757	212
chr1	24246064	24246305	242
chr1	24249213	24249464	252
chr1	24300810	24300991	182
chr1	24302760	24303021	262
chr1	24374986	24375187	202
chr1	24433126	24433537	412
chr1	24649135	24649356	222
chr1	24699398	24699679	282
chr1	24761318	24761609	292
chr1	24770133	24770464	332
chr1	24901375	24901586	212
chr1	24939169	24939370	202
chr1	25012681	25013212	532
chr1	25181789	25182340	552
chr1	25242522	25242953	432
chr1	25310096	25310517	422
chr1	25364268	25364489	222
chr1	25475962	25476163	202
chr1	25829820	25830861	1042
chr1	25887972	25888663	692
chr1	25892432	25892663	232
chr1	26229678	26230089	412
chr1	26340555	26340876	322
chr1	26527859	26528180	322
chr1	26907936	26908267	332
chr1	27057980	27058201	222
chr1	27307553	27307724	172
chr1	28675335	28675656	322
chr1	29978647	29978878	232
chr1	30301798	30302169	372
chr1	30413844	30414165	322
chr1	30414984	30415385	402
chr1	30548785	30548946	162
chr1	30548952	30549403	452
chr1	30639833	30640074	242
chr1	30700482	30700703	222
chr1	30780371	30780602	232
chr1	30804711	30805362	652
chr1	30847731	30848152	422
chr1	30874650	30875081	432
chr1	30875800	30876251	452
chr1	30908824	30909335	512
chr1	30920704	30920875	172
chr1	30937628	30938029	402
chr1	30948350	30948691	342
chr1	31154013	31154314	302
chr1	31210234	31210425	192
chr1	31233436	31234067	632
chr1	31678569	31679040	472
chr1	32700234	32700435	202
chr1	33106277	33106688	412
chr1	33271299	33272160	862
chr1	33494830	33495101	272
chr1	33555586	33556047	462
chr1	33565820	33566111	292
chr1	33637766	33638347	582
chr1	33672589	33672830	242
chr1	33684517	33684758	242
chr1	33714818	33715189	372
chr1	33739376	33739677	302
chr1	33741716	33742157	442
chr1	33742596	33743217	622
chr1	33830653	33830994	342
chr1	33875741	33875972	232
chr1	33892847	33893058	212
chr1	33903537	33903938	402
chr1	33943775	33944306	532
chr1	33944755	33945416	662
chr1	33946575	33946806	232
chr1	33964319	33964980	662
chr1	33966419	33966640	222
chr1	34006738	34007789	1052
chr1	34038524	34038955	432
chr1	34041104	34041495	392
chr1	34059255	34059546	292
chr1	34061198	34061459	262
chr1	34065758	34066009	252
chr1	34066468	34066699	232
chr1	34068359	34068680	322
chr1	34073519	34075150	1632
chr1	34077009	34077740	732
chr1	34093763	34093984	222
chr1	34096936	34097267	332
chr1	34100286	34100627	342
chr1	34102626	34102947	322
chr1	34103096	34104207	1112
chr1	34106676	34107507	832
chr1	34127734	34128115	382
chr1	34140080	34140601	522
chr1	34140680	34141021	342
chr1	34164685	34164946	262
chr1	34175011	34175202	192
chr1	34190021	34190312	292
chr1	34201545	34201746	202
chr1	34218387	34218678	292
chr1	34236226	34236777	552
chr1	34402052	34402533	482
chr1	34462814	34463205	392
chr1	34468149	34469020	872
chr1	34469823	34470184	362
chr1	34511090	34511401	312
chr1	34536349	34536630	282
chr1	34536679	34537620	942
chr1	34547014	34547455	442
chr1	34664942	34665113	172
chr1	34700727	34701038	312
chr1	34738435	34738686	252
chr1	34739635	34740046	412
chr1	34749335	34750056	722
chr1	34798595	34798726	132
chr1	34837955	34838286	332
chr1	34867242	34867553	312
chr1	34902402	34902863	462
chr1	34930610	34930921	312
chr1	35017579	35017800	222
chr1	35032711	35032912	202
chr1	35115332	35116153	822
chr1	35220864	35221025	162
chr1	35232329	35233130	802
chr1	35359046	35359427	382
chr1	35385448	35385729	282
chr1	35388228	35388459	232
chr1	35435731	35436172	442
chr1	35443251	35443352	102
chr1	35465142	35465373	232
chr1	35697624	35698465	842
chr1	35726641	35726922	282
chr1	35750079	35750590	512
chr1	35822293	35822704	412
chr1	35825303	35825884	582
chr1	35839415	35839836	422
chr1	35846595	35846886	292
chr1	35850675	35850946	272
chr1	35869631	35870082	452
chr1	35905764	35906095	332
chr1	35943885	35944166	282
chr1	35944295	35944766	472
chr1	35961841	35962412	572
chr1	35978752	35979163	412
chr1	35985408	35985629	222
chr1	36010776	36011177	402
chr1	36013286	36014737	1452
chr1	36016705	36017666	962
chr1	36030473	36031014	542
chr1	36042501	36042832	332
chr1	36054611	36055342	732
chr1	36059811	36061742	1932
chr1	36063031	36063692	662
chr1	36064721	36065972	1252
chr1	36074296	36074537	242
chr1	36085108	36085439	332
chr1	36089548	36090249	702
chr1	36114795	36115156	362
chr1	36134657	36134908	252
chr1	36149518	36149709	192
chr1	36240164	36240815	652
chr1	36251474	36251835	362
chr1	36252884	36253125	242
chr1	36254634	36255235	602
chr1	36255774	36256095	322
chr1	36277315	36277596	282
chr1	36279228	36279509	282
chr1	36303365	36303936	572
chr1	36314948	36315389	442
chr1	36317968	36318279	312
chr1	36321848	36322089	242
chr1	36324098	36324409	312
chr1	36467515	36467766	252
chr1	36501327	36501618	292
chr1	36513814	36514045	232
chr1	36545831	36546112	282
chr1	36579947	36581038	1092
chr1	36635001	36635302	302
chr1	36684026	36684557	532
chr1	36707842	36708413	572
chr1	36737360	36737661	302
chr1	36744286	36744897	612
chr1	36770606	36771457	852
chr1	36784688	36785639	952
chr1	36804030	36804711	682
chr1	36830801	36831802	1002
chr1	36834155	36834456	302
chr1	36845005	36845486	482
chr1	36848125	36848366	242
chr1	36856977	36857448	472
chr1	36867832	36868113	282
chr1	36883882	36884233	352
chr1	36924981	36925152	172
chr1	36936729	36936910	182
chr1	36943649	36944350	702
chr1	36962729	36963260	532
chr1	36982547	36983118	572
chr1	36983485	36984296	812
chr1	36984315	36984906	592
chr1	36985385	36988986	3602
chr1	37001632	37002063	432
chr1	37006571	37006792	222
chr1	37043109	37043570	462
chr1	37049081	37049552	472
chr1	37078237	37078458	222
chr1	37080537	37080728	192
chr1	37085162	37085533	372
chr1	37101705	37102106	402
chr1	37130003	37130454	452
chr1	37212426	37212807	382
chr1	37246529	37246810	282
chr1	37250718	37250969	252
chr1	37272513	37272774	262
chr1	37401763	37402034	272
chr1	37409673	37409994	322
chr1	37448476	37448667	192
chr1	37479089	37479350	262
chr1	37510191	37510582	392
chr1	37543039	37543490	452
chr1	37639221	37639512	292
chr1	37671249	37671700	452
chr1	37675299	37675850	552
chr1	37678439	37678790	352
chr1	37691245	37691536	292
chr1	37694405	37694826	422
chr1	37702365	37702726	362
chr1	37737130	37737361	232
chr1	37867107	37867368	262
chr1	37884506	37884777	272
chr1	37900375	37900676	302
chr1	37903268	37903539	272
chr1	37912808	37913089	282
chr1	37931766	37932227	462
chr1	37949015	37949226	212
chr1	37985812	37986133	322
chr1	38058438	38058929	492
chr1	38073893	38074344	452
chr1	38131183	38131494	312
chr1	38132963	38133244	282
chr1	38202859	38203140	282
chr1	38254448	38254749	302
chr1	38291518	38292159	642
chr1	38380036	38380177	142
chr1	38393020	38393261	242
chr1	38393560	38393951	392
chr1	38394540	38394931	392
chr1	38443023	38443234	212
chr1	38506396	38506807	412
chr1	38620694	38621175	482
chr1	38621764	38622185	422
chr1	38767920	38768191	272
chr1	38769960	38770481	522
chr1	38787531	38787772	242
chr1	38789031	38789232	202
chr1	38796718	38797289	572
chr1	38799428	38799689	262
chr1	38823867	38824568	702
chr1	38834967	38835228	262
chr1	38856285	38856536	252
chr1	38862295	38862506	212
chr1	38869002	38869803	802
chr1	38873832	38874263	432
chr1	38902026	38902417	392
chr1	38904065	38904426	362
chr1	38930914	38931175	262
chr1	38934634	38934995	362
chr1	38936826	38937127	302
chr1	38939686	38939887	202
chr1	39001181	39001502	322
chr1	39005651	39006222	572
chr1	39010607	39011078	472
chr1	39122640	39123391	752
chr1	39196331	39196522	192
chr1	39196751	39197042	292
chr1	39206981	39207232	252
chr1	39291896	39292437	542
chr1	39335859	39336140	282
chr1	39340729	39341020	292
chr1	39362212	39362463	252
chr1	39362522	39362773	252
chr1	39392269	39392500	232
chr1	39429098	39429309	212
chr1	39466038	39466449	412
chr1	39504371	39504552	182
chr1	39522620	39522881	262
chr1	39527499	39527770	272
chr1	39528189	39528790	602
chr1	39530249	39530600	352
chr1	39533976	39534287	312
chr1	39614629	39615420	792
chr1	39655190	39655311	122
chr1	39664135	39664426	292
chr1	39685898	39686169	272
chr1	39700590	39700921	332
chr1	39736366	39736667	302
chr1	39738716	39739107	392
chr1	39761114	39761895	782
chr1	39762084	39762495	412
chr1	39796688	39797069	382
chr1	39839912	39840233	322
chr1	39859189	39859640	452
chr1	39859999	39860240	242
chr1	39902210	39903481	1272
chr1	39906854	39907425	572
chr1	39911540	39911821	282
chr1	39923405	39924116	712
chr1	39935645	39936866	1222
chr1	39945045	39945296	252
chr1	39950125	39950456	332
chr1	40002134	40002625	492
chr1	40115350	40115581	232
chr1	40116490	40116801	312
chr1	40290648	40290899	252
chr1	40303589	40303900	312
chr1	40304379	40304660	282
chr1	40357557	40357828	272
chr1	40357897	40358138	242
chr1	40358357	40358688	332
chr1	40380144	40380385	242
chr1	40395790	40396111	322
chr1	40658052	40658313	262
chr1	40665802	40666243	442
chr1	40680053	40680594	542
chr1	40768668	40768939	272
chr1	40797392	40797703	312
chr1	40802852	40803073	222
chr1	40879136	40879377	242
chr1	40887672	40887993	322
chr1	40968197	40968698	502
chr1	40972547	40972808	262
chr1	41131132	41131873	742
chr1	41139702	41140103	402
chr1	41140322	41140923	602
chr1	41264275	41264626	352
chr1	41390144	41390835	692
chr1	41810430	41810651	222
chr1	42035393	42035764	372
chr1	42058424	42059005	582
chr1	42107532	42107973	442
chr1	42108442	42108783	342
chr1	42186342	42186693	352
chr1	42392027	42392408	382
chr1	42436552	42437043	492
chr1	42686052	42687233	1182
chr1	42691292	42691533	242
chr1	42695312	42696103	792
chr1	42698012	42698953	942
chr1	42714622	42714863	242
chr1	42889440	42889741	302
chr1	42915090	42915341	252
chr1	42917880	42918331	452
chr1	42950219	42950630	412
chr1	43065959	43066230	272
chr1	43094300	43094511	212
chr1	43110622	43110863	242
chr1	43112992	43113193	202
chr1	43139606	43139957	352
chr1	43186081	43186932	852
chr1	43269707	43270008	302
chr1	43299516	43299767	252
chr1	43396472	43396903	432
chr1	43570992	43571553	562
chr1	43738248	43738479	232
chr1	43809276	43809927	652
chr1	43820496	43821017	522
chr1	43856515	43856786	272
chr1	43898930	43899741	812
chr1	43971178	43971449	272
chr1	44041859	44042110	252
chr1	44064696	44064937	242
chr1	44168088	44168279	192
chr1	44173998	44174239	242
chr1	44198325	44198646	322
chr1	44234648	44234849	202
chr1	44331520	44332341	822
chr1	44388131	44388432	302
chr1	44397890	44398431	542
chr1	44568364	44568605	242
chr1	44584884	44585155	272
chr1	44613287	44613678	392
chr1	44613697	44614088	392
chr1	44803643	44803874	232
chr1	44889886	44890107	222
chr1	44891676	44891967	292
chr1	45314043	45314244	202
chr1	45357944	45358415	472
chr1	45359674	45360095	422
chr1	45407663	45408024	362
chr1	45431982	45432223	242
chr1	45575159	45575530	372
chr1	45627957	45628198	242
chr1	45766270	45766501	232
chr1	45816947	45817178	232
chr1	45825244	45825475	232
chr1	45866739	45866990	252
chr1	46152938	46153229	292
chr1	46177042	46177273	232
chr1	46180271	46180572	302
chr1	46417068	46417239	172
chr1	46649760	46650211	452
chr1	46650560	46650721	162
chr1	46652810	46653001	192
chr1	46849796	46850087	292
chr1	46858446	46858787	342
chr1	46863356	46863917	562
chr1	46894186	46894767	582
chr1	46916144	46916595	452
chr1	46921522	46922043	522
chr1	47006977	47007338	362
chr1	47076390	47076841	452
chr1	47207629	47207770	142
chr1	47307001	47307382	382
chr1	47488633	47488934	302
chr1	47809591	47809802	212
chr1	47827228	47827559	332
chr1	47914126	47914577	452
chr1	47929856	47930047	192
chr1	48002655	48002836	182
chr1	48488885	48489026	142
chr1	48635213	48635374	162
chr1	48651340	48652041	702
chr1	48652600	48652911	312
chr1	48654518	48654639	122
chr1	48881496	48881667	172
chr1	49232821	49233142	322
chr1	49353363	49353674	312
chr1	49402670	49402951	282
chr1	49708740	49709131	392
chr1	49880887	49881108	222
chr1	50652308	50652589	282
chr1	50653456	50653847	392
chr1	50704737	50704998	262
chr1	50962373	50962584	212
chr1	51094583	51095034	452
chr1	51187441	51187782	342
chr1	51229851	51230042	192
chr1	51265123	51265294	172
chr1	51334021	51334282	262
chr1	51347669	51347870	202
chr1	51459059	51459340	282
chr1	51466504	51466735	232
chr1	51479652	51480063	412
chr1	51509066	51509497	432
chr1	51535986	51536787	802
chr1	51572996	51573507	512
chr1	51573526	51573847	322
chr1	51596896	51597317	422
chr1	51600516	51600747	232
chr1	51615564	51615815	252
chr1	51624564	51625095	532
chr1	51638954	51639205	252
chr1	51688020	51688211	192
chr1	51742607	51742918	312
chr1	51747507	51747888	382
chr1	51758661	51759132	472
chr1	51795950	51796211	262
chr1	51879235	51879776	542
chr1	51906635	51906856	222
chr1	51931528	51931979	452
chr1	51944885	51945156	272
chr1	51998643	51998854	212
chr1	52004064	52004425	362
chr1	52008848	52009409	562
chr1	52049731	52050222	492
chr1	52079756	52080027	272
chr1	52080066	52080397	332
chr1	52098952	52099153	202
chr1	52113563	52114104	542
chr1	52146637	52146918	282
chr1	52149927	52150388	462
chr1	52170122	52170393	272
chr1	52216834	52217065	232
chr1	52267688	52267899	212
chr1	52302620	52302881	262
chr1	52307047	52307258	212
chr1	52393029	52393220	192
chr1	52429398	52429759	362
chr1	52431878	52432189	312
chr1	52456555	52456916	362
chr1	52489867	52490078	212
chr1	52527319	52527640	322
chr1	52527679	52528090	412
chr1	52529989	52530270	282
chr1	52597816	52598167	352
chr1	52631675	52631896	222
chr1	52648195	52648416	222
chr1	52748356	52748587	232
chr1	52758264	52758545	282
chr1	52854126	52854327	202
chr1	52864328	52864549	222
chr1	52955029	52955470	442
chr1	52964619	52964960	342
chr1	53032654	53032855	202
chr1	53053150	53053421	272
chr1	53093292	53093473	182
chr1	53111761	53112022	262
chr1	53191293	53191644	352
chr1	53210118	53210599	482
chr1	53377487	53377818	332
chr1	53393897	53394448	552
chr1	53525692	53525863	172
chr1	53526072	53526393	322
chr1	53581302	53581983	682
chr1	53632125	53632326	202
chr1	53635708	53636039	332
chr1	53715529	53715800	272
chr1	53745934	53746465	532
chr1	53748587	53749018	432
chr1	53749925	53750396	472
chr1	53750739	53751070	332
chr1	53823610	53824131	522
chr1	53838149	53838440	292
chr1	53852479	53852690	212
chr1	53866439	53867150	712
chr1	53867279	53867730	452
chr1	53883027	53883198	172
chr1	53909177	53909468	292
chr1	54052797	54053198	402
chr1	54381365	54381586	222
chr1	54381635	54381876	242
chr1	54384245	54384656	412
chr1	54443653	54443974	322
chr1	54484493	54485434	942
chr1	54513948	54514119	172
chr1	54584915	54585896	982
chr1	54606975	54607346	372
chr1	54640254	54640425	172
chr1	54666035	54666266	232
chr1	54676862	54677473	612
chr1	54791485	54791776	292
chr1	54816881	54817262	382
chr1	54832832	54833043	212
chr1	55012495	55012786	292
chr1	55107684	55108025	342
chr1	55108054	55109765	1712
chr1	55135962	55136153	192
chr1	55161996	55162217	222
chr1	55162704	55163365	662
chr1	55163904	55164425	522
chr1	55186923	55187194	272
chr1	55192902	55193133	232
chr1	55198592	55199183	592
chr1	55201912	55202203	292
chr1	55205847	55206188	342
chr1	55239368	55239589	222
chr1	55279169	55279480	312
chr1	55351948	55352249	302
chr1	55383169	55383670	502
chr1	55404454	55404675	222
chr1	55575865	55576306	442
chr1	55736434	55736665	232
chr1	55838284	55838495	212
chr1	55874223	55874534	312
chr1	55874833	55875064	232
chr1	55884533	55884884	352
chr1	55900773	55901134	362
chr1	55966288	55966679	392
chr1	56195328	56195509	182
chr1	56668354	56668525	172
chr1	56684460	56684861	402
chr1	56697337	56697848	512
chr1	56723621	56724102	482
chr1	56753382	56753593	212
chr1	56838992	56839203	212
chr1	56844582	56845003	422
chr1	56938454	56938785	332
chr1	56953379	56953990	612
chr1	56955269	56955690	422
chr1	56975509	56975970	462
chr1	56977019	56978620	1602
chr1	57013891	57014192	302
chr1	57205647	57205978	332
chr1	57269790	57270091	302
chr1	57281483	57282204	722
chr1	57332083	57332364	282
chr1	57339254	57339465	212
chr1	57343584	57343995	412
chr1	57399513	57399844	332
chr1	57428958	57429239	282
chr1	57470131	57470822	692
chr1	57476807	57476908	102
chr1	57527445	57527696	252
chr1	57567921	57568332	412
chr1	57606997	57607338	342
chr1	57612097	57612758	662
chr1	57613257	57613608	352
chr1	57890172	57890843	672
chr1	57988937	57989728	792
chr1	57998255	57998576	322
chr1	58030499	58030840	342
chr1	58031279	58031520	242
chr1	58156849	58157050	202
chr1	58188487	58189088	602
chr1	58220736	58221027	292
chr1	58271265	58271446	182
chr1	58275935	58276216	282
chr1	58289925	58290346	422
chr1	58296295	58296646	352
chr1	58362436	58362697	262
chr1	58365933	58366144	212
chr1	58366783	58367154	372
chr1	58369785	58370036	252
chr1	58396272	58396473	202
chr1	58424510	58424881	372
chr1	58507421	58507572	152
chr1	58562555	58562786	232
chr1	58579283	58579484	202
chr1	58613880	58614071	192
chr1	58614510	58614791	282
chr1	58616230	58616491	262
chr1	58632599	58632860	262
chr1	58672207	58672458	252
chr1	58689429	58689790	362
chr1	58689929	58690630	702
chr1	58746923	58747214	292
chr1	58761378	58761989	612
chr1	58762020	58762291	272
chr1	58762570	58762991	422
chr1	58769166	58769537	372
chr1	58770116	58770357	242
chr1	58889786	58890217	432
chr1	58951337	58951608	272
chr1	58957927	58958318	392
chr1	58961251	58961522	272
chr1	59068062	59068313	252
chr1	59070862	59071453	592
chr1	59142879	59143110	232
chr1	59213015	59213226	212
chr1	59220411	59220752	342
chr1	59247641	59247972	332
chr1	59252883	59253074	192
chr1	59316785	59317046	262
chr1	59375877	59377058	1182
chr1	59377147	59377618	472
chr1	59422862	59424013	1152
chr1	59426336	59427627	1292
chr1	59433106	59433707	602
chr1	59448250	59449791	1542
chr1	59456804	59457235	432
chr1	59472304	59473745	1442
chr1	59484814	59485745	932
chr1	59487504	59488185	682
chr1	59508414	59508775	362
chr1	59522390	59522771	382
chr1	59523350	59523721	372
chr1	59584694	59585565	872
chr1	59603956	59604307	352
chr1	59606507	59606928	422
chr1	59608907	59609248	342
chr1	59609497	59609758	262
chr1	59613511	59614232	722
chr1	59623395	59623686	292
chr1	59638455	59638676	222
chr1	59663465	59663746	282
chr1	59687564	59687825	262
chr1	59697016	59698207	1192
chr1	59728448	59728909	462
chr1	59749752	59750113	362
chr1	59883822	59884033	212
chr1	60047471	60047902	432
chr1	60056359	60056710	352
chr1	60076415	60076856	442
chr1	60152797	60153018	222
chr1	60426553	60426954	402
chr1	60429003	60429254	252
chr1	60431603	60431834	232
chr1	60432342	60432883	542
chr1	60535009	60535230	222
chr1	60543729	60543950	222
chr1	60565204	60565575	372
chr1	60609444	60609695	252
chr1	60639147	60639348	202
chr1	60762986	60763237	252
chr1	60818672	60818903	232
chr1	60823012	60823323	312
chr1	60839060	60839511	452
chr1	60850812	60851583	772
chr1	60852122	60853103	982
chr1	60853232	60853933	702
chr1	60854072	60854333	262
chr1	60860562	60860943	382
chr1	60866592	60866853	262
chr1	60868466	60868757	292
chr1	60961170	60961391	222
chr1	61095414	61096125	712
chr1	61181169	61181450	282
chr1	61297373	61297794	422
chr1	61298063	61298284	222
chr1	61377110	61377391	282
chr1	61771292	61771573	282
chr1	61967222	61967443	222
chr1	62181515	62182136	622
chr1	62398101	62398802	702
chr1	62564279	62564650	372
chr1	62580569	62580930	362
chr1	62650542	62650853	312
chr1	62664914	62665585	672
chr1	62678616	62678977	362
chr1	62679006	62679437	432
chr1	62701012	62701553	542
chr1	62705992	62708943	2952
chr1	62715703	62716114	412
chr1	62722553	62722844	292
chr1	62736513	62737384	872
chr1	62737503	62738554	1052
chr1	62743133	62743664	532
chr1	62772412	62772843	432
chr1	62773752	62774153	402
chr1	62774862	62775163	302
chr1	62777512	62778053	542
chr1	62783262	62784393	1132
chr1	62786332	62786573	242
chr1	62795632	62796173	542
chr1	62832104	62832795	692
chr1	62911488	62911729	242
chr1	62929552	62929813	262
chr1	62964359	62964640	282
chr1	62966749	62967210	462
chr1	62984483	62984814	332
chr1	62986342	62986683	342
chr1	63057919	63058230	312
chr1	63088668	63088939	272
chr1	63107667	63108258	592
chr1	63110517	63111188	672
chr1	63129953	63130074	122
chr1	63134543	63134894	352
chr1	63137907	63139438	1532
chr1	63180671	63181422	752
chr1	63185544	63185695	152
chr1	63204307	63204728	422
chr1	63210017	63210518	502
chr1	63225937	63226258	322
chr1	63246935	63248706	1772
chr1	63323593	63324224	632
chr1	63403677	63403968	292
chr1	63431202	63431503	302
chr1	63431932	63432153	222
chr1	63441617	63443038	1422
chr1	63609718	63609919	202
chr1	63614308	63614919	612
chr1	63658057	63658338	282
chr1	63659637	63659908	272
chr1	63667597	63668318	722
chr1	63668857	63669118	262
chr1	63756014	63756415	402
chr1	64009030	64009381	352
chr1	64115709	64116000	292
chr1	64158862	64159053	192
chr1	64207154	64207545	392
chr1	64225953	64226954	1002
chr1	64301241	64301952	712
chr1	64302761	64303522	762
chr1	64305141	64306142	1002
chr1	64311383	64311834	452
chr1	64415970	64416281	312
chr1	64423239	64423670	432
chr1	64445906	64446387	482
chr1	64448174	64448395	222
chr1	64494613	64494874	262
chr1	64543852	64544013	162
chr1	64576779	64577090	312
chr1	64577789	64578240	452
chr1	64578569	64579130	562
chr1	64623534	64624395	862
chr1	64655202	64655783	582
chr1	64659562	64659853	292
chr1	64669492	64669833	342
chr1	64673912	64674283	372
chr1	64695177	64695538	362
chr1	64705307	64705558	252
chr1	64709937	64710208	272
chr1	64730059	64730390	332
chr1	64732079	64732590	512
chr1	64732619	64734320	1702
chr1	64738619	64739160	542
chr1	64753771	64753982	212
chr1	64779867	64780198	332
chr1	64803817	64803988	172
chr1	64876403	64876624	222
chr1	64884733	64885364	632
chr1	64916535	64916826	292
chr1	64916935	64917386	452
chr1	64918785	64919226	442
chr1	64949498	64949699	202
chr1	64954888	64955089	202
chr1	64986187	64986468	282
chr1	65010207	65010478	272
chr1	65012777	65013068	292
chr1	65037470	65038021	552
chr1	65040790	65041251	462
chr1	65048866	65049117	252
chr1	65051779	65052500	722
chr1	65067818	65068209	392
chr1	65075661	65075902	242
chr1	65109746	65110377	632
chr1	65112046	65112387	342
chr1	65179943	65180174	232
chr1	65213238	65213689	452
chr1	65282845	65283106	262
chr1	65292748	65292979	232
chr1	65312170	65312441	272
chr1	65370898	65371169	272
chr1	65388358	65388879	522
chr1	65440200	65440471	272
chr1	65535684	65536095	412
chr1	65684473	65684664	192
chr1	65800062	65800643	582
chr1	66120971	66121112	142
chr1	66223338	66223679	342
chr1	66266327	66266858	532
chr1	66349478	66349929	452
chr1	66442911	66443192	282
chr1	66655912	66656013	102
chr1	66838580	66838791	212
chr1	66912314	66912675	362
chr1	66940040	66940301	262
chr1	66940940	66941251	312
chr1	66960549	66961320	772
chr1	67061492	67061793	302
chr1	67181281	67181482	202
chr1	67307285	67308136	852
chr1	67478081	67478242	162
chr1	67640461	67640642	182
chr1	67935675	67936116	442
chr1	67936173	67936514	342
chr1	68333737	68334088	352
chr1	68637549	68637770	222
chr1	68780065	68780466	402
chr1	68780855	68780996	142
chr1	69108448	69108849	402
chr1	69138940	69139161	222
chr1	69165273	69165514	242
chr1	69376924	69377755	832
chr1	69459911	69460332	422
chr1	69466841	69467092	252
chr1	69489125	69489376	252
chr1	69689058	69689329	272
chr1	69729411	69729642	232
chr1	69785225	69785416	192
chr1	69867843	69868144	302
chr1	70128162	70128303	142
chr1	70321002	70321313	312
chr1	70393530	70393711	182
chr1	70789883	70790234	352
chr1	70806643	70807044	402
chr1	70911234	70911535	302
chr1	71018082	71018423	342
chr1	71035582	71035943	362
chr1	71037042	71037333	292
chr1	71096961	71097292	332
chr1	71103601	71103942	342
chr1	71118523	71118894	372
chr1	71244725	71244996	272
chr1	71289602	71289813	212
chr1	71505966	71506137	172
chr1	71507246	71507727	482
chr1	71550719	71551190	472
chr1	71609429	71609760	332
chr1	71609999	71610490	492
chr1	71645971	71646602	632
chr1	71650721	71651172	452
chr1	71672377	71672738	362
chr1	71673327	71673948	622
chr1	71675473	71675744	272
chr1	71741082	71741683	602
chr1	72038543	72038894	352
chr1	72121617	72122368	752
chr1	72123697	72123948	252
chr1	72141957	72142218	262
chr1	72166157	72166458	302
chr1	72166967	72167328	362
chr1	72172839	72173220	382
chr1	72173379	72173930	552
chr1	72182932	72183523	592
chr1	72205167	72205748	582
chr1	72213882	72214813	932
chr1	72216782	72217143	362
chr1	72220042	72220353	312
chr1	72222519	72222680	162
chr1	72225569	72226060	492
chr1	72226284	72227465	1182
chr1	72228550	72229711	1162
chr1	72236242	72236773	532
chr1	72237098	72237679	582
chr1	72237988	72238489	502
chr1	72244348	72245079	732
chr1	72251885	72252046	162
chr1	72254503	72255124	622
chr1	72255160	72256091	932
chr1	72313074	72313385	312
chr1	72313444	72313975	532
chr1	72380667	72380848	182
chr1	72490714	72491195	482
chr1	72536665	72537316	652
chr1	72577297	72577778	482
chr1	72578877	72579118	242
chr1	72640982	72641283	302
chr1	72672475	72672636	162
chr1	72712721	72712992	272
chr1	72717030	72717321	292
chr1	72718860	72719191	332
chr1	72726563	72726764	202
chr1	72741425	72741806	382
chr1	72778644	72779395	752
chr1	72792295	72792666	372
chr1	72792915	72793706	792
chr1	72796885	72797966	1082
chr1	72805005	72805466	462
chr1	72805485	72806796	1312
chr1	72813123	72813704	582
chr1	72814023	72814444	422
chr1	72820052	72820283	232
chr1	72826402	72827203	802
chr1	72827322	72828483	1162
chr1	72858864	72859405	542
chr1	72865844	72866155	312
chr1	72870164	72870665	502
chr1	72871094	72871605	512
chr1	72872474	72872905	432
chr1	72877904	72878145	242
chr1	72879354	72879555	202
chr1	72944841	72946102	1262
chr1	72953011	72953252	242
chr1	72960092	72960893	802
chr1	73088433	73088754	322
chr1	73500606	73501107	502
chr1	73503709	73503920	212
chr1	73523272	73523583	312
chr1	73642714	73643185	472
chr1	73663536	73663947	412
chr1	73668798	73669009	212
chr1	73826350	73826641	292
chr1	73862551	73863362	812
chr1	73880793	73881134	342
chr1	73901583	73901924	342
chr1	73902433	73902674	242
chr1	73905773	73906304	532
chr1	73966482	73967113	632
chr1	73996315	73996576	262
chr1	74024825	74025116	292
chr1	74069147	74069338	192
chr1	74077457	74077678	222
chr1	74082889	74083190	302
chr1	74092329	74092590	262
chr1	74094549	74094900	352
chr1	74098019	74099150	1132
chr1	74106239	74106600	362
chr1	74111259	74112170	912
chr1	74179535	74180306	772
chr1	74183052	74183263	212
chr1	74196042	74196283	242
chr1	74245663	74245814	152
chr1	74256838	74257609	772
chr1	74308395	74308706	312
chr1	74309855	74310076	222
chr1	74313403	74313644	242
chr1	74357613	74357904	292
chr1	74377654	74377755	102
chr1	74386507	74387398	892
chr1	74395987	74398518	2532
chr1	74418819	74419110	292
chr1	74419499	74419710	212
chr1	74460363	74460554	192
chr1	74570889	74571130	242
chr1	74582651	74583022	372
chr1	74723828	74724069	242
chr1	74730647	74730878	232
chr1	74759869	74760180	312
chr1	74763101	74763432	332
chr1	74772892	74773513	622
chr1	74775892	74776173	282
chr1	74783543	74784824	1282
chr1	74787893	74788194	302
chr1	74802693	74803864	1172
chr1	74805193	74805854	662
chr1	74806263	74808554	2292
chr1	74809063	74809354	292
chr1	74815031	74815212	182
chr1	74824540	74825501	962
chr1	74851062	74851823	762
chr1	74858085	74858796	712
chr1	74880788	74881129	342
chr1	74891564	74891825	262
chr1	74895014	74895255	242
chr1	74898434	74898905	472
chr1	74901774	74902035	262
chr1	74929114	74929375	262
chr1	74954239	74954470	232
chr1	74964458	74964799	342
chr1	74971568	74971959	392
chr1	74979992	74980323	332
chr1	75000555	75000836	282
chr1	75016899	75017180	282
chr1	75124246	75125427	1182
chr1	75227427	75228088	662
chr1	75234687	75234948	262
chr1	75244674	75245235	562
chr1	75250625	75250966	342
chr1	75251335	75252026	692
chr1	75253935	75254556	622
chr1	75342889	75343180	292
chr1	75343939	75345030	1092
chr1	75345349	75345800	452
chr1	75358779	75358930	152
chr1	75361799	75362140	342
chr1	75413776	75414107	332
chr1	75425626	75426087	462
chr1	75442856	75443537	682
chr1	75445806	75446097	292
chr1	75456736	75457397	662
chr1	75467518	75467939	422
chr1	75487348	75488229	882
chr1	75495227	75495538	312
chr1	75499527	75499718	192
chr1	75511370	75512281	912
chr1	75512625	75512876	252
chr1	75518019	75518380	362
chr1	75557007	75557488	482
chr1	75559257	75559908	652
chr1	75583081	75583372	292
chr1	75588777	75589338	562
chr1	75593971	75594302	332
chr1	75601668	75602109	442
chr1	75642610	75642841	232
chr1	75652559	75652860	302
chr1	75653659	75654110	452
chr1	75662179	75663120	942
chr1	75667568	75668299	732
chr1	75704566	75705557	992
chr1	75804508	75804839	332
chr1	75862826	75863067	242
chr1	75888312	75889203	892
chr1	75901261	75901452	192
chr1	75925797	75926088	292
chr1	75936673	75937034	362
chr1	76025264	76025425	162
chr1	76028944	76029695	752
chr1	76036145	76036736	592
chr1	76845624	76845775	152
chr1	77259739	77260150	412
chr1	77374134	77374395	262
chr1	77440517	77440978	462
chr1	77441447	77441828	382
chr1	77442077	77442358	282
chr1	77446976	77447467	492
chr1	77451496	77451997	502
chr1	77452766	77453117	352
chr1	77453676	77454297	622
chr1	77456646	77457227	582
chr1	77461626	77462267	642
chr1	77467346	77467617	272
chr1	77468885	77469136	252
chr1	77471095	77471326	232
chr1	77472625	77472986	362
chr1	77473535	77473826	292
chr1	77494048	77494279	232
chr1	77502557	77502828	272
chr1	77515657	77516648	992
chr1	77561904	77562095	192
chr1	77585514	77585905	392
chr1	77597734	77598015	282
chr1	77629938	77630249	312
chr1	77930748	77930969	222
chr1	77943181	77943412	232
chr1	77972181	77972712	532
chr1	77978752	77978983	232
chr1	78008813	78009284	472
chr1	78119899	78120300	402
chr1	78143412	78143843	432
chr1	78167779	78168300	522
chr1	78181924	78182245	322
chr1	78189384	78190485	1102
chr1	78215703	78218074	2372
chr1	78311592	78311753	162
chr1	78388804	78389255	452
chr1	78412689	78413000	312
chr1	78419666	78419877	212
chr1	78420356	78420587	232
chr1	78454727	78455008	282
chr1	78508839	78509040	202
chr1	78525258	78525529	272
chr1	78543733	78544004	272
chr1	78600794	78601015	222
chr1	78601994	78602545	552
chr1	78603923	78604134	212
chr1	78649304	78649605	302
chr1	78707384	78707555	172
chr1	78724453	78724784	332
chr1	78846573	78846774	202
chr1	79378491	79378792	302
chr1	79454034	79454825	792
chr1	79581101	79581762	662
chr1	79611378	79611579	202
chr1	79614581	79614742	162
chr1	79830153	79830374	222
chr1	79856653	79856914	262
chr1	79874777	79875108	332
chr1	79917538	79917739	202
chr1	80150662	80151073	412
chr1	80180215	80180456	242
chr1	80181105	80181346	242
chr1	80236143	80236684	542
chr1	80236963	80237994	1032
chr1	80315440	80316241	802
chr1	80381460	80381611	152
chr1	80403104	80403825	722
chr1	80408540	80408841	302
chr1	80504862	80505083	222
chr1	80522324	80522485	162
chr1	80622601	80623162	562
chr1	80722742	80722933	192
chr1	81300823	81301044	222
chr1	81301763	81302014	252
chr1	81310203	81310394	192
chr1	81549006	81549257	252
chr1	81562776	81563107	332
chr1	81577644	81578105	462
chr1	81593308	81593919	612
chr1	81650166	81650427	262
chr1	81718210	81718581	372
chr1	81744599	81744880	282
chr1	82007734	82008275	542
chr1	82282983	82283804	822
chr1	82292733	82293204	472
chr1	82298693	82298864	172
chr1	82382042	82382263	222
chr1	82641759	82641990	232
chr1	82759641	82759842	202
chr1	82773161	82773372	212
chr1	82787390	82787741	352
chr1	82820153	82820644	492
chr1	82820663	82821024	362
chr1	82826882	82827323	442
chr1	82948585	82949036	452
chr1	82987878	82988099	222
chr1	83000423	83000564	142
chr1	83036863	83037254	392
chr1	83064872	83065093	222
chr1	83135812	83136243	432
chr1	83187272	83187473	202
chr1	83535484	83535835	352
chr1	83576922	83577083	162
chr1	83717145	83717346	202
chr1	83727215	83727456	242
chr1	83736518	83736719	202
chr1	83746126	83746337	212
chr1	83811251	83811482	232
chr1	84154052	84154303	252
chr1	84176935	84177536	602
chr1	84205782	84206093	312
chr1	84286764	84287145	382
chr1	84406932	84407213	282
chr1	84433745	84433866	122
chr1	84549564	84549955	392
chr1	84581865	84582126	262
chr1	84636896	84637217	322
chr1	84640366	84641087	722
chr1	84697104	84697335	232
chr1	84697344	84697595	252
chr1	84720779	84721080	302
chr1	84731841	84732122	282
chr1	84841107	84841408	302
chr1	84847719	84848050	332
chr1	84848679	84849370	692
chr1	84849839	84850290	452
chr1	84850456	84850817	362
chr1	84851556	84852367	812
chr1	84860476	84861627	1152
chr1	84864706	84865017	312
chr1	84866763	84867774	1012
chr1	84868377	84868618	242
chr1	84868687	84870118	1432
chr1	84871607	84872738	1132
chr1	84872917	84873098	182
chr1	84879721	84880072	352
chr1	84881286	84882727	1442
chr1	84883986	84884237	252
chr1	84885242	84885493	252
chr1	84885932	84886273	342
chr1	84890010	84891201	1192
chr1	84891830	84892161	332
chr1	84897428	84897649	222
chr1	84933497	84933778	282
chr1	85703334	85703905	572
chr1	85724626	85724897	272
chr1	85853353	85853644	292
chr1	85917160	85917381	222
chr1	85929481	85929822	342
chr1	85935551	85935782	232
chr1	85967065	85967176	112
chr1	86007857	86008158	302
chr1	86017987	86018978	992
chr1	86032210	86032881	672
chr1	86059446	86059927	482
chr1	86062586	86062987	402
chr1	86178761	86179162	402
chr1	86187656	86188507	852
chr1	86188666	86189617	952
chr1	86201324	86201765	442
chr1	86214184	86214535	352
chr1	86234577	86234858	282
chr1	86236165	86237236	1072
chr1	86294517	86294908	392
chr1	86300089	86300550	462
chr1	86307809	86310150	2342
chr1	86310549	86312070	1522
chr1	86313501	86314102	602
chr1	86314491	86314862	372
chr1	86339228	86339789	562
chr1	86341201	86341402	202
chr1	86372059	86372310	252
chr1	86380843	86381444	602
chr1	86395959	86396200	242
chr1	86404922	86405143	222
chr1	86429992	86430453	462
chr1	86434085	86435146	1062
chr1	86439805	86441096	1292
chr1	86441105	86443246	2142
chr1	86449986	86450347	362
chr1	86452713	86453204	492
chr1	86467259	86467820	562
chr1	86470717	86471428	712
chr1	86471437	86471698	262
chr1	86471770	86473381	1612
chr1	86481554	86481795	242
chr1	86487025	86488326	1302
chr1	86488335	86489186	852
chr1	86492063	86492494	432
chr1	86497908	86498539	632
chr1	86498638	86498959	322
chr1	86499958	86500249	292
chr1	86501048	86501539	492
chr1	86501588	86502989	1402
chr1	86503018	86505759	2742
chr1	86509365	86510096	732
chr1	86510215	86511106	892
chr1	86527693	86529154	1462
chr1	86530717	86532868	2152
chr1	86533477	86534168	692
chr1	86538490	86538771	282
chr1	86618554	86618785	232
chr1	86647524	86647935	412
chr1	86650324	86650625	302
chr1	86698839	86699060	222
chr1	86699829	86700070	242
chr1	86719321	86719722	402
chr1	86752069	86752340	272
chr1	86918004	86918295	292
chr1	87008270	87008541	272
chr1	87036425	87036676	252
chr1	87041174	87041405	232
chr1	87070734	87071035	302
chr1	87098651	87098972	322
chr1	87111826	87112017	192
chr1	87127774	87128085	312
chr1	87174303	87174834	532
chr1	87175773	87176404	632
chr1	87184913	87186044	1132
chr1	87186283	87187384	1102
chr1	87206305	87206696	392
chr1	87208985	87209246	262
chr1	87217762	87218363	602
chr1	87225692	87227053	1362
chr1	87230512	87231033	522
chr1	87239092	87239483	392
chr1	87245997	87246638	642
chr1	87292917	87293258	342
chr1	87313137	87313568	432
chr1	87313797	87314478	682
chr1	87380007	87380238	232
chr1	87418757	87418978	222
chr1	87447564	87447775	212
chr1	87494824	87494995	172
chr1	87512002	87512303	302
chr1	87519892	87520143	252
chr1	87541659	87541980	322
chr1	87568445	87568686	242
chr1	87607466	87607667	202
chr1	87608436	87608727	292
chr1	87637506	87637867	362
chr1	87658191	87658462	272
chr1	87659381	87659762	382
chr1	87673853	87674114	262
chr1	87674121	87674562	442
chr1	87687102	87687363	262
chr1	87696447	87696658	212
chr1	87729023	87729574	552
chr1	87763382	87763563	182
chr1	87766296	87766547	252
chr1	88290010	88290231	222
chr1	88357500	88357861	362
chr1	88432510	88432991	482
chr1	88456706	88457027	322
chr1	88462466	88463027	562
chr1	88464536	88464967	432
chr1	88465786	88466017	232
chr1	88466656	88467097	442
chr1	88467836	88468207	372
chr1	88490196	88490567	372
chr1	88526202	88526543	342
chr1	88562398	88562689	292
chr1	88583695	88584106	412
chr1	88605556	88606377	822
chr1	88608106	88608617	512
chr1	88608766	88609237	472
chr1	88612891	88613652	762
chr1	88638733	88638994	262
chr1	88639413	88640404	992
chr1	88664695	88665166	472
chr1	88668355	88670136	1782
chr1	88699452	88699673	222
chr1	88705212	88705423	212
chr1	88705812	88706353	542
chr1	88727461	88727662	202
chr1	88745276	88745537	262
chr1	88750216	88750497	282
chr1	88752266	88752697	432
chr1	88760658	88761469	812
chr1	88763778	88764009	232
chr1	88774237	88774638	402
chr1	88799389	88799580	192
chr1	88800489	88801130	642
chr1	88801259	88801430	172
chr1	88806919	88807260	342
chr1	88807909	88808220	312
chr1	88809569	88810280	712
chr1	88813269	88813580	312
chr1	88838681	88839122	442
chr1	88839481	88840552	1072
chr1	88918647	88918968	322
chr1	88921487	88922248	762
chr1	88924177	88924688	512
chr1	88949861	88950222	362
chr1	88957068	88957399	332
chr1	89025175	89025536	362
chr1	89041273	89041604	332
chr1	89068904	89069105	202
chr1	89072384	89072945	562
chr1	89078854	89079195	342
chr1	89091994	89092385	392
chr1	89092514	89093075	562
chr1	89096504	89096785	282
chr1	89109727	89110278	552
chr1	89131127	89131508	382
chr1	89133357	89133728	372
chr1	89189216	89189597	382
chr1	89191086	89191927	842
chr1	89196136	89196557	422
chr1	89207404	89207605	202
chr1	89282611	89282912	302
chr1	89323189	89323400	212
chr1	89342918	89343109	192
chr1	89344588	89344889	302
chr1	89456519	89456850	332
chr1	89457119	89457450	332
chr1	89465266	89465997	732
chr1	89517764	89518135	372
chr1	89524444	89524715	272
chr1	89525844	89526185	342
chr1	89576913	89577414	502
chr1	89579873	89581784	1912
chr1	89606686	89606897	212
chr1	89631826	89632057	232
chr1	89634106	89634377	272
chr1	89646666	89646977	312
chr1	89756423	89756884	462
chr1	89763988	89764289	302
chr1	89781969	89782170	202
chr1	89844097	89844368	272
chr1	89859303	89859534	232
chr1	89860093	89860664	572
chr1	89870259	89871140	882
chr1	89876329	89877170	842
chr1	89921838	89922189	352
chr1	89922708	89923999	1292
chr1	89927098	89927729	632
chr1	89933758	89934119	362
chr1	89935638	89936379	742
chr1	89939248	89939789	542
chr1	89939868	89940749	882
chr1	89943278	89943539	262
chr1	89968036	89968917	882
chr1	90012961	90013162	202
chr1	90051368	90051699	332
chr1	90059957	90060468	512
chr1	90060612	90060913	302
chr1	90404908	90405389	482
chr1	90412398	90412739	342
chr1	90423945	90424856	912
chr1	90431765	90432176	412
chr1	90505181	90505492	312
chr1	90519067	90519878	812
chr1	90524937	90525208	272
chr1	90527977	90528388	412
chr1	90543597	90543798	202
chr1	90543867	90544158	292
chr1	90564824	90565045	222
chr1	90588424	90588705	282
chr1	90590884	90591085	202
chr1	90592934	90593155	222
chr1	90901141	90901622	482
chr1	90928310	90928851	542
chr1	90956749	90957030	282
chr1	90973139	90973600	462
chr1	91024425	91024796	372
chr1	91038517	91038958	442
chr1	91098949	91099250	302
chr1	91313186	91313677	492
chr1	91347001	91347222	222
chr1	91380535	91380786	252
chr1	91428661	91428952	292
chr1	91483360	91483621	262
chr1	91492760	91493121	362
chr1	91534011	91534632	622
chr1	91537547	91537708	162
chr1	91537737	91538118	382
chr1	91547670	91547931	262
chr1	91600673	91601254	582
chr1	91742960	91743241	282
chr1	91755144	91755415	272
chr1	91761617	91761978	362
chr1	91765856	91766197	342
chr1	91913907	91914108	202
chr1	91916032	91916283	252
chr1	91920182	91920573	392
chr1	91962272	91962553	282
chr1	92119300	92119791	492
chr1	92183238	92183759	522
chr1	92317271	92317542	272
chr1	92348199	92349260	1062
chr1	92354884	92355305	422
chr1	92365644	92366125	482
chr1	92431925	92432766	842
chr1	92437492	92438063	572
chr1	92521359	92521650	292
chr1	92611069	92611380	312
chr1	92696900	92697231	332
chr1	92707388	92707899	512
chr1	92708008	92708259	252
chr1	92774709	92775040	332
chr1	92791059	92791390	332
chr1	92834028	92834309	282
chr1	92888923	92889644	722
chr1	92895123	92895414	292
chr1	92909110	92909391	282
chr1	92956666	92956837	172
chr1	93014543	93014784	242
chr1	93081040	93081311	272
chr1	93115078	93115509	432
chr1	93128779	93129030	252
chr1	93174422	93174733	312
chr1	93197282	93197803	522
chr1	93198040	93198231	192
chr1	93223890	93224371	482
chr1	93228070	93228401	332
chr1	93238220	93238501	282
chr1	93275564	93275985	422
chr1	93299785	93300156	372
chr1	93506987	93507318	332
chr1	93577111	93577702	592
chr1	93607493	93608044	552
chr1	93648780	93649281	502
chr1	93667736	93668457	722
chr1	93668686	93669297	612
chr1	93672726	93673057	332
chr1	93681465	93681666	202
chr1	93705461	93705782	322
chr1	93727027	93727298	272
chr1	93737763	93738074	312
chr1	93747388	93747569	182
chr1	93751323	93751604	282
chr1	93810038	93810389	352
chr1	93827722	93827943	222
chr1	94034900	94035651	752
chr1	94079144	94079435	292
chr1	94298447	94298768	322
chr1	94342586	94342967	382
chr1	94357099	94357330	232
chr1	94895521	94895782	262
chr1	94993199	94993740	542
chr1	95030596	95030947	352
chr1	95033503	95033924	422
chr1	95034077	95034368	292
chr1	95273282	95273703	422
chr1	95451915	95452106	192
chr1	95500705	95501056	352
chr1	95602138	95602409	272
chr1	96421626	96421837	212
chr1	96482803	96483274	472
chr1	96746745	96747136	392
chr1	96789395	96789556	162
chr1	96801708	96801939	232
chr1	96846800	96847021	222
chr1	96848713	96848954	242
chr1	96874655	96875056	402
chr1	96876105	96876496	392
chr1	97019056	97019287	232
chr1	97038643	97038864	222
chr1	97647145	97647326	182
chr1	97688851	97689072	222
chr1	97737451	97737642	192
chr1	97794200	97794471	272
chr1	97799916	97800267	352
chr1	98072133	98072394	262
chr1	98073113	98073594	482
chr1	98086463	98086884	422
chr1	98350385	98350556	172
chr1	98440244	98440455	212
chr1	98476054	98476155	102
chr1	98476506	98476687	182
chr1	98667331	98667912	582
chr1	98748956	98749167	212
chr1	99395844	99396215	372
chr1	99486939	99487140	202
chr1	99590772	99591103	332
chr1	99774187	99774468	282
chr1	99907853	99908144	292
chr1	99970703	99971144	442
chr1	100416721	100417232	512
chr1	100446336	100446617	282
chr1	100505127	100505398	272
chr1	100509857	100510278	422
chr1	100556993	100557284	292
chr1	100566103	100566294	192
chr1	100787807	100788168	362
chr1	100878037	100878728	692
chr1	101628431	101628872	442
chr1	101629041	101629322	282
chr1	101756388	101756919	532
chr1	101756928	101757549	622
chr1	101918767	101919558	792
chr1	101996832	101997063	232
chr1	102062554	102062665	112
chr1	102263579	102263720	142
chr1	102264506	102264847	342
chr1	102274364	102274495	132
chr1	102303529	102303880	352
chr1	102322944	102323105	162
chr1	102378706	102378937	232
chr1	102628187	102628338	152
chr1	102683371	102683582	212
chr1	102811245	102811796	552
chr1	102825109	102825380	272
chr1	103093934	103094275	342
chr1	103094374	103094515	142
chr1	103372899	103373190	292
chr1	103471283	103471974	692
chr1	103472663	103472864	202
chr1	103568723	103569004	282
chr1	103740372	103740633	262
chr1	103986949	103987160	212
chr1	104838164	104838525	362
chr1	104986305	104986566	262
chr1	104987555	104988006	452
chr1	105011993	105012454	462
chr1	105012603	105013684	1082
chr1	105070659	105071460	802
chr1	105092357	105092808	452
chr1	105095137	105095448	312
chr1	105310269	105310570	302
chr1	105344464	105344685	222
chr1	105491294	105491865	572
chr1	105522354	105522665	312
chr1	105630596	105630817	222
chr1	105660126	105660317	192
chr1	105664552	105664803	252
chr1	105711344	105711515	172
chr1	105712954	105713165	212
chr1	105729308	105729529	222
chr1	105735366	105735577	212
chr1	105815479	105815820	342
chr1	105844346	105844717	372
chr1	105891116	105891387	272
chr1	105993648	105994189	542
chr1	106037038	106037349	312
chr1	106055134	106055285	152
chr1	106058194	106058715	522
chr1	106071326	106071617	292
chr1	106071886	106072427	542
chr1	106077176	106077627	452
chr1	106109273	106109604	332
chr1	106151775	106152066	292
chr1	106164195	106164456	262
chr1	106199611	106200072	462
chr1	106204391	106204652	262
chr1	106212244	106212525	282
chr1	106221965	106222536	572
chr1	106232942	106233403	462
chr1	106278622	106279113	492
chr1	106372488	106372709	222
chr1	106389805	106390056	252
chr1	106395525	106395826	302
chr1	106449806	106450067	262
chr1	106511608	106511899	292
chr1	106514228	106514709	482
chr1	106564357	106564828	472
chr1	106628816	106628997	182
chr1	106717301	106717522	222
chr1	106722051	106722462	412
chr1	106738200	106738391	192
chr1	106883865	106884146	282
chr1	106901564	106901775	212
chr1	106961133	106961314	182
chr1	107014579	107014810	232
chr1	107481556	107481797	242
chr1	107565762	107565913	152
chr1	107635992	107636203	212
chr1	107696954	107697265	312
chr1	107961023	107961304	282
chr1	107978412	107978893	482
chr1	108548675	108549236	562
chr1	108964757	108964898	142
chr1	109327545	109327806	262
chr1	109328115	109328446	332
chr1	109834678	109834839	162
chr1	109890480	109890591	112
chr1	109942259	109942420	162
chr1	109985526	109985837	312
chr1	110016620	110016771	152
[truncated: 53,203 more rows]

## Sheet: TableS2_DARs
Supplementary Table2: Genomic coordinates of differentially accessible regions in each ISWI subunit deletion.
seqnames	start	end	width	cluster	rsf1_UP	rsf1_DOWN	wstf_UP	wstf_DOWN	tip5_UP	tip5_DOWN	bptf_UP	bptf_DOWN	cecr2_UP	cecr2_DOWN	acf1_UP	acf1_DOWN	snf2h_UP	snf2h_DOWN
chr1	3046134	3046897	764	1	FALSE	FALSE	FALSE	FALSE	FALSE	FALSE	TRUE	FALSE	FALSE	FALSE	FALSE	FALSE	TRUE	FALSE
chr1	3066396	3066678	283	1	FALSE	FALSE	FALSE	FALSE	FALSE	FALSE	TRUE	FALSE	FALSE	FALSE	FALSE	FALSE	FALSE	FALSE
chr1	3072459	3072809	351	3	FALSE	FALSE	FALSE	FALSE	FALSE	FALSE	FALSE	TRUE	FALSE	FALSE	FALSE	FALSE	TRUE	FALSE
chr1	3263717	3264295	579	2	FALSE	TRUE	FALSE	TRUE	FALSE	FALSE	FALSE	TRUE	FALSE	FALSE	FALSE	FALSE	FALSE	TRUE
chr1	3270353	3270682	330	3	FALSE	FALSE	FALSE	FALSE	FALSE	FALSE	FALSE	TRUE	FALSE	FALSE	FALSE	FALSE	TRUE	FALSE
chr1	3343133	3343951	819	1	FALSE	FALSE	FALSE	FALSE	FALSE	FALSE	TRUE	FALSE	FALSE	FALSE	FALSE	FALSE	FALSE	FALSE
chr1	3344092	3344559	468	1	FALSE	FALSE	FALSE	FALSE	FALSE	FALSE	TRUE	FALSE	FALSE	FALSE	FALSE	TRUE	FALSE	FALSE
chr1	3445474	3446463	990	1	FALSE	FALSE	TRUE	FALSE	FALSE	FALSE	FALSE	FALSE	FALSE	FALSE	FALSE	FALSE	TRUE	FALSE
chr1	3482593	3483549	957	2	FALSE	FALSE	FALSE	TRUE	FALSE	FALSE	FALSE	TRUE	FALSE	FALSE	FALSE	FALSE	FALSE	TRUE
chr1	3514881	3515274	394	3	FALSE	FALSE	FALSE	FALSE	FALSE	FALSE	FALSE	FALSE	FALSE	FALSE	FALSE	FALSE	TRUE	FALSE
chr1	3531528	3532061	534	2	FALSE	FALSE	FALSE	FALSE	FALSE	FALSE	FALSE	TRUE	FALSE	FALSE	FALSE	FALSE	FALSE	TRUE
chr1	3549124	3550224	1101	2	FALSE	TRUE	FALSE	TRUE	FALSE	FALSE	FALSE	FALSE	FALSE	FALSE	FALSE	FALSE	FALSE	TRUE
chr1	3560342	3560859	518	2	FALSE	TRUE	FALSE	TRUE	FALSE	FALSE	FALSE	FALSE	FALSE	FALSE	FALSE	FALSE	FALSE	FALSE
chr1	3648745	3649578	834	2	FALSE	FALSE	FALSE	TRUE	FALSE	FALSE	FALSE	FALSE	FALSE	FALSE	FALSE	FALSE	FALSE	TRUE
chr1	3852342	3853191	850	2	FALSE	FALSE	FALSE	FALSE	FALSE	FALSE	FALSE	TRUE	FALSE	FALSE	FALSE	FALSE	FALSE	TRUE
chr1	3912521	3912944	424	2	FALSE	FALSE	FALSE	TRUE	FALSE	FALSE	FALSE	TRUE	FALSE	FALSE	FALSE	FALSE	FALSE	FALSE
chr1	3913423	3914605	1183	2	FALSE	FALSE	FALSE	FALSE	FALSE	FALSE	FALSE	FALSE	FALSE	FALSE	FALSE	FALSE	FALSE	TRUE
chr1	3946977	3947351	375	1	FALSE	TRUE	FALSE	FALSE	FALSE	FALSE	FALSE	FALSE	FALSE	FALSE	FALSE	FALSE	FALSE	FALSE
chr1	3982620	3982992	373	1	FALSE	FALSE	FALSE	FALSE	FALSE	FALSE	TRUE	FALSE	FALSE	FALSE	FALSE	FALSE	FALSE	FALSE
chr1	3994181	3995111	931	2	FALSE	FALSE	FALSE	FALSE	FALSE	FALSE	FALSE	FALSE	FALSE	FALSE	FALSE	FALSE	FALSE	TRUE
chr1	4061433	4061975	543	3	FALSE	FALSE	FALSE	TRUE	FALSE	FALSE	FALSE	TRUE	FALSE	FALSE	FALSE	FALSE	FALSE	FALSE
chr1	4063415	4064070	656	2	FALSE	TRUE	FALSE	TRUE	FALSE	FALSE	FALSE	FALSE	FALSE	FALSE	FALSE	FALSE	FALSE	FALSE
chr1	4142352	4142877	526	2	FALSE	FALSE	FALSE	FALSE	FALSE	FALSE	FALSE	TRUE	FALSE	FALSE	FALSE	FALSE	FALSE	TRUE
chr1	4213976	4214856	881	2	FALSE	TRUE	FALSE	TRUE	FALSE	FALSE	FALSE	FALSE	FALSE	FALSE	FALSE	FALSE	FALSE	TRUE
chr1	4297034	4297440	407	2	FALSE	FALSE	FALSE	FALSE	FALSE	TRUE	FALSE	TRUE	FALSE	FALSE	FALSE	FALSE	FALSE	FALSE
chr1	4326593	4327653	1061	3	FALSE	TRUE	FALSE	TRUE	FALSE	TRUE	FALSE	TRUE	FALSE	FALSE	FALSE	FALSE	TRUE	FALSE
chr1	4332345	4332847	503	2	FALSE	FALSE	FALSE	FALSE	FALSE	FALSE	FALSE	TRUE	FALSE	FALSE	FALSE	FALSE	FALSE	FALSE
chr1	4394690	4395317	628	2	FALSE	FALSE	FALSE	FALSE	FALSE	FALSE	FALSE	TRUE	FALSE	FALSE	FALSE	FALSE	FALSE	FALSE
chr1	4396897	4397174	278	2	FALSE	FALSE	FALSE	FALSE	FALSE	FALSE	FALSE	FALSE	FALSE	FALSE	FALSE	FALSE	FALSE	TRUE
chr1	4412398	4412813	416	1	TRUE	FALSE	TRUE	FALSE	FALSE	FALSE	FALSE	FALSE	FALSE	FALSE	FALSE	FALSE	TRUE	FALSE
chr1	4416672	4417091	420	2	FALSE	FALSE	FALSE	FALSE	FALSE	FALSE	FALSE	TRUE	FALSE	FALSE	FALSE	FALSE	FALSE	TRUE
chr1	4422150	4422823	674	1	FALSE	FALSE	FALSE	FALSE	FALSE	FALSE	FALSE	FALSE	FALSE	FALSE	FALSE	FALSE	TRUE	FALSE
chr1	4424671	4424999	329	3	FALSE	FALSE	FALSE	FALSE	FALSE	FALSE	FALSE	TRUE	FALSE	FALSE	FALSE	FALSE	TRUE	FALSE
chr1	4434843	4435093	251	3	FALSE	FALSE	FALSE	FALSE	FALSE	FALSE	FALSE	FALSE	FALSE	FALSE	FALSE	FALSE	TRUE	FALSE
chr1	4471304	4472446	1143	1	FALSE	FALSE	FALSE	FALSE	FALSE	FALSE	TRUE	FALSE	FALSE	FALSE	FALSE	FALSE	TRUE	FALSE
chr1	4473350	4474862	1513	3	FALSE	FALSE	FALSE	FALSE	FALSE	FALSE	FALSE	TRUE	FALSE	TRUE	FALSE	FALSE	TRUE	FALSE
chr1	4479588	4480040	453	3	FALSE	FALSE	FALSE	FALSE	FALSE	FALSE	FALSE	FALSE	FALSE	FALSE	FALSE	FALSE	TRUE	FALSE
chr1	4520668	4521065	398	1	FALSE	FALSE	FALSE	FALSE	FALSE	FALSE	FALSE	FALSE	FALSE	FALSE	FALSE	FALSE	TRUE	FALSE
chr1	4521340	4521802	463	1	FALSE	FALSE	FALSE	FALSE	FALSE	FALSE	FALSE	FALSE	FALSE	FALSE	FALSE	FALSE	TRUE	FALSE
chr1	4537349	4537958	610	3	FALSE	FALSE	FALSE	TRUE	FALSE	TRUE	FALSE	TRUE	FALSE	TRUE	FALSE	FALSE	TRUE	FALSE
chr1	4538180	4538713	534	3	FALSE	FALSE	FALSE	FALSE	FALSE	FALSE	FALSE	TRUE	FALSE	FALSE	FALSE	FALSE	TRUE	FALSE
chr1	4543800	4544564	765	2	FALSE	FALSE	FALSE	TRUE	FALSE	FALSE	FALSE	TRUE	FALSE	FALSE	FALSE	FALSE	FALSE	FALSE
chr1	4591041	4591572	532	2	FALSE	FALSE	FALSE	FALSE	FALSE	FALSE	FALSE	TRUE	FALSE	FALSE	FALSE	FALSE	FALSE	FALSE
chr1	4598800	4599190	391	3	FALSE	FALSE	FALSE	FALSE	FALSE	FALSE	FALSE	FALSE	FALSE	FALSE	FALSE	FALSE	TRUE	FALSE
chr1	4599624	4600256	633	2	FALSE	FALSE	FALSE	FALSE	FALSE	FALSE	FALSE	FALSE	FALSE	FALSE	FALSE	FALSE	FALSE	TRUE
chr1	4653784	4654259	476	1	FALSE	FALSE	TRUE	FALSE	FALSE	FALSE	FALSE	FALSE	FALSE	FALSE	FALSE	FALSE	TRUE	FALSE
chr1	4656939	4657229	291	1	FALSE	FALSE	FALSE	FALSE	FALSE	FALSE	FALSE	FALSE	FALSE	FALSE	FALSE	FALSE	TRUE	FALSE
chr1	4660051	4661211	1161	1	FALSE	FALSE	FALSE	FALSE	FALSE	FALSE	FALSE	FALSE	FALSE	FALSE	FALSE	FALSE	TRUE	FALSE
chr1	4669763	4670089	327	3	FALSE	FALSE	FALSE	FALSE	FALSE	FALSE	FALSE	TRUE	FALSE	FALSE	FALSE	FALSE	TRUE	FALSE
chr1	4670423	4670888	466	3	FALSE	FALSE	FALSE	FALSE	FALSE	FALSE	FALSE	TRUE	FALSE	FALSE	FALSE	FALSE	TRUE	FALSE
chr1	4674474	4674943	470	3	FALSE	FALSE	FALSE	TRUE	FALSE	TRUE	FALSE	TRUE	FALSE	TRUE	FALSE	FALSE	TRUE	FALSE
chr1	4722596	4723046	451	3	FALSE	FALSE	FALSE	FALSE	FALSE	FALSE	FALSE	FALSE	FALSE	FALSE	FALSE	FALSE	TRUE	FALSE
chr1	4724853	4725504	652	3	FALSE	FALSE	FALSE	FALSE	FALSE	FALSE	FALSE	TRUE	FALSE	FALSE	FALSE	FALSE	TRUE	FALSE
chr1	4760368	4760866	499	1	FALSE	FALSE	FALSE	FALSE	FALSE	FALSE	TRUE	FALSE	FALSE	FALSE	FALSE	FALSE	TRUE	FALSE
chr1	4778096	4778696	601	2	FALSE	FALSE	FALSE	FALSE	FALSE	FALSE	FALSE	FALSE	FALSE	FALSE	FALSE	FALSE	FALSE	TRUE
chr1	4780089	4780428	340	2	FALSE	FALSE	FALSE	FALSE	FALSE	FALSE	FALSE	TRUE	FALSE	FALSE	FALSE	FALSE	FALSE	FALSE
chr1	4810250	4810578	329	1	FALSE	FALSE	FALSE	FALSE	TRUE	FALSE	TRUE	FALSE	FALSE	FALSE	FALSE	FALSE	TRUE	FALSE
chr1	4813964	4814240	277	3	FALSE	FALSE	FALSE	FALSE	FALSE	FALSE	FALSE	TRUE	FALSE	FALSE	FALSE	FALSE	FALSE	FALSE
chr1	4829421	4829668	248	1	FALSE	FALSE	FALSE	FALSE	FALSE	FALSE	FALSE	FALSE	FALSE	FALSE	FALSE	FALSE	TRUE	FALSE
chr1	4842102	4842722	621	1	FALSE	FALSE	TRUE	FALSE	FALSE	FALSE	FALSE	FALSE	FALSE	FALSE	FALSE	FALSE	FALSE	FALSE
chr1	4851755	4852388	634	2	FALSE	FALSE	FALSE	FALSE	FALSE	FALSE	FALSE	TRUE	FALSE	FALSE	FALSE	FALSE	FALSE	TRUE
chr1	4855389	4856018	630	2	FALSE	FALSE	FALSE	FALSE	FALSE	FALSE	FALSE	FALSE	FALSE	FALSE	FALSE	FALSE	FALSE	TRUE
chr1	4880630	4881008	379	1	FALSE	FALSE	TRUE	FALSE	FALSE	FALSE	FALSE	FALSE	FALSE	FALSE	FALSE	FALSE	FALSE	FALSE
chr1	4881765	4882160	396	2	FALSE	FALSE	FALSE	FALSE	FALSE	FALSE	FALSE	TRUE	FALSE	FALSE	FALSE	FALSE	FALSE	FALSE
chr1	4888477	4888811	335	2	FALSE	FALSE	FALSE	FALSE	FALSE	FALSE	FALSE	TRUE	FALSE	FALSE	FALSE	FALSE	FALSE	FALSE
chr1	4918932	4919465	534	1	FALSE	FALSE	TRUE	FALSE	FALSE	FALSE	TRUE	FALSE	FALSE	FALSE	FALSE	FALSE	FALSE	FALSE
chr1	4933695	4934546	852	1	FALSE	FALSE	FALSE	FALSE	FALSE	FALSE	TRUE	FALSE	FALSE	FALSE	FALSE	FALSE	FALSE	FALSE
chr1	4941331	4941866	536	3	FALSE	FALSE	FALSE	FALSE	FALSE	FALSE	FALSE	FALSE	FALSE	FALSE	FALSE	FALSE	TRUE	FALSE
chr1	4947022	4947737	716	2	FALSE	FALSE	FALSE	FALSE	FALSE	FALSE	FALSE	TRUE	FALSE	FALSE	FALSE	FALSE	FALSE	TRUE
chr1	4972194	4972847	654	1	FALSE	FALSE	FALSE	FALSE	FALSE	FALSE	TRUE	FALSE	FALSE	FALSE	FALSE	FALSE	FALSE	FALSE
chr1	5015368	5015621	254	3	FALSE	FALSE	FALSE	FALSE	FALSE	FALSE	FALSE	FALSE	FALSE	TRUE	FALSE	FALSE	TRUE	FALSE
chr1	5046246	5047017	772	2	FALSE	FALSE	FALSE	FALSE	FALSE	FALSE	FALSE	TRUE	FALSE	FALSE	FALSE	FALSE	FALSE	FALSE
chr1	5069985	5070920	936	2	FALSE	FALSE	FALSE	FALSE	FALSE	FALSE	FALSE	TRUE	FALSE	FALSE	FALSE	FALSE	FALSE	FALSE
chr1	5158610	5159108	499	1	FALSE	FALSE	FALSE	FALSE	FALSE	FALSE	FALSE	FALSE	FALSE	FALSE	FALSE	TRUE	FALSE	FALSE
chr1	5170253	5171186	934	2	FALSE	FALSE	FALSE	FALSE	FALSE	FALSE	FALSE	TRUE	FALSE	FALSE	FALSE	FALSE	FALSE	TRUE
chr1	5182058	5182346	289	1	FALSE	FALSE	FALSE	FALSE	FALSE	FALSE	FALSE	FALSE	FALSE	FALSE	FALSE	FALSE	TRUE	FALSE
chr1	5183214	5183971	758	2	FALSE	FALSE	FALSE	FALSE	FALSE	FALSE	FALSE	TRUE	FALSE	FALSE	FALSE	FALSE	FALSE	FALSE
chr1	5205811	5206024	214	1	FALSE	FALSE	FALSE	FALSE	FALSE	FALSE	FALSE	FALSE	FALSE	FALSE	FALSE	FALSE	FALSE	TRUE
chr1	5206662	5207339	678	2	FALSE	FALSE	FALSE	FALSE	FALSE	FALSE	FALSE	TRUE	FALSE	FALSE	FALSE	FALSE	FALSE	TRUE
chr1	5232046	5232578	533	1	FALSE	FALSE	FALSE	FALSE	FALSE	FALSE	TRUE	FALSE	FALSE	FALSE	FALSE	FALSE	FALSE	FALSE
chr1	5232624	5233397	774	2	FALSE	FALSE	FALSE	FALSE	FALSE	FALSE	FALSE	FALSE	FALSE	FALSE	FALSE	FALSE	FALSE	TRUE
chr1	5461314	5462349	1036	1	FALSE	FALSE	FALSE	FALSE	FALSE	FALSE	TRUE	FALSE	FALSE	FALSE	FALSE	FALSE	FALSE	FALSE
chr1	5518606	5518908	303	1	FALSE	FALSE	FALSE	FALSE	FALSE	FALSE	TRUE	FALSE	FALSE	FALSE	FALSE	FALSE	FALSE	FALSE
chr1	5524187	5524477	291	1	FALSE	FALSE	FALSE	FALSE	FALSE	FALSE	FALSE	FALSE	FALSE	FALSE	FALSE	FALSE	TRUE	FALSE
chr1	5588085	5589289	1205	2	FALSE	FALSE	FALSE	FALSE	FALSE	FALSE	FALSE	TRUE	FALSE	FALSE	FALSE	FALSE	FALSE	TRUE
chr1	5671089	5671415	327	3	FALSE	FALSE	FALSE	FALSE	FALSE	FALSE	FALSE	FALSE	FALSE	FALSE	FALSE	FALSE	TRUE	FALSE
chr1	5782554	5782863	310	1	FALSE	FALSE	FALSE	FALSE	FALSE	FALSE	TRUE	FALSE	FALSE	FALSE	FALSE	FALSE	TRUE	FALSE
chr1	5785768	5786157	390	1	FALSE	FALSE	FALSE	FALSE	FALSE	FALSE	FALSE	FALSE	FALSE	TRUE	FALSE	FALSE	FALSE	FALSE
chr1	5816509	5817383	875	2	FALSE	TRUE	FALSE	FALSE	FALSE	FALSE	FALSE	FALSE	FALSE	FALSE	FALSE	FALSE	FALSE	TRUE
chr1	5915344	5915689	346	2	FALSE	FALSE	FALSE	FALSE	FALSE	FALSE	FALSE	TRUE	FALSE	FALSE	FALSE	FALSE	FALSE	FALSE
chr1	6005738	6006743	1006	1	FALSE	FALSE	FALSE	FALSE	FALSE	FALSE	TRUE	FALSE	FALSE	FALSE	FALSE	FALSE	TRUE	FALSE
chr1	6034858	6035196	339	1	FALSE	FALSE	FALSE	FALSE	FALSE	FALSE	TRUE	FALSE	FALSE	FALSE	FALSE	FALSE	FALSE	FALSE
chr1	6058848	6059588	741	1	FALSE	FALSE	TRUE	FALSE	FALSE	FALSE	TRUE	FALSE	FALSE	FALSE	FALSE	FALSE	FALSE	FALSE
chr1	6076651	6077089	439	1	FALSE	FALSE	FALSE	FALSE	FALSE	FALSE	FALSE	FALSE	FALSE	FALSE	FALSE	FALSE	TRUE	FALSE
chr1	6117481	6118173	693	2	FALSE	FALSE	FALSE	FALSE	FALSE	FALSE	FALSE	FALSE	FALSE	FALSE	FALSE	FALSE	FALSE	TRUE
chr1	6135074	6135466	393	2	FALSE	FALSE	FALSE	FALSE	FALSE	FALSE	FALSE	TRUE	FALSE	FALSE	FALSE	FALSE	FALSE	TRUE
chr1	6142559	6143818	1260	2	FALSE	FALSE	FALSE	FALSE	FALSE	FALSE	FALSE	FALSE	FALSE	FALSE	FALSE	FALSE	FALSE	TRUE
chr1	6143961	6144246	286	2	FALSE	FALSE	FALSE	FALSE	FALSE	FALSE	FALSE	TRUE	FALSE	FALSE	FALSE	FALSE	FALSE	TRUE
chr1	6152319	6152979	661	2	FALSE	FALSE	FALSE	FALSE	FALSE	FALSE	FALSE	TRUE	FALSE	FALSE	FALSE	FALSE	FALSE	TRUE
chr1	6188289	6188809	521	1	FALSE	FALSE	FALSE	FALSE	FALSE	FALSE	TRUE	FALSE	FALSE	FALSE	FALSE	FALSE	TRUE	FALSE
chr1	6269738	6270480	743	2	FALSE	FALSE	FALSE	FALSE	FALSE	FALSE	FALSE	TRUE	FALSE	FALSE	FALSE	FALSE	FALSE	FALSE
chr1	6272226	6272605	380	2	FALSE	FALSE	FALSE	FALSE	FALSE	FALSE	FALSE	TRUE	FALSE	FALSE	FALSE	FALSE	FALSE	TRUE
chr1	6350914	6351184	271	1	FALSE	FALSE	FALSE	FALSE	FALSE	FALSE	TRUE	FALSE	FALSE	FALSE	FALSE	FALSE	FALSE	FALSE
chr1	6406161	6406806	646	2	FALSE	FALSE	FALSE	FALSE	FALSE	FALSE	FALSE	TRUE	FALSE	FALSE	FALSE	FALSE	FALSE	FALSE
chr1	6409956	6410655	700	2	FALSE	FALSE	FALSE	FALSE	FALSE	FALSE	FALSE	TRUE	FALSE	FALSE	FALSE	FALSE	FALSE	FALSE
chr1	6418007	6418299	293	2	FALSE	FALSE	FALSE	FALSE	FALSE	FALSE	FALSE	TRUE	FALSE	FALSE	FALSE	FALSE	FALSE	TRUE
chr1	6477353	6477996	644	2	FALSE	FALSE	FALSE	FALSE	FALSE	FALSE	FALSE	TRUE	FALSE	FALSE	FALSE	FALSE	FALSE	FALSE
chr1	6729220	6729651	432	2	FALSE	FALSE	FALSE	TRUE	FALSE	FALSE	FALSE	FALSE	FALSE	FALSE	FALSE	FALSE	FALSE	TRUE
chr1	6870158	6870796	639	2	FALSE	FALSE	FALSE	FALSE	FALSE	FALSE	FALSE	FALSE	FALSE	FALSE	FALSE	FALSE	FALSE	TRUE
chr1	6876862	6877160	299	3	FALSE	FALSE	FALSE	FALSE	FALSE	FALSE	FALSE	FALSE	FALSE	FALSE	FALSE	FALSE	TRUE	FALSE
chr1	6896377	6896668	292	3	FALSE	FALSE	FALSE	TRUE	FALSE	FALSE	FALSE	TRUE	FALSE	FALSE	FALSE	FALSE	FALSE	FALSE
chr1	6898158	6898735	578	2	FALSE	FALSE	FALSE	TRUE	FALSE	FALSE	FALSE	TRUE	FALSE	FALSE	FALSE	FALSE	FALSE	TRUE
chr1	6899460	6899705	246	2	FALSE	FALSE	FALSE	FALSE	FALSE	FALSE	FALSE	TRUE	FALSE	FALSE	FALSE	FALSE	FALSE	FALSE
chr1	6916561	6917262	702	2	FALSE	FALSE	FALSE	FALSE	FALSE	FALSE	FALSE	TRUE	FALSE	FALSE	FALSE	FALSE	FALSE	TRUE
chr1	6955018	6955558	541	2	FALSE	FALSE	FALSE	TRUE	FALSE	FALSE	FALSE	FALSE	FALSE	FALSE	FALSE	FALSE	FALSE	FALSE
chr1	6983875	6985190	1316	1	FALSE	FALSE	FALSE	FALSE	FALSE	FALSE	TRUE	FALSE	FALSE	FALSE	FALSE	FALSE	FALSE	FALSE
chr1	6997651	6997965	315	2	FALSE	FALSE	FALSE	FALSE	FALSE	FALSE	FALSE	TRUE	FALSE	FALSE	FALSE	FALSE	FALSE	TRUE
chr1	7013532	7013942	411	2	FALSE	FALSE	FALSE	FALSE	FALSE	FALSE	FALSE	TRUE	FALSE	FALSE	FALSE	FALSE	FALSE	FALSE
chr1	7055191	7056147	957	2	FALSE	FALSE	FALSE	TRUE	FALSE	FALSE	FALSE	FALSE	FALSE	FALSE	FALSE	FALSE	FALSE	TRUE
chr1	7060858	7061088	231	1	FALSE	FALSE	FALSE	FALSE	FALSE	FALSE	TRUE	FALSE	FALSE	FALSE	FALSE	FALSE	FALSE	FALSE
chr1	7068453	7069179	727	1	FALSE	FALSE	FALSE	FALSE	FALSE	FALSE	TRUE	FALSE	FALSE	FALSE	FALSE	FALSE	FALSE	FALSE
chr1	7069961	7070632	672	1	FALSE	FALSE	FALSE	FALSE	FALSE	FALSE	FALSE	FALSE	FALSE	FALSE	FALSE	FALSE	TRUE	FALSE
chr1	7102585	7103148	564	3	FALSE	FALSE	FALSE	FALSE	FALSE	FALSE	FALSE	FALSE	FALSE	FALSE	FALSE	FALSE	TRUE	FALSE
chr1	7103695	7103931	237	2	FALSE	FALSE	FALSE	FALSE	FALSE	FALSE	FALSE	TRUE	FALSE	FALSE	FALSE	FALSE	FALSE	FALSE
chr1	7105014	7105633	620	1	FALSE	FALSE	FALSE	FALSE	FALSE	FALSE	FALSE	FALSE	FALSE	FALSE	FALSE	FALSE	TRUE	FALSE
chr1	7112825	7113600	776	1	FALSE	FALSE	FALSE	FALSE	FALSE	FALSE	FALSE	FALSE	FALSE	FALSE	FALSE	FALSE	TRUE	FALSE
chr1	7124627	7125623	997	1	FALSE	FALSE	FALSE	FALSE	FALSE	FALSE	TRUE	FALSE	FALSE	FALSE	FALSE	FALSE	TRUE	FALSE
chr1	7125901	7126690	790	1	FALSE	FALSE	FALSE	FALSE	FALSE	FALSE	FALSE	FALSE	FALSE	FALSE	FALSE	FALSE	TRUE	FALSE
chr1	7129817	7130471	655	1	FALSE	FALSE	FALSE	FALSE	FALSE	FALSE	TRUE	FALSE	FALSE	FALSE	FALSE	FALSE	TRUE	FALSE
chr1	7152271	7152907	637	3	FALSE	FALSE	FALSE	FALSE	FALSE	FALSE	FALSE	FALSE	FALSE	FALSE	FALSE	FALSE	TRUE	FALSE
chr1	7168177	7168510	334	1	FALSE	FALSE	FALSE	FALSE	FALSE	FALSE	FALSE	FALSE	FALSE	FALSE	FALSE	FALSE	TRUE	FALSE
chr1	7173913	7174488	576	1	FALSE	FALSE	FALSE	FALSE	FALSE	FALSE	TRUE	FALSE	FALSE	FALSE	FALSE	FALSE	TRUE	FALSE
chr1	7201569	7202000	432	2	FALSE	FALSE	FALSE	TRUE	FALSE	FALSE	FALSE	FALSE	FALSE	FALSE	FALSE	FALSE	FALSE	FALSE
chr1	7206057	7207493	1437	1	FALSE	FALSE	FALSE	FALSE	FALSE	FALSE	FALSE	FALSE	FALSE	FALSE	FALSE	FALSE	TRUE	FALSE
chr1	7253030	7253359	330	2	FALSE	FALSE	FALSE	FALSE	FALSE	FALSE	FALSE	TRUE	FALSE	FALSE	FALSE	FALSE	FALSE	FALSE
chr1	7271331	7272292	962	2	FALSE	FALSE	FALSE	FALSE	FALSE	FALSE	FALSE	FALSE	FALSE	FALSE	FALSE	FALSE	FALSE	TRUE
chr1	7319122	7319977	856	2	FALSE	FALSE	FALSE	FALSE	FALSE	FALSE	FALSE	FALSE	FALSE	FALSE	FALSE	FALSE	FALSE	TRUE
chr1	7451613	7452285	673	1	FALSE	FALSE	FALSE	FALSE	FALSE	FALSE	TRUE	FALSE	FALSE	FALSE	FALSE	FALSE	FALSE	FALSE
chr1	7488226	7488793	568	2	FALSE	FALSE	FALSE	FALSE	FALSE	TRUE	FALSE	TRUE	FALSE	FALSE	FALSE	FALSE	FALSE	TRUE
chr1	7492572	7492895	324	2	FALSE	FALSE	FALSE	TRUE	FALSE	FALSE	FALSE	FALSE	FALSE	FALSE	FALSE	FALSE	FALSE	FALSE
chr1	7499051	7499362	312	3	FALSE	FALSE	FALSE	FALSE	FALSE	TRUE	FALSE	FALSE	FALSE	FALSE	FALSE	FALSE	TRUE	FALSE
chr1	7502166	7503045	880	1	FALSE	FALSE	FALSE	FALSE	FALSE	FALSE	TRUE	FALSE	FALSE	FALSE	FALSE	FALSE	TRUE	FALSE
chr1	7503140	7503417	278	1	FALSE	FALSE	FALSE	FALSE	FALSE	FALSE	FALSE	FALSE	FALSE	FALSE	FALSE	FALSE	TRUE	FALSE
chr1	7510185	7510515	331	1	FALSE	FALSE	FALSE	FALSE	FALSE	FALSE	TRUE	FALSE	FALSE	FALSE	FALSE	FALSE	FALSE	FALSE
chr1	7533432	7534043	612	1	FALSE	FALSE	TRUE	FALSE	FALSE	FALSE	TRUE	FALSE	FALSE	FALSE	FALSE	FALSE	TRUE	FALSE
chr1	7543336	7543878	543	2	FALSE	FALSE	FALSE	FALSE	FALSE	FALSE	FALSE	TRUE	FALSE	FALSE	FALSE	FALSE	FALSE	FALSE
chr1	7603303	7603927	625	1	FALSE	FALSE	FALSE	FALSE	FALSE	FALSE	TRUE	FALSE	FALSE	FALSE	FALSE	FALSE	TRUE	FALSE
chr1	7637922	7638454	533	1	FALSE	FALSE	FALSE	FALSE	FALSE	FALSE	TRUE	FALSE	FALSE	FALSE	FALSE	FALSE	TRUE	FALSE
chr1	7660148	7660480	333	3	FALSE	FALSE	FALSE	FALSE	FALSE	FALSE	FALSE	FALSE	FALSE	FALSE	FALSE	FALSE	TRUE	FALSE
chr1	7741474	7742307	834	2	FALSE	FALSE	FALSE	FALSE	FALSE	FALSE	FALSE	TRUE	FALSE	FALSE	FALSE	FALSE	FALSE	FALSE
chr1	7746043	7746297	255	3	FALSE	FALSE	FALSE	FALSE	FALSE	FALSE	FALSE	FALSE	FALSE	FALSE	FALSE	FALSE	TRUE	FALSE
chr1	7750187	7750591	405	1	FALSE	FALSE	FALSE	FALSE	FALSE	FALSE	TRUE	FALSE	FALSE	FALSE	FALSE	FALSE	FALSE	FALSE
chr1	7769610	7769912	303	2	FALSE	FALSE	FALSE	FALSE	FALSE	FALSE	FALSE	TRUE	FALSE	FALSE	FALSE	FALSE	FALSE	TRUE
chr1	7776659	7777059	401	2	FALSE	TRUE	FALSE	TRUE	FALSE	FALSE	FALSE	FALSE	FALSE	FALSE	FALSE	FALSE	FALSE	FALSE
chr1	7967934	7968350	417	1	FALSE	FALSE	FALSE	TRUE	FALSE	FALSE	FALSE	FALSE	FALSE	FALSE	FALSE	FALSE	FALSE	FALSE
chr1	7972806	7973276	471	2	FALSE	FALSE	FALSE	FALSE	FALSE	FALSE	FALSE	TRUE	FALSE	FALSE	FALSE	FALSE	FALSE	FALSE
chr1	8096570	8097533	964	1	FALSE	FALSE	FALSE	FALSE	FALSE	FALSE	TRUE	FALSE	FALSE	FALSE	FALSE	FALSE	FALSE	FALSE
chr1	8435978	8436419	442	1	FALSE	FALSE	TRUE	FALSE	FALSE	FALSE	TRUE	FALSE	FALSE	FALSE	FALSE	FALSE	FALSE	FALSE
chr1	8476814	8477518	705	2	FALSE	FALSE	FALSE	FALSE	FALSE	FALSE	FALSE	FALSE	FALSE	FALSE	FALSE	FALSE	FALSE	TRUE
chr1	8496022	8496763	742	1	FALSE	FALSE	FALSE	FALSE	FALSE	FALSE	TRUE	FALSE	FALSE	FALSE	FALSE	FALSE	FALSE	FALSE
chr1	8613507	8614053	547	1	FALSE	FALSE	FALSE	FALSE	FALSE	FALSE	TRUE	FALSE	FALSE	FALSE	FALSE	FALSE	TRUE	FALSE
chr1	8641174	8641789	616	2	FALSE	FALSE	FALSE	FALSE	FALSE	FALSE	FALSE	FALSE	FALSE	FALSE	FALSE	FALSE	FALSE	TRUE
chr1	8678783	8679104	322	2	FALSE	FALSE	FALSE	FALSE	FALSE	FALSE	FALSE	TRUE	FALSE	FALSE	FALSE	FALSE	FALSE	FALSE
chr1	8743902	8744218	317	1	FALSE	FALSE	FALSE	FALSE	FALSE	FALSE	TRUE	FALSE	FALSE	FALSE	FALSE	FALSE	TRUE	FALSE
chr1	8747428	8747723	296	1	FALSE	FALSE	FALSE	FALSE	FALSE	FALSE	FALSE	FALSE	FALSE	FALSE	FALSE	FALSE	TRUE	FALSE
chr1	8760134	8760647	514	2	FALSE	FALSE	FALSE	FALSE	FALSE	FALSE	FALSE	TRUE	FALSE	FALSE	FALSE	FALSE	FALSE	FALSE
chr1	8860109	8860419	311	2	FALSE	FALSE	FALSE	FALSE	FALSE	FALSE	FALSE	TRUE	FALSE	FALSE	FALSE	FALSE	FALSE	FALSE
chr1	8935922	8936546	625	1	FALSE	FALSE	FALSE	FALSE	FALSE	FALSE	FALSE	FALSE	FALSE	FALSE	FALSE	FALSE	TRUE	FALSE
chr1	8940575	8941827	1253	1	FALSE	FALSE	FALSE	FALSE	FALSE	FALSE	FALSE	FALSE	FALSE	FALSE	FALSE	FALSE	TRUE	FALSE
chr1	8946610	8947456	847	1	FALSE	FALSE	FALSE	FALSE	FALSE	FALSE	FALSE	FALSE	FALSE	FALSE	FALSE	FALSE	TRUE	FALSE
chr1	9347306	9347739	434	1	FALSE	FALSE	TRUE	FALSE	FALSE	FALSE	TRUE	FALSE	FALSE	FALSE	FALSE	FALSE	TRUE	FALSE
chr1	9366970	9367740	771	1	FALSE	FALSE	FALSE	FALSE	FALSE	FALSE	TRUE	FALSE	FALSE	FALSE	FALSE	FALSE	FALSE	FALSE
chr1	9376916	9377203	288	1	FALSE	FALSE	FALSE	FALSE	FALSE	FALSE	TRUE	FALSE	FALSE	FALSE	FALSE	FALSE	FALSE	FALSE
chr1	9448886	9449405	520	2	FALSE	FALSE	FALSE	FALSE	FALSE	FALSE	FALSE	TRUE	FALSE	FALSE	FALSE	FALSE	FALSE	FALSE
chr1	9515545	9515904	360	3	FALSE	FALSE	FALSE	FALSE	FALSE	FALSE	FALSE	FALSE	FALSE	FALSE	FALSE	FALSE	TRUE	FALSE
chr1	9518096	9518568	473	1	FALSE	FALSE	FALSE	FALSE	FALSE	FALSE	TRUE	FALSE	FALSE	FALSE	FALSE	FALSE	TRUE	FALSE
chr1	9537388	9537730	343	3	FALSE	FALSE	FALSE	FALSE	FALSE	FALSE	FALSE	TRUE	FALSE	FALSE	FALSE	FALSE	TRUE	FALSE
chr1	9541275	9541609	335	2	FALSE	FALSE	FALSE	FALSE	FALSE	FALSE	FALSE	TRUE	FALSE	FALSE	FALSE	FALSE	FALSE	TRUE
chr1	9572798	9573911	1114	2	FALSE	FALSE	FALSE	FALSE	FALSE	FALSE	FALSE	TRUE	FALSE	FALSE	FALSE	FALSE	FALSE	FALSE
chr1	9619473	9620090	618	2	FALSE	FALSE	FALSE	TRUE	FALSE	FALSE	FALSE	TRUE	FALSE	FALSE	FALSE	FALSE	FALSE	FALSE
chr1	9621250	9621925	676	2	FALSE	FALSE	FALSE	FALSE	FALSE	FALSE	FALSE	TRUE	FALSE	FALSE	FALSE	FALSE	FALSE	FALSE
chr1	9628525	9629178	654	1	TRUE	FALSE	FALSE	FALSE	TRUE	FALSE	TRUE	FALSE	FALSE	FALSE	FALSE	FALSE	FALSE	FALSE
chr1	9631593	9631913	321	3	FALSE	TRUE	FALSE	FALSE	FALSE	FALSE	FALSE	FALSE	FALSE	FALSE	FALSE	FALSE	FALSE	FALSE
chr1	9648576	9649768	1193	2	FALSE	FALSE	FALSE	FALSE	FALSE	FALSE	FALSE	TRUE	FALSE	FALSE	FALSE	FALSE	FALSE	FALSE
chr1	9703113	9703395	283	2	FALSE	FALSE	FALSE	FALSE	FALSE	FALSE	FALSE	TRUE	FALSE	FALSE	FALSE	FALSE	FALSE	TRUE
chr1	9755634	9755973	340	3	FALSE	TRUE	FALSE	TRUE	FALSE	TRUE	FALSE	FALSE	FALSE	FALSE	FALSE	FALSE	TRUE	FALSE
chr1	9756099	9756436	338	3	FALSE	TRUE	FALSE	FALSE	FALSE	FALSE	FALSE	FALSE	FALSE	FALSE	FALSE	FALSE	FALSE	FALSE
chr1	9772775	9773491	717	2	FALSE	FALSE	FALSE	FALSE	FALSE	FALSE	FALSE	TRUE	FALSE	FALSE	FALSE	FALSE	FALSE	FALSE
chr1	9853086	9853381	296	3	FALSE	FALSE	FALSE	FALSE	FALSE	FALSE	FALSE	FALSE	FALSE	FALSE	FALSE	FALSE	TRUE	FALSE
chr1	9865266	9865688	423	2	FALSE	FALSE	FALSE	FALSE	FALSE	FALSE	FALSE	TRUE	FALSE	FALSE	FALSE	FALSE	FALSE	TRUE
chr1	9878383	9878679	297	1	FALSE	FALSE	FALSE	FALSE	FALSE	FALSE	FALSE	FALSE	FALSE	FALSE	FALSE	FALSE	TRUE	FALSE
chr1	9889366	9890029	664	1	FALSE	FALSE	FALSE	FALSE	FALSE	FALSE	TRUE	FALSE	FALSE	FALSE	FALSE	FALSE	FALSE	FALSE
chr1	9921387	9921923	537	3	FALSE	FALSE	FALSE	FALSE	FALSE	FALSE	FALSE	TRUE	FALSE	FALSE	FALSE	FALSE	TRUE	FALSE
chr1	9951442	9951890	449	2	FALSE	FALSE	FALSE	FALSE	FALSE	FALSE	FALSE	TRUE	FALSE	FALSE	FALSE	FALSE	FALSE	FALSE
chr1	9957002	9957494	493	3	FALSE	FALSE	TRUE	FALSE	FALSE	FALSE	FALSE	TRUE	FALSE	FALSE	FALSE	FALSE	TRUE	FALSE
chr1	9989819	9990369	551	2	FALSE	FALSE	FALSE	FALSE	FALSE	FALSE	FALSE	TRUE	FALSE	FALSE	FALSE	FALSE	FALSE	TRUE
chr1	9991725	9992268	544	2	FALSE	FALSE	FALSE	FALSE	FALSE	FALSE	FALSE	TRUE	FALSE	FALSE	FALSE	FALSE	FALSE	FALSE
chr1	9992356	9992596	241	2	FALSE	FALSE	FALSE	FALSE	FALSE	FALSE	FALSE	TRUE	FALSE	FALSE	FALSE	FALSE	FALSE	FALSE
chr1	9998837	9999712	876	2	FALSE	FALSE	FALSE	FALSE	FALSE	FALSE	FALSE	TRUE	FALSE	FALSE	FALSE	FALSE	FALSE	FALSE
chr1	10007258	10007568	311	2	FALSE	FALSE	FALSE	FALSE	FALSE	FALSE	FALSE	TRUE	FALSE	FALSE	FALSE	FALSE	FALSE	TRUE
chr1	10022019	10022310	292	1	FALSE	FALSE	FALSE	FALSE	FALSE	FALSE	TRUE	FALSE	FALSE	FALSE	FALSE	FALSE	FALSE	FALSE
chr1	10049441	10049763	323	2	FALSE	FALSE	FALSE	FALSE	FALSE	FALSE	FALSE	TRUE	FALSE	FALSE	FALSE	FALSE	FALSE	TRUE
chr1	10089493	10090072	580	2	FALSE	FALSE	FALSE	FALSE	FALSE	FALSE	FALSE	TRUE	FALSE	FALSE	FALSE	FALSE	FALSE	TRUE
chr1	10102174	10102570	397	1	FALSE	FALSE	FALSE	FALSE	FALSE	FALSE	FALSE	FALSE	FALSE	FALSE	FALSE	FALSE	TRUE	FALSE
chr1	10114683	10115071	389	2	FALSE	FALSE	FALSE	FALSE	FALSE	FALSE	FALSE	TRUE	FALSE	FALSE	FALSE	FALSE	FALSE	TRUE
chr1	10115785	10116128	344	3	FALSE	FALSE	FALSE	FALSE	FALSE	FALSE	FALSE	TRUE	FALSE	FALSE	FALSE	FALSE	FALSE	FALSE
chr1	10130617	10131189	573	3	FALSE	FALSE	FALSE	FALSE	FALSE	FALSE	FALSE	FALSE	FALSE	FALSE	FALSE	FALSE	TRUE	FALSE
chr1	10139349	10139926	578	1	FALSE	FALSE	FALSE	FALSE	FALSE	FALSE	FALSE	FALSE	FALSE	FALSE	FALSE	FALSE	TRUE	FALSE
chr1	10147729	10148096	368	1	FALSE	FALSE	FALSE	FALSE	FALSE	FALSE	TRUE	FALSE	FALSE	FALSE	FALSE	FALSE	FALSE	FALSE
chr1	10151368	10151784	417	1	FALSE	FALSE	FALSE	FALSE	FALSE	FALSE	FALSE	FALSE	FALSE	FALSE	FALSE	FALSE	TRUE	FALSE
chr1	10162494	10162894	401	3	FALSE	FALSE	FALSE	FALSE	FALSE	FALSE	FALSE	TRUE	FALSE	FALSE	FALSE	FALSE	FALSE	FALSE
chr1	10170663	10171656	994	1	FALSE	FALSE	FALSE	FALSE	FALSE	FALSE	FALSE	FALSE	FALSE	FALSE	FALSE	FALSE	TRUE	FALSE
chr1	10172039	10172606	568	3	FALSE	FALSE	FALSE	FALSE	FALSE	FALSE	FALSE	FALSE	FALSE	FALSE	FALSE	FALSE	TRUE	FALSE
chr1	10191606	10192087	482	2	FALSE	FALSE	FALSE	FALSE	FALSE	FALSE	FALSE	TRUE	FALSE	FALSE	FALSE	FALSE	FALSE	TRUE
chr1	10210916	10211523	608	1	FALSE	FALSE	TRUE	FALSE	FALSE	FALSE	FALSE	FALSE	FALSE	FALSE	FALSE	FALSE	FALSE	FALSE
chr1	10212178	10212479	302	3	FALSE	FALSE	FALSE	FALSE	FALSE	FALSE	FALSE	FALSE	FALSE	FALSE	FALSE	FALSE	TRUE	FALSE
chr1	10226873	10227436	564	1	FALSE	FALSE	FALSE	FALSE	FALSE	FALSE	FALSE	FALSE	FALSE	FALSE	FALSE	FALSE	TRUE	FALSE
chr1	10256664	10257860	1197	3	FALSE	FALSE	FALSE	FALSE	FALSE	FALSE	FALSE	FALSE	FALSE	FALSE	FALSE	FALSE	TRUE	FALSE
chr1	10259528	10259902	375	3	FALSE	FALSE	FALSE	FALSE	FALSE	FALSE	FALSE	FALSE	FALSE	FALSE	FALSE	FALSE	TRUE	FALSE
chr1	10262833	10263221	389	1	FALSE	FALSE	FALSE	FALSE	FALSE	FALSE	TRUE	FALSE	FALSE	FALSE	FALSE	FALSE	TRUE	FALSE
chr1	10279058	10279304	247	1	FALSE	FALSE	FALSE	FALSE	FALSE	FALSE	FALSE	FALSE	FALSE	FALSE	FALSE	FALSE	TRUE	FALSE
chr1	10284600	10285892	1293	1	FALSE	FALSE	FALSE	FALSE	FALSE	FALSE	FALSE	FALSE	FALSE	FALSE	FALSE	FALSE	TRUE	FALSE
chr1	10300594	10300810	217	3	FALSE	TRUE	FALSE	FALSE	FALSE	FALSE	FALSE	FALSE	FALSE	FALSE	FALSE	FALSE	FALSE	FALSE
chr1	10380716	10381226	511	2	FALSE	FALSE	FALSE	TRUE	FALSE	FALSE	FALSE	FALSE	FALSE	FALSE	FALSE	FALSE	FALSE	FALSE
chr1	10395554	10396247	694	1	FALSE	FALSE	FALSE	FALSE	FALSE	FALSE	TRUE	FALSE	FALSE	FALSE	FALSE	FALSE	FALSE	FALSE
chr1	10397887	10398380	494	2	FALSE	FALSE	FALSE	FALSE	FALSE	FALSE	FALSE	TRUE	FALSE	FALSE	FALSE	FALSE	FALSE	TRUE
chr1	10457704	10458301	598	3	FALSE	FALSE	FALSE	FALSE	FALSE	FALSE	FALSE	FALSE	FALSE	FALSE	FALSE	FALSE	TRUE	FALSE
chr1	10476780	10477226	447	1	FALSE	FALSE	FALSE	FALSE	FALSE	FALSE	TRUE	FALSE	FALSE	FALSE	FALSE	FALSE	FALSE	FALSE
chr1	10488253	10488597	345	2	FALSE	FALSE	FALSE	FALSE	FALSE	FALSE	FALSE	TRUE	FALSE	FALSE	FALSE	FALSE	FALSE	TRUE
chr1	10592500	10593097	598	3	FALSE	TRUE	FALSE	TRUE	FALSE	FALSE	FALSE	TRUE	FALSE	TRUE	FALSE	FALSE	FALSE	FALSE
chr1	10596408	10596715	308	1	FALSE	FALSE	FALSE	FALSE	FALSE	FALSE	TRUE	FALSE	FALSE	FALSE	FALSE	FALSE	FALSE	FALSE
chr1	10603377	10603811	435	2	FALSE	FALSE	FALSE	TRUE	FALSE	TRUE	FALSE	FALSE	FALSE	FALSE	FALSE	FALSE	FALSE	FALSE
chr1	10636284	10636675	392	3	FALSE	FALSE	FALSE	FALSE	FALSE	FALSE	FALSE	FALSE	FALSE	FALSE	FALSE	FALSE	TRUE	FALSE
chr1	10646993	10647306	314	1	FALSE	FALSE	FALSE	FALSE	FALSE	FALSE	FALSE	FALSE	FALSE	FALSE	FALSE	FALSE	TRUE	FALSE
chr1	10650422	10651560	1139	1	FALSE	FALSE	FALSE	FALSE	FALSE	FALSE	TRUE	FALSE	FALSE	FALSE	FALSE	FALSE	TRUE	FALSE
chr1	10717056	10717412	357	1	FALSE	FALSE	FALSE	FALSE	FALSE	FALSE	TRUE	FALSE	FALSE	FALSE	FALSE	FALSE	TRUE	FALSE
chr1	10717566	10718377	812	1	FALSE	FALSE	FALSE	FALSE	FALSE	FALSE	TRUE	FALSE	FALSE	FALSE	FALSE	FALSE	TRUE	FALSE
chr1	10719558	10720263	706	1	FALSE	FALSE	FALSE	FALSE	FALSE	FALSE	FALSE	FALSE	FALSE	FALSE	FALSE	FALSE	TRUE	FALSE
chr1	10759416	10760149	734	2	FALSE	FALSE	FALSE	FALSE	FALSE	FALSE	FALSE	TRUE	FALSE	FALSE	FALSE	FALSE	FALSE	FALSE
chr1	10804566	10805820	1255	2	FALSE	FALSE	FALSE	FALSE	FALSE	FALSE	FALSE	TRUE	FALSE	FALSE	FALSE	FALSE	FALSE	FALSE
chr1	10815020	10815395	376	3	FALSE	TRUE	FALSE	TRUE	FALSE	FALSE	FALSE	TRUE	FALSE	FALSE	FALSE	FALSE	FALSE	FALSE
chr1	10852754	10853590	837	1	FALSE	FALSE	TRUE	FALSE	FALSE	FALSE	FALSE	FALSE	FALSE	FALSE	FALSE	FALSE	TRUE	FALSE
chr1	10872275	10872689	415	3	FALSE	TRUE	FALSE	FALSE	FALSE	FALSE	FALSE	FALSE	FALSE	TRUE	FALSE	FALSE	TRUE	FALSE
chr1	10877817	10878690	874	1	FALSE	FALSE	FALSE	FALSE	FALSE	FALSE	TRUE	FALSE	FALSE	FALSE	FALSE	FALSE	TRUE	FALSE
chr1	10879726	10880690	965	1	FALSE	FALSE	FALSE	FALSE	FALSE	FALSE	TRUE	FALSE	FALSE	FALSE	FALSE	FALSE	TRUE	FALSE
chr1	10901834	10902194	361	1	FALSE	FALSE	FALSE	FALSE	FALSE	FALSE	TRUE	FALSE	FALSE	FALSE	FALSE	FALSE	FALSE	FALSE
chr1	10933258	10933621	364	3	FALSE	TRUE	FALSE	FALSE	FALSE	FALSE	FALSE	FALSE	FALSE	FALSE	FALSE	FALSE	FALSE	FALSE
chr1	10943011	10943283	273	3	FALSE	FALSE	FALSE	FALSE	FALSE	FALSE	FALSE	TRUE	FALSE	FALSE	FALSE	FALSE	TRUE	FALSE
chr1	11017061	11017426	366	1	FALSE	FALSE	FALSE	FALSE	FALSE	FALSE	FALSE	FALSE	FALSE	FALSE	FALSE	FALSE	TRUE	FALSE
chr1	11024622	11025058	437	1	FALSE	FALSE	FALSE	FALSE	FALSE	FALSE	TRUE	FALSE	FALSE	FALSE	FALSE	FALSE	FALSE	FALSE
chr1	11033324	11033817	494	1	FALSE	FALSE	FALSE	FALSE	FALSE	FALSE	FALSE	FALSE	FALSE	FALSE	FALSE	FALSE	TRUE	FALSE
chr1	11039578	11039939	362	1	FALSE	FALSE	FALSE	FALSE	FALSE	FALSE	FALSE	FALSE	FALSE	FALSE	FALSE	FALSE	TRUE	FALSE
chr1	11065176	11065710	535	2	FALSE	FALSE	FALSE	FALSE	FALSE	FALSE	FALSE	TRUE	FALSE	FALSE	FALSE	FALSE	FALSE	FALSE
chr1	11081990	11082753	764	2	FALSE	FALSE	FALSE	FALSE	FALSE	FALSE	FALSE	FALSE	FALSE	FALSE	FALSE	FALSE	FALSE	TRUE
chr1	11095431	11095729	299	1	FALSE	FALSE	FALSE	FALSE	FALSE	FALSE	FALSE	FALSE	FALSE	FALSE	FALSE	FALSE	TRUE	FALSE
chr1	11096413	11097072	660	2	FALSE	FALSE	FALSE	FALSE	FALSE	FALSE	FALSE	FALSE	FALSE	FALSE	FALSE	FALSE	FALSE	TRUE
chr1	11145330	11145602	273	2	FALSE	FALSE	FALSE	FALSE	FALSE	FALSE	FALSE	TRUE	FALSE	FALSE	FALSE	FALSE	FALSE	TRUE
chr1	11151319	11152101	783	1	FALSE	FALSE	FALSE	FALSE	FALSE	FALSE	TRUE	FALSE	FALSE	FALSE	FALSE	FALSE	FALSE	FALSE
chr1	11214203	11214474	272	3	FALSE	FALSE	FALSE	TRUE	FALSE	FALSE	FALSE	FALSE	FALSE	FALSE	FALSE	FALSE	FALSE	FALSE
chr1	11233905	11234246	342	2	FALSE	FALSE	FALSE	FALSE	FALSE	FALSE	FALSE	TRUE	FALSE	FALSE	FALSE	FALSE	FALSE	FALSE
chr1	11251066	11251512	447	1	FALSE	FALSE	FALSE	FALSE	FALSE	FALSE	TRUE	FALSE	FALSE	FALSE	FALSE	FALSE	FALSE	FALSE
chr1	11277013	11277442	430	1	FALSE	FALSE	FALSE	FALSE	FALSE	FALSE	TRUE	FALSE	FALSE	FALSE	FALSE	FALSE	TRUE	FALSE
chr1	11295147	11296104	958	2	FALSE	FALSE	FALSE	FALSE	FALSE	FALSE	FALSE	TRUE	FALSE	FALSE	FALSE	FALSE	FALSE	FALSE
chr1	11315050	11315469	420	2	FALSE	FALSE	FALSE	FALSE	FALSE	FALSE	FALSE	TRUE	FALSE	FALSE	FALSE	FALSE	FALSE	FALSE
chr1	11324342	11324671	330	2	FALSE	FALSE	FALSE	FALSE	FALSE	FALSE	FALSE	FALSE	FALSE	FALSE	FALSE	FALSE	FALSE	TRUE
chr1	11343379	11343644	266	2	FALSE	FALSE	FALSE	FALSE	FALSE	FALSE	FALSE	TRUE	FALSE	FALSE	FALSE	FALSE	FALSE	TRUE
chr1	11350727	11351811	1085	2	FALSE	FALSE	FALSE	FALSE	FALSE	FALSE	FALSE	FALSE	FALSE	FALSE	FALSE	FALSE	FALSE	TRUE
chr1	11385890	11386223	334	2	FALSE	FALSE	FALSE	FALSE	FALSE	FALSE	FALSE	TRUE	FALSE	FALSE	FALSE	FALSE	FALSE	TRUE
chr1	11458333	11458715	383	1	FALSE	FALSE	FALSE	FALSE	FALSE	FALSE	FALSE	FALSE	FALSE	FALSE	FALSE	FALSE	TRUE	FALSE
chr1	11461783	11462096	314	2	FALSE	FALSE	FALSE	FALSE	FALSE	FALSE	FALSE	FALSE	FALSE	FALSE	FALSE	FALSE	FALSE	TRUE
chr1	11492468	11493558	1091	2	FALSE	FALSE	FALSE	FALSE	FALSE	FALSE	FALSE	FALSE	FALSE	FALSE	FALSE	FALSE	FALSE	TRUE
chr1	11521436	11522039	604	2	FALSE	FALSE	FALSE	FALSE	FALSE	FALSE	FALSE	FALSE	FALSE	FALSE	FALSE	FALSE	FALSE	TRUE
chr1	11580183	11580673	491	1	FALSE	FALSE	FALSE	FALSE	FALSE	FALSE	FALSE	FALSE	FALSE	FALSE	FALSE	FALSE	TRUE	FALSE
chr1	11611643	11611984	342	1	FALSE	FALSE	FALSE	FALSE	FALSE	FALSE	TRUE	FALSE	FALSE	FALSE	FALSE	FALSE	FALSE	FALSE
chr1	11654795	11655264	470	1	FALSE	FALSE	FALSE	FALSE	FALSE	FALSE	TRUE	FALSE	FALSE	FALSE	FALSE	FALSE	FALSE	FALSE
chr1	11747890	11748904	1015	1	FALSE	FALSE	FALSE	FALSE	FALSE	FALSE	TRUE	FALSE	FALSE	FALSE	FALSE	FALSE	FALSE	FALSE
chr1	11864273	11864803	531	1	FALSE	FALSE	FALSE	FALSE	FALSE	FALSE	TRUE	FALSE	FALSE	FALSE	FALSE	FALSE	FALSE	FALSE
chr1	11873551	11873992	442	2	FALSE	FALSE	FALSE	FALSE	FALSE	FALSE	FALSE	TRUE	FALSE	FALSE	FALSE	FALSE	FALSE	FALSE
chr1	12025644	12026356	713	1	FALSE	FALSE	FALSE	FALSE	FALSE	FALSE	TRUE	FALSE	FALSE	FALSE	FALSE	FALSE	FALSE	FALSE
chr1	12033875	12034523	649	1	FALSE	FALSE	FALSE	FALSE	FALSE	FALSE	TRUE	FALSE	FALSE	FALSE	FALSE	FALSE	FALSE	FALSE
chr1	12295975	12296345	371	1	FALSE	FALSE	FALSE	FALSE	FALSE	FALSE	TRUE	FALSE	FALSE	FALSE	FALSE	FALSE	FALSE	FALSE
chr1	12312727	12313091	365	2	FALSE	FALSE	FALSE	FALSE	FALSE	TRUE	FALSE	FALSE	FALSE	FALSE	FALSE	FALSE	FALSE	FALSE
chr1	12354274	12354915	642	1	FALSE	FALSE	FALSE	FALSE	FALSE	FALSE	TRUE	FALSE	FALSE	FALSE	FALSE	FALSE	TRUE	FALSE
chr1	12372899	12373288	390	1	FALSE	FALSE	FALSE	TRUE	FALSE	FALSE	FALSE	FALSE	FALSE	FALSE	FALSE	TRUE	FALSE	FALSE
chr1	12424541	12424894	354	3	FALSE	FALSE	FALSE	FALSE	FALSE	FALSE	FALSE	FALSE	FALSE	TRUE	FALSE	FALSE	TRUE	FALSE
chr1	12466251	12466659	409	3	FALSE	TRUE	FALSE	FALSE	FALSE	FALSE	FALSE	TRUE	FALSE	TRUE	FALSE	FALSE	TRUE	FALSE
chr1	12572773	12573122	350	1	FALSE	FALSE	FALSE	FALSE	FALSE	FALSE	FALSE	FALSE	FALSE	FALSE	FALSE	FALSE	TRUE	FALSE
chr1	12574231	12574782	552	1	FALSE	FALSE	FALSE	FALSE	FALSE	FALSE	TRUE	FALSE	FALSE	FALSE	FALSE	FALSE	FALSE	FALSE
chr1	12592576	12592940	365	1	FALSE	FALSE	FALSE	FALSE	FALSE	FALSE	FALSE	FALSE	FALSE	FALSE	FALSE	FALSE	TRUE	FALSE
chr1	12634480	12634788	309	1	FALSE	FALSE	FALSE	FALSE	FALSE	FALSE	TRUE	FALSE	FALSE	FALSE	FALSE	FALSE	FALSE	FALSE
chr1	12643846	12644451	606	2	FALSE	FALSE	FALSE	FALSE	FALSE	FALSE	FALSE	TRUE	FALSE	FALSE	FALSE	FALSE	FALSE	TRUE
chr1	12668379	12669012	634	2	FALSE	FALSE	FALSE	FALSE	FALSE	FALSE	FALSE	TRUE	FALSE	FALSE	FALSE	FALSE	FALSE	TRUE
chr1	12679135	12679581	447	1	FALSE	FALSE	TRUE	FALSE	FALSE	FALSE	TRUE	FALSE	FALSE	FALSE	FALSE	FALSE	FALSE	FALSE
chr1	12699076	12699402	327	2	FALSE	FALSE	FALSE	FALSE	FALSE	FALSE	FALSE	TRUE	FALSE	FALSE	FALSE	FALSE	FALSE	FALSE
chr1	12701674	12701971	298	2	FALSE	FALSE	FALSE	FALSE	FALSE	FALSE	FALSE	TRUE	FALSE	FALSE	FALSE	FALSE	FALSE	FALSE
chr1	12702169	12702571	403	2	FALSE	FALSE	FALSE	FALSE	FALSE	FALSE	FALSE	TRUE	FALSE	FALSE	FALSE	FALSE	FALSE	FALSE
chr1	12703829	12704116	288	1	FALSE	FALSE	FALSE	FALSE	FALSE	FALSE	FALSE	FALSE	FALSE	FALSE	FALSE	FALSE	TRUE	FALSE
chr1	12704498	12704892	395	3	FALSE	FALSE	FALSE	FALSE	FALSE	FALSE	FALSE	TRUE	FALSE	FALSE	FALSE	FALSE	TRUE	FALSE
chr1	12724536	12725198	663	2	FALSE	FALSE	FALSE	FALSE	FALSE	FALSE	FALSE	TRUE	FALSE	FALSE	FALSE	FALSE	FALSE	FALSE
chr1	12751167	12751714	548	2	FALSE	FALSE	FALSE	FALSE	FALSE	FALSE	FALSE	TRUE	FALSE	FALSE	FALSE	FALSE	FALSE	FALSE
chr1	12763081	12763818	738	1	FALSE	FALSE	FALSE	FALSE	FALSE	FALSE	TRUE	FALSE	FALSE	FALSE	FALSE	FALSE	FALSE	FALSE
chr1	12772621	12773021	401	2	FALSE	FALSE	FALSE	FALSE	FALSE	FALSE	FALSE	TRUE	FALSE	FALSE	FALSE	FALSE	FALSE	FALSE
chr1	12778768	12779174	407	2	FALSE	TRUE	FALSE	FALSE	FALSE	FALSE	FALSE	TRUE	FALSE	FALSE	FALSE	FALSE	FALSE	FALSE
chr1	12802865	12803440	576	1	FALSE	FALSE	FALSE	FALSE	FALSE	FALSE	FALSE	FALSE	FALSE	FALSE	FALSE	FALSE	TRUE	FALSE
chr1	12810455	12810747	293	1	FALSE	FALSE	FALSE	FALSE	FALSE	FALSE	TRUE	FALSE	FALSE	FALSE	FALSE	FALSE	FALSE	FALSE
chr1	12821582	12821931	350	3	FALSE	FALSE	FALSE	FALSE	FALSE	FALSE	FALSE	FALSE	FALSE	FALSE	FALSE	FALSE	TRUE	FALSE
chr1	12842491	12843008	518	2	FALSE	FALSE	FALSE	FALSE	FALSE	FALSE	FALSE	TRUE	FALSE	FALSE	FALSE	FALSE	FALSE	TRUE
chr1	12864085	12864588	504	2	FALSE	FALSE	FALSE	FALSE	FALSE	FALSE	FALSE	TRUE	FALSE	FALSE	FALSE	FALSE	FALSE	TRUE
chr1	12864830	12865951	1122	2	FALSE	FALSE	FALSE	FALSE	FALSE	FALSE	FALSE	TRUE	FALSE	FALSE	FALSE	FALSE	FALSE	TRUE
chr1	12912348	12912824	477	1	FALSE	FALSE	FALSE	FALSE	FALSE	FALSE	TRUE	FALSE	FALSE	FALSE	FALSE	FALSE	TRUE	FALSE
chr1	12938726	12939004	279	2	FALSE	FALSE	FALSE	FALSE	FALSE	FALSE	FALSE	TRUE	FALSE	FALSE	FALSE	FALSE	FALSE	TRUE
chr1	12954164	12954586	423	2	FALSE	FALSE	FALSE	FALSE	FALSE	FALSE	FALSE	FALSE	FALSE	FALSE	FALSE	FALSE	FALSE	TRUE
chr1	12998803	12999166	364	1	FALSE	FALSE	FALSE	FALSE	FALSE	FALSE	FALSE	FALSE	FALSE	FALSE	FALSE	FALSE	TRUE	FALSE
chr1	13015142	13016276	1135	1	FALSE	FALSE	FALSE	FALSE	FALSE	FALSE	TRUE	FALSE	FALSE	FALSE	FALSE	FALSE	FALSE	FALSE
chr1	13029054	13029795	742	2	FALSE	FALSE	FALSE	FALSE	FALSE	FALSE	FALSE	TRUE	FALSE	FALSE	FALSE	FALSE	FALSE	TRUE
chr1	13076126	13076649	524	1	FALSE	FALSE	FALSE	FALSE	FALSE	FALSE	TRUE	FALSE	FALSE	FALSE	FALSE	FALSE	FALSE	FALSE
chr1	13084615	13085707	1093	1	FALSE	FALSE	FALSE	FALSE	FALSE	FALSE	TRUE	FALSE	FALSE	FALSE	FALSE	FALSE	TRUE	FALSE
chr1	13088054	13088448	395	1	FALSE	FALSE	TRUE	FALSE	TRUE	FALSE	TRUE	FALSE	FALSE	FALSE	TRUE	FALSE	TRUE	FALSE
chr1	13108614	13108928	315	3	FALSE	TRUE	FALSE	TRUE	FALSE	FALSE	FALSE	FALSE	FALSE	TRUE	FALSE	FALSE	TRUE	FALSE
chr1	13115215	13115584	370	1	FALSE	FALSE	FALSE	FALSE	FALSE	FALSE	TRUE	FALSE	FALSE	FALSE	FALSE	FALSE	FALSE	FALSE
chr1	13117760	13118124	365	2	FALSE	FALSE	FALSE	FALSE	FALSE	FALSE	FALSE	TRUE	FALSE	FALSE	FALSE	FALSE	FALSE	TRUE
chr1	13118778	13119219	442	1	FALSE	FALSE	FALSE	FALSE	FALSE	FALSE	FALSE	FALSE	FALSE	FALSE	FALSE	FALSE	TRUE	FALSE
chr1	13127829	13128384	556	1	TRUE	FALSE	FALSE	FALSE	FALSE	FALSE	TRUE	FALSE	FALSE	FALSE	FALSE	FALSE	TRUE	FALSE
chr1	13134112	13134754	643	2	FALSE	FALSE	FALSE	FALSE	FALSE	FALSE	FALSE	TRUE	FALSE	FALSE	FALSE	FALSE	FALSE	FALSE
chr1	13142899	13143258	360	2	FALSE	FALSE	FALSE	FALSE	FALSE	FALSE	FALSE	TRUE	FALSE	FALSE	FALSE	FALSE	FALSE	TRUE
chr1	13151175	13151821	647	2	FALSE	FALSE	FALSE	FALSE	FALSE	FALSE	FALSE	TRUE	FALSE	FALSE	FALSE	FALSE	FALSE	FALSE
chr1	13162864	13163209	346	1	FALSE	FALSE	FALSE	FALSE	FALSE	FALSE	TRUE	FALSE	FALSE	FALSE	FALSE	FALSE	TRUE	FALSE
chr1	13219374	13219790	417	1	FALSE	FALSE	TRUE	FALSE	FALSE	FALSE	FALSE	FALSE	FALSE	FALSE	FALSE	FALSE	FALSE	FALSE
chr1	13221480	13221725	246	1	FALSE	FALSE	FALSE	FALSE	FALSE	FALSE	FALSE	FALSE	FALSE	FALSE	FALSE	FALSE	TRUE	FALSE
chr1	13228392	13228721	330	3	FALSE	FALSE	FALSE	FALSE	FALSE	FALSE	FALSE	FALSE	FALSE	FALSE	FALSE	FALSE	TRUE	FALSE
chr1	13245770	13246048	279	2	FALSE	FALSE	FALSE	TRUE	FALSE	FALSE	FALSE	FALSE	FALSE	FALSE	FALSE	FALSE	FALSE	FALSE
chr1	13253307	13254105	799	1	FALSE	TRUE	FALSE	FALSE	FALSE	FALSE	FALSE	FALSE	FALSE	FALSE	FALSE	FALSE	FALSE	FALSE
chr1	13259150	13260127	978	2	FALSE	FALSE	FALSE	FALSE	FALSE	FALSE	FALSE	TRUE	FALSE	FALSE	FALSE	FALSE	FALSE	TRUE
chr1	13280912	13281352	441	3	FALSE	FALSE	FALSE	FALSE	FALSE	FALSE	FALSE	TRUE	FALSE	TRUE	FALSE	FALSE	TRUE	FALSE
chr1	13291237	13291815	579	1	FALSE	FALSE	FALSE	FALSE	FALSE	FALSE	TRUE	FALSE	FALSE	FALSE	FALSE	FALSE	FALSE	FALSE
chr1	13297485	13298089	605	1	FALSE	FALSE	FALSE	FALSE	FALSE	FALSE	TRUE	FALSE	FALSE	FALSE	FALSE	FALSE	TRUE	FALSE
chr1	13307842	13308197	356	3	FALSE	FALSE	FALSE	FALSE	FALSE	FALSE	FALSE	FALSE	FALSE	FALSE	FALSE	FALSE	TRUE	FALSE
chr1	13308830	13309325	496	2	FALSE	TRUE	FALSE	TRUE	FALSE	TRUE	FALSE	FALSE	FALSE	FALSE	FALSE	FALSE	FALSE	FALSE
chr1	13314103	13314458	356	1	FALSE	FALSE	FALSE	FALSE	FALSE	FALSE	TRUE	FALSE	FALSE	FALSE	FALSE	FALSE	TRUE	FALSE
chr1	13356141	13356549	409	3	FALSE	FALSE	FALSE	FALSE	FALSE	FALSE	FALSE	FALSE	FALSE	FALSE	FALSE	FALSE	TRUE	FALSE
chr1	13360645	13361369	725	2	FALSE	FALSE	FALSE	FALSE	FALSE	FALSE	FALSE	TRUE	FALSE	FALSE	FALSE	FALSE	FALSE	FALSE
chr1	13390012	13390566	555	2	FALSE	FALSE	FALSE	FALSE	FALSE	FALSE	FALSE	TRUE	FALSE	FALSE	FALSE	FALSE	FALSE	FALSE
chr1	13391374	13391659	286	3	FALSE	FALSE	FALSE	TRUE	FALSE	FALSE	FALSE	FALSE	FALSE	FALSE	FALSE	FALSE	FALSE	FALSE
chr1	13402016	13402348	333	2	FALSE	FALSE	FALSE	TRUE	FALSE	FALSE	FALSE	TRUE	FALSE	FALSE	FALSE	FALSE	FALSE	FALSE
chr1	13429327	13429605	279	1	FALSE	FALSE	FALSE	FALSE	FALSE	FALSE	FALSE	FALSE	FALSE	FALSE	FALSE	FALSE	TRUE	FALSE
chr1	13454264	13454533	270	3	FALSE	FALSE	FALSE	FALSE	FALSE	FALSE	FALSE	TRUE	FALSE	FALSE	FALSE	FALSE	TRUE	FALSE
chr1	13455383	13456243	861	1	FALSE	FALSE	FALSE	FALSE	FALSE	FALSE	TRUE	FALSE	FALSE	FALSE	FALSE	FALSE	FALSE	FALSE
chr1	13456957	13457479	523	1	FALSE	FALSE	FALSE	FALSE	FALSE	FALSE	TRUE	FALSE	FALSE	FALSE	FALSE	FALSE	FALSE	FALSE
chr1	13487861	13488120	260	3	FALSE	FALSE	FALSE	FALSE	FALSE	FALSE	FALSE	FALSE	FALSE	FALSE	FALSE	FALSE	TRUE	FALSE
chr1	13496369	13496960	592	2	FALSE	TRUE	FALSE	TRUE	FALSE	TRUE	FALSE	TRUE	FALSE	FALSE	FALSE	FALSE	FALSE	TRUE
chr1	13500527	13500920	394	2	FALSE	FALSE	FALSE	FALSE	FALSE	FALSE	FALSE	TRUE	FALSE	FALSE	FALSE	FALSE	FALSE	TRUE
chr1	13506680	13507280	601	2	FALSE	FALSE	FALSE	FALSE	FALSE	TRUE	FALSE	FALSE	FALSE	FALSE	FALSE	FALSE	FALSE	FALSE
chr1	13507448	13507881	434	2	FALSE	FALSE	FALSE	FALSE	FALSE	TRUE	FALSE	FALSE	FALSE	FALSE	FALSE	FALSE	FALSE	FALSE
chr1	13518319	13518809	491	2	FALSE	FALSE	FALSE	FALSE	FALSE	TRUE	FALSE	FALSE	FALSE	FALSE	FALSE	FALSE	FALSE	FALSE
chr1	13531521	13531888	368	2	FALSE	FALSE	FALSE	FALSE	FALSE	FALSE	FALSE	TRUE	FALSE	FALSE	FALSE	FALSE	FALSE	TRUE
chr1	13532895	13533672	778	2	FALSE	FALSE	FALSE	FALSE	FALSE	FALSE	FALSE	TRUE	FALSE	FALSE	FALSE	FALSE	FALSE	TRUE
chr1	13607969	13608211	243	3	FALSE	FALSE	FALSE	FALSE	FALSE	FALSE	FALSE	TRUE	FALSE	FALSE	FALSE	FALSE	FALSE	FALSE
chr1	13617060	13617621	562	1	FALSE	FALSE	FALSE	FALSE	FALSE	FALSE	TRUE	FALSE	FALSE	FALSE	FALSE	FALSE	FALSE	FALSE
chr1	13619394	13619864	471	2	FALSE	FALSE	FALSE	FALSE	FALSE	FALSE	FALSE	TRUE	FALSE	FALSE	FALSE	FALSE	FALSE	TRUE
chr1	13621291	13622462	1172	2	FALSE	FALSE	FALSE	TRUE	FALSE	FALSE	FALSE	TRUE	FALSE	FALSE	FALSE	FALSE	FALSE	FALSE
chr1	13631565	13631993	429	1	FALSE	FALSE	FALSE	FALSE	FALSE	FALSE	TRUE	FALSE	FALSE	FALSE	FALSE	FALSE	FALSE	FALSE
chr1	13632252	13632816	565	2	FALSE	FALSE	FALSE	FALSE	FALSE	FALSE	FALSE	TRUE	FALSE	FALSE	FALSE	FALSE	FALSE	TRUE
chr1	13639559	13639917	359	3	FALSE	TRUE	FALSE	FALSE	FALSE	FALSE	FALSE	TRUE	FALSE	FALSE	FALSE	FALSE	FALSE	FALSE
chr1	13647959	13648310	352	1	FALSE	FALSE	TRUE	FALSE	FALSE	FALSE	FALSE	FALSE	FALSE	FALSE	FALSE	FALSE	TRUE	FALSE
chr1	13664258	13664627	370	1	FALSE	FALSE	FALSE	FALSE	FALSE	FALSE	TRUE	FALSE	FALSE	FALSE	FALSE	FALSE	FALSE	FALSE
chr1	13678899	13679452	554	1	FALSE	FALSE	FALSE	FALSE	FALSE	FALSE	TRUE	FALSE	FALSE	TRUE	FALSE	FALSE	TRUE	FALSE
chr1	13697869	13698197	329	2	FALSE	FALSE	FALSE	FALSE	FALSE	FALSE	FALSE	TRUE	FALSE	FALSE	FALSE	FALSE	FALSE	TRUE
chr1	13706304	13706703	400	2	FALSE	FALSE	FALSE	FALSE	FALSE	FALSE	FALSE	TRUE	FALSE	FALSE	FALSE	FALSE	FALSE	TRUE
chr1	13771625	13772339	715	1	FALSE	FALSE	FALSE	FALSE	FALSE	FALSE	TRUE	FALSE	FALSE	FALSE	FALSE	FALSE	FALSE	FALSE
chr1	13784419	13784740	322	2	FALSE	FALSE	FALSE	FALSE	FALSE	FALSE	FALSE	TRUE	FALSE	FALSE	FALSE	FALSE	FALSE	TRUE
chr1	13787623	13788349	727	1	FALSE	FALSE	FALSE	FALSE	FALSE	FALSE	TRUE	FALSE	FALSE	FALSE	FALSE	FALSE	FALSE	FALSE
chr1	13789242	13790019	778	2	FALSE	FALSE	FALSE	FALSE	FALSE	FALSE	FALSE	TRUE	FALSE	FALSE	FALSE	FALSE	FALSE	TRUE
chr1	13795105	13795744	640	1	FALSE	FALSE	FALSE	FALSE	FALSE	FALSE	TRUE	FALSE	FALSE	FALSE	FALSE	FALSE	FALSE	FALSE
chr1	13846431	13847193	763	1	FALSE	FALSE	FALSE	FALSE	FALSE	FALSE	TRUE	FALSE	FALSE	FALSE	FALSE	FALSE	FALSE	FALSE
chr1	13872350	13872935	586	1	FALSE	FALSE	FALSE	FALSE	FALSE	FALSE	TRUE	FALSE	FALSE	FALSE	FALSE	FALSE	FALSE	FALSE
chr1	13872993	13873423	431	1	FALSE	FALSE	FALSE	FALSE	FALSE	FALSE	TRUE	FALSE	FALSE	FALSE	FALSE	FALSE	FALSE	FALSE
chr1	13938367	13938703	337	2	FALSE	FALSE	FALSE	TRUE	FALSE	FALSE	FALSE	FALSE	FALSE	FALSE	FALSE	FALSE	FALSE	TRUE
chr1	13941422	13942084	663	1	FALSE	TRUE	FALSE	TRUE	FALSE	FALSE	TRUE	FALSE	FALSE	FALSE	FALSE	FALSE	FALSE	TRUE
chr1	13990356	13990855	500	3	FALSE	FALSE	FALSE	FALSE	FALSE	FALSE	FALSE	FALSE	FALSE	FALSE	FALSE	FALSE	TRUE	FALSE
chr1	14000740	14001879	1140	1	FALSE	FALSE	FALSE	FALSE	FALSE	FALSE	TRUE	FALSE	FALSE	FALSE	FALSE	FALSE	FALSE	FALSE
chr1	14002621	14002905	285	1	FALSE	FALSE	FALSE	FALSE	FALSE	FALSE	TRUE	FALSE	FALSE	FALSE	FALSE	FALSE	FALSE	FALSE
chr1	14026906	14027474	569	1	FALSE	FALSE	FALSE	FALSE	FALSE	FALSE	TRUE	FALSE	FALSE	FALSE	FALSE	FALSE	TRUE	FALSE
chr1	14079380	14080149	770	1	FALSE	FALSE	FALSE	FALSE	FALSE	FALSE	TRUE	FALSE	FALSE	FALSE	FALSE	FALSE	FALSE	FALSE
chr1	14095455	14095878	424	1	FALSE	FALSE	FALSE	FALSE	FALSE	FALSE	TRUE	FALSE	FALSE	FALSE	FALSE	FALSE	FALSE	FALSE
chr1	14097595	14098336	742	2	FALSE	FALSE	FALSE	FALSE	FALSE	FALSE	FALSE	FALSE	FALSE	FALSE	FALSE	FALSE	FALSE	TRUE
chr1	14173113	14173644	532	3	FALSE	TRUE	FALSE	TRUE	FALSE	FALSE	FALSE	TRUE	FALSE	FALSE	FALSE	FALSE	TRUE	FALSE
chr1	14180247	14180529	283	3	FALSE	FALSE	FALSE	FALSE	FALSE	FALSE	FALSE	FALSE	FALSE	FALSE	FALSE	FALSE	TRUE	FALSE
chr1	14189641	14190018	378	1	FALSE	FALSE	FALSE	FALSE	FALSE	FALSE	TRUE	FALSE	FALSE	FALSE	FALSE	FALSE	FALSE	FALSE
chr1	14225222	14226342	1121	1	FALSE	FALSE	FALSE	FALSE	FALSE	FALSE	TRUE	FALSE	FALSE	FALSE	FALSE	FALSE	FALSE	FALSE
chr1	14231299	14231651	353	1	FALSE	FALSE	FALSE	FALSE	FALSE	FALSE	TRUE	FALSE	FALSE	FALSE	FALSE	FALSE	FALSE	FALSE
chr1	14233333	14233820	488	1	FALSE	FALSE	FALSE	FALSE	FALSE	FALSE	TRUE	FALSE	FALSE	FALSE	FALSE	FALSE	FALSE	FALSE
chr1	14276282	14276672	391	1	FALSE	FALSE	FALSE	FALSE	FALSE	FALSE	TRUE	FALSE	FALSE	FALSE	FALSE	FALSE	TRUE	FALSE
chr1	14304522	14305002	481	3	FALSE	FALSE	FALSE	FALSE	FALSE	FALSE	FALSE	FALSE	FALSE	FALSE	FALSE	FALSE	TRUE	FALSE
chr1	14336170	14336567	398	1	FALSE	FALSE	TRUE	FALSE	FALSE	FALSE	FALSE	FALSE	FALSE	FALSE	FALSE	FALSE	FALSE	FALSE
chr1	14420599	14421731	1133	1	FALSE	FALSE	FALSE	FALSE	FALSE	FALSE	TRUE	FALSE	FALSE	FALSE	FALSE	FALSE	FALSE	FALSE
chr1	14462433	14462909	477	1	FALSE	FALSE	FALSE	FALSE	FALSE	FALSE	TRUE	FALSE	FALSE	FALSE	FALSE	FALSE	FALSE	FALSE
chr1	14464817	14465482	666	2	FALSE	FALSE	FALSE	FALSE	FALSE	FALSE	FALSE	FALSE	FALSE	FALSE	FALSE	FALSE	FALSE	TRUE
chr1	14469101	14469944	844	1	FALSE	FALSE	FALSE	FALSE	FALSE	FALSE	TRUE	FALSE	FALSE	FALSE	FALSE	FALSE	FALSE	FALSE
chr1	14484173	14484838	666	2	FALSE	FALSE	FALSE	FALSE	FALSE	TRUE	FALSE	FALSE	FALSE	FALSE	FALSE	FALSE	FALSE	FALSE
chr1	14490858	14491389	532	2	FALSE	TRUE	FALSE	TRUE	FALSE	FALSE	FALSE	FALSE	FALSE	FALSE	FALSE	FALSE	FALSE	FALSE
chr1	14504426	14504663	238	1	FALSE	FALSE	FALSE	FALSE	FALSE	FALSE	FALSE	FALSE	FALSE	FALSE	FALSE	FALSE	TRUE	FALSE
chr1	14508166	14508539	374	3	FALSE	FALSE	FALSE	TRUE	FALSE	FALSE	FALSE	FALSE	FALSE	FALSE	FALSE	FALSE	FALSE	FALSE
chr1	14533130	14533587	458	2	FALSE	FALSE	FALSE	FALSE	FALSE	FALSE	FALSE	TRUE	FALSE	FALSE	FALSE	FALSE	FALSE	FALSE
chr1	14570589	14571057	469	2	FALSE	FALSE	FALSE	FALSE	FALSE	FALSE	FALSE	TRUE	FALSE	FALSE	FALSE	FALSE	FALSE	TRUE
chr1	14615982	14616575	594	1	FALSE	FALSE	FALSE	FALSE	FALSE	FALSE	TRUE	FALSE	FALSE	FALSE	FALSE	FALSE	FALSE	FALSE
chr1	14636740	14637183	444	3	FALSE	FALSE	FALSE	FALSE	FALSE	FALSE	FALSE	FALSE	FALSE	FALSE	FALSE	FALSE	TRUE	FALSE
chr1	14650100	14651402	1303	1	FALSE	FALSE	FALSE	FALSE	FALSE	FALSE	TRUE	FALSE	FALSE	FALSE	FALSE	FALSE	FALSE	FALSE
chr1	14686166	14686467	302	2	FALSE	FALSE	FALSE	FALSE	FALSE	FALSE	FALSE	TRUE	FALSE	FALSE	FALSE	FALSE	FALSE	FALSE
chr1	14687703	14688531	829	1	FALSE	FALSE	FALSE	FALSE	FALSE	FALSE	TRUE	FALSE	FALSE	FALSE	FALSE	FALSE	TRUE	FALSE
chr1	14705496	14705973	478	1	FALSE	FALSE	FALSE	FALSE	FALSE	FALSE	TRUE	FALSE	FALSE	FALSE	FALSE	FALSE	FALSE	FALSE
chr1	14729096	14729364	269	2	FALSE	FALSE	FALSE	FALSE	FALSE	FALSE	FALSE	FALSE	FALSE	FALSE	FALSE	FALSE	FALSE	TRUE
chr1	14742683	14743962	1280	1	FALSE	FALSE	TRUE	FALSE	FALSE	FALSE	TRUE	FALSE	FALSE	FALSE	FALSE	FALSE	TRUE	FALSE
chr1	14755012	14756450	1439	1	FALSE	FALSE	FALSE	FALSE	FALSE	FALSE	TRUE	FALSE	FALSE	FALSE	FALSE	FALSE	FALSE	FALSE
chr1	14800272	14800628	357	1	FALSE	FALSE	FALSE	FALSE	FALSE	FALSE	FALSE	FALSE	FALSE	FALSE	FALSE	FALSE	TRUE	FALSE
chr1	14858923	14859145	223	3	FALSE	FALSE	FALSE	FALSE	FALSE	FALSE	FALSE	TRUE	FALSE	FALSE	FALSE	FALSE	TRUE	FALSE
chr1	14902245	14902761	517	1	TRUE	FALSE	TRUE	FALSE	FALSE	FALSE	TRUE	FALSE	FALSE	FALSE	FALSE	FALSE	TRUE	FALSE
chr1	14963057	14963399	343	1	FALSE	FALSE	FALSE	FALSE	FALSE	FALSE	TRUE	FALSE	FALSE	FALSE	FALSE	FALSE	FALSE	FALSE
chr1	14980136	14980712	577	2	FALSE	FALSE	FALSE	FALSE	FALSE	FALSE	FALSE	TRUE	FALSE	FALSE	FALSE	FALSE	FALSE	TRUE
chr1	15017474	15018326	853	2	FALSE	FALSE	FALSE	FALSE	FALSE	FALSE	FALSE	TRUE	FALSE	FALSE	FALSE	FALSE	FALSE	TRUE
chr1	15111436	15111786	351	2	FALSE	FALSE	FALSE	FALSE	FALSE	FALSE	FALSE	TRUE	FALSE	FALSE	FALSE	FALSE	FALSE	TRUE
chr1	15131476	15131830	355	2	FALSE	TRUE	FALSE	FALSE	FALSE	FALSE	FALSE	FALSE	FALSE	FALSE	TRUE	FALSE	FALSE	FALSE
chr1	15327181	15327694	514	2	FALSE	FALSE	FALSE	FALSE	FALSE	FALSE	FALSE	TRUE	FALSE	FALSE	FALSE	FALSE	FALSE	TRUE
chr1	15451273	15451954	682	1	FALSE	FALSE	FALSE	FALSE	FALSE	FALSE	TRUE	FALSE	FALSE	FALSE	FALSE	FALSE	TRUE	FALSE
chr1	15455963	15456551	589	1	FALSE	FALSE	FALSE	FALSE	TRUE	FALSE	TRUE	FALSE	FALSE	FALSE	FALSE	FALSE	FALSE	FALSE
chr1	15485699	15486289	591	2	FALSE	FALSE	FALSE	FALSE	FALSE	FALSE	FALSE	FALSE	FALSE	FALSE	FALSE	FALSE	FALSE	TRUE
chr1	15541844	15542196	353	2	FALSE	FALSE	FALSE	FALSE	FALSE	FALSE	FALSE	FALSE	FALSE	FALSE	FALSE	FALSE	FALSE	TRUE
chr1	15602205	15602694	490	3	FALSE	TRUE	FALSE	TRUE	FALSE	TRUE	FALSE	TRUE	FALSE	FALSE	FALSE	FALSE	TRUE	FALSE
chr1	15649683	15650178	496	1	FALSE	FALSE	FALSE	FALSE	TRUE	FALSE	TRUE	FALSE	FALSE	FALSE	FALSE	FALSE	FALSE	FALSE
chr1	15651810	15653119	1310	1	FALSE	FALSE	FALSE	FALSE	FALSE	FALSE	FALSE	FALSE	FALSE	FALSE	FALSE	FALSE	TRUE	FALSE
chr1	15683678	15684199	522	2	FALSE	FALSE	FALSE	FALSE	FALSE	FALSE	FALSE	TRUE	FALSE	FALSE	FALSE	FALSE	FALSE	FALSE
chr1	15694993	15695326	334	1	FALSE	FALSE	FALSE	FALSE	FALSE	FALSE	TRUE	FALSE	FALSE	FALSE	FALSE	FALSE	FALSE	FALSE
chr1	15695897	15696200	304	1	FALSE	FALSE	FALSE	FALSE	FALSE	FALSE	TRUE	FALSE	FALSE	FALSE	FALSE	FALSE	TRUE	FALSE
chr1	15711774	15712188	415	1	FALSE	FALSE	FALSE	FALSE	FALSE	FALSE	TRUE	FALSE	FALSE	FALSE	FALSE	FALSE	FALSE	FALSE
chr1	15719389	15719955	567	2	FALSE	FALSE	FALSE	FALSE	FALSE	FALSE	FALSE	TRUE	FALSE	FALSE	FALSE	FALSE	FALSE	FALSE
chr1	15729828	15730321	494	1	FALSE	FALSE	FALSE	FALSE	FALSE	FALSE	TRUE	FALSE	FALSE	FALSE	FALSE	FALSE	FALSE	FALSE
chr1	15752549	15753207	659	1	TRUE	FALSE	FALSE	FALSE	FALSE	FALSE	TRUE	FALSE	FALSE	FALSE	FALSE	FALSE	FALSE	FALSE
chr1	15754646	15755571	926	1	FALSE	FALSE	FALSE	FALSE	FALSE	FALSE	TRUE	FALSE	FALSE	FALSE	FALSE	FALSE	FALSE	FALSE
chr1	15770505	15771255	751	1	FALSE	FALSE	FALSE	FALSE	FALSE	FALSE	TRUE	FALSE	FALSE	FALSE	FALSE	FALSE	TRUE	FALSE
chr1	15773318	15773627	310	1	FALSE	FALSE	FALSE	FALSE	FALSE	FALSE	FALSE	FALSE	FALSE	FALSE	FALSE	FALSE	TRUE	FALSE
chr1	15804051	15804387	337	1	FALSE	FALSE	FALSE	FALSE	FALSE	FALSE	FALSE	FALSE	FALSE	FALSE	FALSE	FALSE	TRUE	FALSE
chr1	15827670	15829431	1762	1	FALSE	FALSE	FALSE	FALSE	FALSE	FALSE	FALSE	FALSE	FALSE	FALSE	FALSE	FALSE	TRUE	FALSE
chr1	15835180	15835494	315	1	FALSE	FALSE	FALSE	FALSE	FALSE	FALSE	TRUE	FALSE	FALSE	FALSE	FALSE	FALSE	FALSE	FALSE
chr1	15883209	15884126	918	2	FALSE	FALSE	FALSE	FALSE	FALSE	FALSE	FALSE	FALSE	FALSE	FALSE	FALSE	FALSE	FALSE	TRUE
chr1	15902152	15902986	835	2	FALSE	FALSE	FALSE	FALSE	FALSE	FALSE	FALSE	TRUE	FALSE	FALSE	FALSE	FALSE	FALSE	FALSE
chr1	15908585	15909191	607	1	FALSE	FALSE	TRUE	FALSE	FALSE	FALSE	TRUE	FALSE	FALSE	FALSE	FALSE	FALSE	TRUE	FALSE
chr1	15909294	15909787	494	1	FALSE	FALSE	TRUE	FALSE	TRUE	FALSE	TRUE	FALSE	FALSE	FALSE	FALSE	FALSE	TRUE	FALSE
chr1	15919075	15919351	277	3	FALSE	FALSE	FALSE	FALSE	FALSE	FALSE	FALSE	TRUE	FALSE	FALSE	FALSE	FALSE	TRUE	FALSE
chr1	15920132	15920500	369	3	FALSE	FALSE	FALSE	FALSE	FALSE	FALSE	FALSE	TRUE	FALSE	FALSE	FALSE	FALSE	TRUE	FALSE
chr1	15935674	15936116	443	1	FALSE	FALSE	FALSE	FALSE	FALSE	FALSE	TRUE	FALSE	FALSE	FALSE	FALSE	FALSE	FALSE	FALSE
chr1	15936511	15937121	611	3	FALSE	FALSE	FALSE	TRUE	FALSE	FALSE	FALSE	FALSE	FALSE	TRUE	FALSE	FALSE	TRUE	FALSE
chr1	15961306	15961931	626	1	FALSE	FALSE	FALSE	FALSE	FALSE	FALSE	TRUE	FALSE	FALSE	FALSE	FALSE	FALSE	TRUE	FALSE
chr1	15993613	15993888	276	2	FALSE	FALSE	FALSE	FALSE	FALSE	FALSE	FALSE	TRUE	FALSE	FALSE	FALSE	FALSE	FALSE	TRUE
chr1	15996099	15996722	624	3	FALSE	TRUE	FALSE	TRUE	FALSE	FALSE	FALSE	FALSE	FALSE	FALSE	FALSE	FALSE	FALSE	FALSE
chr1	15998374	15998738	365	3	FALSE	TRUE	FALSE	TRUE	FALSE	FALSE	FALSE	FALSE	FALSE	FALSE	FALSE	FALSE	TRUE	FALSE
chr1	16006918	16007254	337	2	FALSE	FALSE	FALSE	FALSE	FALSE	FALSE	FALSE	TRUE	FALSE	FALSE	FALSE	FALSE	FALSE	TRUE
chr1	16050799	16051414	616	1	FALSE	FALSE	FALSE	FALSE	FALSE	FALSE	TRUE	FALSE	FALSE	FALSE	FALSE	FALSE	TRUE	FALSE
chr1	16061791	16062258	468	2	FALSE	FALSE	FALSE	FALSE	FALSE	FALSE	FALSE	TRUE	FALSE	FALSE	FALSE	FALSE	FALSE	TRUE
chr1	16068083	16068409	327	2	FALSE	FALSE	FALSE	FALSE	FALSE	FALSE	FALSE	TRUE	FALSE	FALSE	FALSE	FALSE	FALSE	TRUE
chr1	16089469	16089749	281	3	FALSE	FALSE	FALSE	FALSE	FALSE	FALSE	FALSE	FALSE	FALSE	FALSE	FALSE	FALSE	TRUE	FALSE
chr1	16097911	16098147	237	2	FALSE	FALSE	FALSE	FALSE	FALSE	TRUE	FALSE	TRUE	FALSE	FALSE	FALSE	FALSE	FALSE	FALSE
chr1	16098857	16100310	1454	2	FALSE	FALSE	FALSE	FALSE	FALSE	FALSE	FALSE	TRUE	FALSE	FALSE	FALSE	FALSE	FALSE	FALSE
chr1	16113489	16113859	371	3	FALSE	FALSE	FALSE	FALSE	FALSE	FALSE	FALSE	FALSE	FALSE	FALSE	FALSE	FALSE	TRUE	FALSE
chr1	16116507	16116792	286	2	FALSE	FALSE	FALSE	FALSE	FALSE	FALSE	FALSE	TRUE	FALSE	FALSE	FALSE	FALSE	FALSE	TRUE
chr1	16119526	16120045	520	1	FALSE	FALSE	FALSE	FALSE	FALSE	FALSE	TRUE	FALSE	FALSE	FALSE	FALSE	FALSE	FALSE	FALSE
chr1	16122021	16122355	335	3	FALSE	FALSE	FALSE	FALSE	FALSE	FALSE	FALSE	FALSE	FALSE	FALSE	FALSE	FALSE	TRUE	FALSE
chr1	16160139	16160436	298	2	FALSE	FALSE	FALSE	FALSE	FALSE	FALSE	FALSE	TRUE	FALSE	FALSE	FALSE	FALSE	FALSE	TRUE
chr1	16169643	16170220	578	2	FALSE	FALSE	FALSE	FALSE	FALSE	FALSE	FALSE	TRUE	FALSE	FALSE	FALSE	FALSE	FALSE	FALSE
chr1	16227825	16228579	755	3	FALSE	FALSE	FALSE	TRUE	FALSE	FALSE	FALSE	TRUE	FALSE	FALSE	FALSE	FALSE	TRUE	FALSE
chr1	16234624	16235489	866	3	FALSE	TRUE	FALSE	TRUE	FALSE	TRUE	FALSE	TRUE	FALSE	TRUE	FALSE	FALSE	TRUE	FALSE
chr1	16240948	16241555	608	3	FALSE	TRUE	FALSE	TRUE	FALSE	TRUE	FALSE	FALSE	FALSE	FALSE	FALSE	FALSE	TRUE	FALSE
chr1	16293839	16294518	680	2	FALSE	TRUE	FALSE	TRUE	FALSE	FALSE	FALSE	TRUE	FALSE	FALSE	FALSE	FALSE	FALSE	FALSE
chr1	16300330	16300691	362	2	FALSE	TRUE	FALSE	TRUE	FALSE	FALSE	FALSE	TRUE	FALSE	FALSE	FALSE	FALSE	FALSE	FALSE
chr1	16325352	16326463	1112	2	FALSE	FALSE	FALSE	TRUE	FALSE	FALSE	FALSE	FALSE	FALSE	FALSE	FALSE	FALSE	FALSE	TRUE
chr1	16326779	16327162	384	2	FALSE	FALSE	FALSE	TRUE	FALSE	FALSE	FALSE	TRUE	FALSE	FALSE	FALSE	FALSE	FALSE	TRUE
chr1	16372002	16372696	695	1	FALSE	FALSE	FALSE	FALSE	FALSE	FALSE	FALSE	FALSE	FALSE	FALSE	FALSE	FALSE	TRUE	FALSE
chr1	16433447	16433759	313	2	FALSE	FALSE	FALSE	FALSE	FALSE	FALSE	FALSE	TRUE	FALSE	FALSE	FALSE	FALSE	FALSE	TRUE
chr1	16439998	16440555	558	2	FALSE	FALSE	FALSE	FALSE	FALSE	FALSE	FALSE	TRUE	FALSE	FALSE	FALSE	FALSE	FALSE	FALSE
chr1	16491238	16491691	454	2	FALSE	FALSE	FALSE	FALSE	FALSE	FALSE	FALSE	TRUE	FALSE	FALSE	FALSE	FALSE	FALSE	TRUE
chr1	16553984	16554288	305	2	FALSE	FALSE	FALSE	FALSE	FALSE	FALSE	FALSE	TRUE	FALSE	FALSE	FALSE	FALSE	FALSE	FALSE
chr1	16577732	16578354	623	2	FALSE	FALSE	FALSE	FALSE	FALSE	FALSE	FALSE	TRUE	FALSE	FALSE	FALSE	FALSE	FALSE	TRUE
chr1	16605147	16605537	391	1	FALSE	FALSE	FALSE	FALSE	FALSE	FALSE	FALSE	FALSE	FALSE	FALSE	FALSE	FALSE	TRUE	FALSE
chr1	16608258	16608652	395	1	FALSE	FALSE	FALSE	FALSE	FALSE	FALSE	FALSE	FALSE	FALSE	FALSE	FALSE	FALSE	TRUE	FALSE
chr1	16674276	16674736	461	2	FALSE	FALSE	FALSE	FALSE	FALSE	FALSE	FALSE	TRUE	FALSE	FALSE	FALSE	FALSE	FALSE	FALSE
chr1	16682343	16682700	358	1	FALSE	FALSE	FALSE	FALSE	FALSE	FALSE	TRUE	FALSE	FALSE	FALSE	FALSE	FALSE	FALSE	FALSE
chr1	16780400	16781461	1062	1	FALSE	FALSE	FALSE	FALSE	FALSE	FALSE	FALSE	FALSE	FALSE	FALSE	FALSE	FALSE	FALSE	TRUE
chr1	16790790	16791259	470	1	FALSE	FALSE	FALSE	FALSE	FALSE	FALSE	TRUE	FALSE	FALSE	FALSE	FALSE	FALSE	FALSE	FALSE
chr1	16792507	16793402	896	1	FALSE	FALSE	TRUE	FALSE	FALSE	FALSE	FALSE	FALSE	FALSE	FALSE	FALSE	FALSE	FALSE	FALSE
chr1	16798176	16798885	710	2	FALSE	FALSE	FALSE	FALSE	FALSE	FALSE	FALSE	TRUE	FALSE	FALSE	FALSE	FALSE	FALSE	TRUE
chr1	16813878	16814310	433	2	FALSE	TRUE	FALSE	FALSE	FALSE	FALSE	FALSE	FALSE	FALSE	FALSE	FALSE	FALSE	FALSE	FALSE
chr1	16866965	16868033	1069	1	FALSE	FALSE	TRUE	FALSE	FALSE	FALSE	FALSE	FALSE	FALSE	FALSE	FALSE	FALSE	FALSE	FALSE
chr1	16868395	16869067	673	1	FALSE	FALSE	TRUE	FALSE	FALSE	FALSE	FALSE	FALSE	FALSE	FALSE	FALSE	FALSE	FALSE	FALSE
chr1	16881467	16882002	536	1	FALSE	FALSE	FALSE	FALSE	FALSE	FALSE	TRUE	FALSE	FALSE	FALSE	FALSE	FALSE	FALSE	FALSE
chr1	16889675	16890349	675	3	FALSE	FALSE	FALSE	FALSE	FALSE	FALSE	FALSE	FALSE	FALSE	TRUE	FALSE	FALSE	TRUE	FALSE
chr1	16943388	16943837	450	1	TRUE	FALSE	TRUE	FALSE	FALSE	FALSE	FALSE	FALSE	FALSE	FALSE	FALSE	FALSE	TRUE	FALSE
chr1	17009354	17010652	1299	2	FALSE	TRUE	FALSE	TRUE	FALSE	FALSE	FALSE	TRUE	FALSE	FALSE	FALSE	FALSE	FALSE	TRUE
chr1	17058750	17059235	486	1	FALSE	FALSE	FALSE	FALSE	FALSE	FALSE	TRUE	FALSE	FALSE	FALSE	FALSE	FALSE	TRUE	FALSE
chr1	17091385	17092184	800	2	FALSE	FALSE	FALSE	FALSE	FALSE	FALSE	FALSE	FALSE	FALSE	FALSE	FALSE	FALSE	FALSE	TRUE
chr1	17113070	17113383	314	2	FALSE	FALSE	FALSE	FALSE	FALSE	FALSE	FALSE	TRUE	FALSE	FALSE	FALSE	FALSE	FALSE	FALSE
chr1	17123406	17124030	625	2	FALSE	FALSE	FALSE	FALSE	FALSE	FALSE	FALSE	TRUE	FALSE	FALSE	FALSE	FALSE	FALSE	FALSE
chr1	17163563	17164039	477	2	FALSE	FALSE	FALSE	FALSE	FALSE	FALSE	FALSE	TRUE	FALSE	FALSE	FALSE	FALSE	FALSE	TRUE
chr1	17207125	17208271	1147	1	FALSE	FALSE	FALSE	FALSE	FALSE	FALSE	TRUE	FALSE	FALSE	FALSE	FALSE	FALSE	FALSE	FALSE
chr1	17239946	17240679	734	1	FALSE	FALSE	FALSE	FALSE	FALSE	FALSE	TRUE	FALSE	FALSE	FALSE	FALSE	FALSE	TRUE	FALSE
chr1	17394975	17395217	243	1	FALSE	FALSE	FALSE	FALSE	FALSE	FALSE	FALSE	FALSE	FALSE	FALSE	FALSE	FALSE	TRUE	FALSE
chr1	17433901	17434861	961	1	FALSE	FALSE	FALSE	FALSE	FALSE	FALSE	TRUE	FALSE	FALSE	FALSE	FALSE	FALSE	FALSE	FALSE
chr1	17489272	17490497	1226	1	FALSE	FALSE	FALSE	FALSE	FALSE	FALSE	TRUE	FALSE	FALSE	FALSE	FALSE	FALSE	FALSE	FALSE
chr1	17506500	17507456	957	2	FALSE	TRUE	FALSE	TRUE	FALSE	FALSE	FALSE	TRUE	FALSE	FALSE	FALSE	FALSE	FALSE	TRUE
chr1	17531218	17531959	742	2	FALSE	FALSE	FALSE	FALSE	FALSE	FALSE	FALSE	FALSE	FALSE	FALSE	FALSE	FALSE	FALSE	TRUE
chr1	17533003	17533480	478	2	FALSE	FALSE	FALSE	TRUE	FALSE	FALSE	FALSE	FALSE	FALSE	FALSE	FALSE	FALSE	FALSE	FALSE
chr1	17540181	17540789	609	1	FALSE	FALSE	FALSE	FALSE	FALSE	FALSE	TRUE	FALSE	FALSE	FALSE	FALSE	FALSE	FALSE	FALSE
chr1	17636084	17636385	302	2	FALSE	FALSE	FALSE	FALSE	FALSE	FALSE	FALSE	TRUE	FALSE	FALSE	FALSE	FALSE	FALSE	FALSE
chr1	17655685	17656017	333	2	FALSE	FALSE	FALSE	TRUE	FALSE	FALSE	FALSE	TRUE	FALSE	FALSE	FALSE	FALSE	FALSE	FALSE
chr1	17664619	17665054	436	1	FALSE	FALSE	FALSE	FALSE	FALSE	FALSE	TRUE	FALSE	FALSE	FALSE	FALSE	FALSE	TRUE	FALSE
chr1	17688463	17689002	540	2	FALSE	FALSE	FALSE	TRUE	FALSE	FALSE	FALSE	FALSE	FALSE	FALSE	FALSE	FALSE	FALSE	FALSE
chr1	17846199	17847060	862	2	FALSE	FALSE	FALSE	FALSE	FALSE	TRUE	FALSE	FALSE	FALSE	FALSE	FALSE	FALSE	FALSE	FALSE
chr1	17944654	17945068	415	1	FALSE	FALSE	FALSE	FALSE	FALSE	FALSE	TRUE	FALSE	FALSE	FALSE	FALSE	FALSE	FALSE	FALSE
chr1	17978120	17978455	336	2	FALSE	FALSE	FALSE	FALSE	FALSE	FALSE	FALSE	TRUE	FALSE	FALSE	FALSE	FALSE	FALSE	TRUE
chr1	17980636	17980972	337	2	FALSE	FALSE	FALSE	FALSE	FALSE	FALSE	FALSE	TRUE	FALSE	FALSE	FALSE	FALSE	FALSE	FALSE
chr1	18012896	18013182	287	2	FALSE	FALSE	FALSE	FALSE	FALSE	FALSE	FALSE	FALSE	FALSE	FALSE	FALSE	FALSE	FALSE	TRUE
chr1	18026163	18026553	391	2	FALSE	FALSE	FALSE	TRUE	FALSE	FALSE	FALSE	FALSE	FALSE	FALSE	FALSE	FALSE	FALSE	FALSE
chr1	18030011	18030872	862	2	FALSE	FALSE	FALSE	FALSE	FALSE	FALSE	FALSE	TRUE	FALSE	FALSE	FALSE	FALSE	FALSE	FALSE
chr1	18105331	18105644	314	1	FALSE	FALSE	FALSE	FALSE	FALSE	FALSE	TRUE	FALSE	FALSE	FALSE	FALSE	FALSE	FALSE	FALSE
chr1	18106771	18107095	325	2	FALSE	FALSE	FALSE	FALSE	FALSE	FALSE	FALSE	TRUE	FALSE	FALSE	FALSE	FALSE	FALSE	TRUE
chr1	18191289	18191746	458	2	FALSE	FALSE	FALSE	TRUE	FALSE	FALSE	FALSE	FALSE	FALSE	FALSE	FALSE	FALSE	FALSE	TRUE
chr1	18223304	18224079	776	2	FALSE	FALSE	FALSE	TRUE	FALSE	FALSE	FALSE	FALSE	FALSE	FALSE	FALSE	FALSE	FALSE	TRUE
chr1	18245667	18246870	1204	1	FALSE	FALSE	FALSE	FALSE	FALSE	FALSE	TRUE	FALSE	FALSE	FALSE	FALSE	FALSE	FALSE	FALSE
chr1	18268535	18269249	715	2	FALSE	FALSE	FALSE	FALSE	FALSE	FALSE	FALSE	FALSE	FALSE	FALSE	FALSE	FALSE	FALSE	TRUE
chr1	18269354	18269836	483	2	FALSE	FALSE	FALSE	TRUE	FALSE	FALSE	FALSE	FALSE	FALSE	FALSE	FALSE	FALSE	FALSE	TRUE
chr1	18288903	18289222	320	2	FALSE	FALSE	FALSE	FALSE	FALSE	FALSE	FALSE	TRUE	FALSE	FALSE	FALSE	FALSE	FALSE	TRUE
chr1	18323256	18323877	622	2	FALSE	FALSE	FALSE	FALSE	FALSE	FALSE	FALSE	TRUE	FALSE	FALSE	FALSE	FALSE	FALSE	FALSE
chr1	18412775	18413089	315	2	FALSE	FALSE	FALSE	FALSE	FALSE	TRUE	FALSE	TRUE	FALSE	FALSE	FALSE	FALSE	FALSE	TRUE
chr1	18536922	18537133	212	2	FALSE	FALSE	FALSE	FALSE	FALSE	FALSE	FALSE	TRUE	FALSE	FALSE	FALSE	FALSE	FALSE	FALSE
chr1	18639305	18639958	654	1	FALSE	FALSE	FALSE	FALSE	FALSE	FALSE	TRUE	FALSE	FALSE	FALSE	FALSE	FALSE	FALSE	FALSE
chr1	18793530	18794016	487	2	FALSE	FALSE	FALSE	FALSE	FALSE	FALSE	FALSE	TRUE	FALSE	FALSE	FALSE	FALSE	FALSE	TRUE
chr1	18830993	18831808	816	2	FALSE	FALSE	FALSE	TRUE	FALSE	FALSE	FALSE	FALSE	FALSE	FALSE	FALSE	FALSE	FALSE	FALSE
chr1	18845886	18846292	407	1	FALSE	FALSE	FALSE	FALSE	FALSE	FALSE	TRUE	FALSE	FALSE	FALSE	FALSE	FALSE	FALSE	FALSE
chr1	18872135	18872481	347	2	FALSE	FALSE	FALSE	FALSE	FALSE	FALSE	FALSE	TRUE	FALSE	FALSE	FALSE	FALSE	FALSE	TRUE
chr1	19056364	19056666	303	2	FALSE	FALSE	FALSE	FALSE	FALSE	FALSE	FALSE	TRUE	FALSE	FALSE	FALSE	FALSE	FALSE	TRUE
chr1	19107348	19107569	222	2	FALSE	FALSE	FALSE	FALSE	FALSE	FALSE	FALSE	FALSE	FALSE	FALSE	FALSE	FALSE	FALSE	TRUE
chr1	19149806	19150079	274	2	FALSE	FALSE	FALSE	FALSE	FALSE	FALSE	FALSE	TRUE	FALSE	FALSE	FALSE	FALSE	FALSE	TRUE
chr1	19178859	19179368	510	2	FALSE	FALSE	FALSE	FALSE	FALSE	FALSE	FALSE	TRUE	FALSE	FALSE	FALSE	FALSE	FALSE	TRUE
chr1	19192527	19192893	367	2	FALSE	FALSE	FALSE	FALSE	FALSE	FALSE	FALSE	TRUE	FALSE	FALSE	FALSE	FALSE	FALSE	TRUE
chr1	19205695	19205936	242	2	FALSE	FALSE	FALSE	FALSE	FALSE	FALSE	FALSE	TRUE	FALSE	FALSE	FALSE	FALSE	FALSE	FALSE
chr1	19213983	19214387	405	1	TRUE	FALSE	FALSE	FALSE	FALSE	FALSE	FALSE	FALSE	FALSE	FALSE	FALSE	FALSE	FALSE	FALSE
chr1	19289974	19290515	542	2	FALSE	FALSE	FALSE	FALSE	FALSE	FALSE	FALSE	TRUE	FALSE	FALSE	FALSE	FALSE	FALSE	TRUE
chr1	19344510	19344986	477	2	FALSE	FALSE	FALSE	FALSE	FALSE	FALSE	FALSE	TRUE	FALSE	FALSE	FALSE	FALSE	FALSE	FALSE
chr1	19774545	19774858	314	3	FALSE	TRUE	FALSE	TRUE	FALSE	FALSE	FALSE	FALSE	FALSE	FALSE	FALSE	FALSE	FALSE	FALSE
chr1	19927726	19928220	495	2	FALSE	TRUE	FALSE	TRUE	FALSE	FALSE	FALSE	FALSE	FALSE	FALSE	FALSE	FALSE	FALSE	FALSE
chr1	19956629	19957496	868	3	FALSE	TRUE	FALSE	TRUE	FALSE	TRUE	FALSE	TRUE	FALSE	TRUE	FALSE	FALSE	TRUE	FALSE
chr1	19970855	19971194	340	3	FALSE	FALSE	FALSE	FALSE	FALSE	FALSE	FALSE	TRUE	FALSE	FALSE	FALSE	FALSE	TRUE	FALSE
chr1	19973998	19974297	300	3	FALSE	FALSE	FALSE	TRUE	FALSE	FALSE	FALSE	FALSE	FALSE	FALSE	FALSE	FALSE	FALSE	FALSE
chr1	20259916	20260447	532	2	FALSE	FALSE	FALSE	TRUE	FALSE	FALSE	FALSE	FALSE	FALSE	FALSE	FALSE	FALSE	FALSE	FALSE
chr1	20273882	20274249	368	2	FALSE	FALSE	FALSE	TRUE	FALSE	FALSE	FALSE	FALSE	FALSE	FALSE	FALSE	FALSE	FALSE	FALSE
chr1	20311462	20311852	391	2	FALSE	FALSE	FALSE	FALSE	FALSE	FALSE	FALSE	TRUE	FALSE	FALSE	FALSE	FALSE	FALSE	TRUE
chr1	20403148	20403564	417	2	FALSE	FALSE	FALSE	FALSE	FALSE	TRUE	FALSE	FALSE	FALSE	FALSE	FALSE	FALSE	FALSE	FALSE
chr1	20414765	20415143	379	3	FALSE	FALSE	FALSE	TRUE	FALSE	FALSE	FALSE	FALSE	FALSE	FALSE	FALSE	FALSE	FALSE	FALSE
chr1	20431884	20432456	573	2	FALSE	FALSE	FALSE	FALSE	FALSE	FALSE	FALSE	TRUE	FALSE	FALSE	FALSE	FALSE	FALSE	TRUE
chr1	20450093	20450626	534	2	FALSE	FALSE	FALSE	FALSE	FALSE	FALSE	FALSE	TRUE	FALSE	FALSE	FALSE	FALSE	FALSE	FALSE
chr1	20477415	20478342	928	2	FALSE	FALSE	FALSE	FALSE	FALSE	FALSE	FALSE	FALSE	FALSE	FALSE	FALSE	FALSE	FALSE	TRUE
chr1	20486101	20486661	561	2	FALSE	FALSE	FALSE	FALSE	FALSE	TRUE	FALSE	TRUE	FALSE	FALSE	FALSE	FALSE	FALSE	TRUE
chr1	20513770	20513980	211	2	FALSE	FALSE	FALSE	FALSE	FALSE	FALSE	FALSE	TRUE	FALSE	FALSE	FALSE	FALSE	FALSE	FALSE
chr1	20544539	20544911	373	2	FALSE	FALSE	FALSE	FALSE	FALSE	FALSE	FALSE	TRUE	FALSE	FALSE	FALSE	FALSE	FALSE	TRUE
chr1	20554268	20554755	488	2	FALSE	FALSE	FALSE	FALSE	FALSE	FALSE	FALSE	TRUE	FALSE	FALSE	FALSE	FALSE	FALSE	FALSE
chr1	20612617	20613232	616	2	FALSE	FALSE	FALSE	FALSE	FALSE	FALSE	FALSE	TRUE	FALSE	FALSE	FALSE	FALSE	FALSE	TRUE
chr1	20665579	20665911	333	2	FALSE	FALSE	FALSE	TRUE	FALSE	FALSE	FALSE	FALSE	FALSE	FALSE	FALSE	FALSE	FALSE	TRUE
chr1	20700061	20700341	281	2	FALSE	FALSE	FALSE	FALSE	FALSE	FALSE	FALSE	FALSE	FALSE	FALSE	FALSE	FALSE	FALSE	TRUE
chr1	20705099	20705616	518	2	FALSE	FALSE	FALSE	FALSE	FALSE	FALSE	FALSE	TRUE	FALSE	FALSE	FALSE	FALSE	FALSE	TRUE
chr1	20733446	20733926	481	2	FALSE	FALSE	FALSE	FALSE	FALSE	FALSE	FALSE	TRUE	FALSE	FALSE	FALSE	FALSE	FALSE	TRUE
chr1	20736043	20736359	317	3	FALSE	FALSE	FALSE	FALSE	FALSE	FALSE	FALSE	TRUE	FALSE	FALSE	FALSE	FALSE	TRUE	FALSE
chr1	20738462	20738961	500	2	FALSE	FALSE	FALSE	FALSE	FALSE	FALSE	FALSE	TRUE	FALSE	FALSE	FALSE	FALSE	FALSE	TRUE
chr1	20741624	20742194	571	2	FALSE	FALSE	FALSE	FALSE	FALSE	FALSE	FALSE	TRUE	FALSE	FALSE	FALSE	FALSE	FALSE	FALSE
chr1	20751090	20751375	286	2	FALSE	FALSE	FALSE	FALSE	FALSE	FALSE	FALSE	TRUE	FALSE	FALSE	FALSE	FALSE	FALSE	TRUE
chr1	20761359	20762042	684	1	TRUE	FALSE	FALSE	FALSE	FALSE	FALSE	TRUE	FALSE	FALSE	FALSE	FALSE	FALSE	FALSE	FALSE
chr1	20762116	20762581	466	2	FALSE	FALSE	FALSE	FALSE	FALSE	FALSE	FALSE	TRUE	FALSE	FALSE	FALSE	FALSE	FALSE	TRUE
chr1	20769667	20770340	674	2	FALSE	FALSE	FALSE	FALSE	FALSE	FALSE	FALSE	FALSE	FALSE	FALSE	FALSE	FALSE	FALSE	TRUE
chr1	20773959	20774898	940	1	FALSE	FALSE	FALSE	FALSE	FALSE	FALSE	TRUE	FALSE	FALSE	FALSE	FALSE	FALSE	FALSE	FALSE
chr1	20775819	20776385	567	1	FALSE	FALSE	TRUE	FALSE	FALSE	FALSE	TRUE	FALSE	FALSE	FALSE	FALSE	FALSE	TRUE	FALSE
chr1	20787546	20787814	269	2	FALSE	FALSE	FALSE	FALSE	FALSE	FALSE	FALSE	TRUE	FALSE	FALSE	FALSE	FALSE	FALSE	FALSE
chr1	20788951	20789178	228	2	FALSE	FALSE	FALSE	FALSE	FALSE	FALSE	FALSE	TRUE	FALSE	FALSE	FALSE	FALSE	FALSE	FALSE
chr1	20795789	20796031	243	2	FALSE	FALSE	FALSE	FALSE	FALSE	FALSE	FALSE	TRUE	FALSE	FALSE	FALSE	FALSE	FALSE	TRUE
chr1	20832478	20832769	292	2	FALSE	FALSE	FALSE	FALSE	FALSE	FALSE	FALSE	TRUE	FALSE	FALSE	FALSE	FALSE	FALSE	TRUE
chr1	20845015	20845357	343	3	FALSE	FALSE	FALSE	FALSE	FALSE	FALSE	FALSE	FALSE	FALSE	FALSE	FALSE	FALSE	TRUE	FALSE
chr1	20885937	20886233	297	1	FALSE	FALSE	FALSE	FALSE	FALSE	FALSE	TRUE	FALSE	FALSE	FALSE	FALSE	FALSE	FALSE	FALSE
chr1	20896055	20896904	850	1	FALSE	FALSE	FALSE	FALSE	FALSE	FALSE	TRUE	FALSE	FALSE	FALSE	FALSE	FALSE	TRUE	FALSE
chr1	20905664	20906169	506	1	FALSE	FALSE	FALSE	FALSE	FALSE	FALSE	TRUE	FALSE	FALSE	FALSE	FALSE	FALSE	TRUE	FALSE
chr1	20907962	20908327	366	1	FALSE	FALSE	FALSE	FALSE	FALSE	FALSE	TRUE	FALSE	FALSE	FALSE	FALSE	FALSE	TRUE	FALSE
chr1	20908490	20909185	696	1	FALSE	FALSE	FALSE	FALSE	FALSE	FALSE	TRUE	FALSE	FALSE	FALSE	FALSE	FALSE	TRUE	FALSE
chr1	20912531	20912975	445	1	FALSE	FALSE	FALSE	FALSE	FALSE	FALSE	TRUE	FALSE	FALSE	FALSE	FALSE	FALSE	TRUE	FALSE
chr1	20914228	20914633	406	1	FALSE	FALSE	FALSE	FALSE	FALSE	FALSE	TRUE	FALSE	FALSE	FALSE	FALSE	FALSE	TRUE	FALSE
chr1	20921015	20921650	636	1	FALSE	FALSE	TRUE	FALSE	FALSE	FALSE	FALSE	FALSE	FALSE	FALSE	FALSE	FALSE	TRUE	FALSE
chr1	20933455	20933855	401	2	FALSE	FALSE	FALSE	FALSE	FALSE	FALSE	FALSE	TRUE	FALSE	FALSE	FALSE	FALSE	FALSE	TRUE
chr1	20938919	20939399	481	2	FALSE	FALSE	FALSE	FALSE	FALSE	FALSE	FALSE	TRUE	FALSE	FALSE	FALSE	FALSE	FALSE	FALSE
chr1	20942908	20943368	461	2	FALSE	FALSE	FALSE	FALSE	FALSE	FALSE	FALSE	TRUE	FALSE	FALSE	FALSE	FALSE	FALSE	TRUE
chr1	20954865	20955528	664	1	FALSE	FALSE	FALSE	FALSE	FALSE	FALSE	FALSE	FALSE	FALSE	FALSE	FALSE	FALSE	TRUE	FALSE
chr1	20980369	20980979	611	2	FALSE	FALSE	FALSE	TRUE	FALSE	FALSE	FALSE	TRUE	FALSE	FALSE	FALSE	TRUE	FALSE	TRUE
chr1	20985899	20986829	931	1	FALSE	FALSE	FALSE	FALSE	FALSE	FALSE	TRUE	FALSE	FALSE	FALSE	FALSE	FALSE	TRUE	FALSE
chr1	20996674	20997589	916	3	FALSE	FALSE	FALSE	FALSE	FALSE	FALSE	FALSE	FALSE	FALSE	FALSE	FALSE	FALSE	TRUE	FALSE
chr1	20998020	20998686	667	3	FALSE	FALSE	FALSE	FALSE	FALSE	FALSE	FALSE	FALSE	FALSE	FALSE	FALSE	FALSE	TRUE	FALSE
chr1	21002211	21003215	1005	3	FALSE	FALSE	FALSE	FALSE	FALSE	FALSE	FALSE	TRUE	FALSE	FALSE	FALSE	FALSE	FALSE	FALSE
chr1	21008881	21009216	336	3	FALSE	FALSE	FALSE	TRUE	FALSE	FALSE	FALSE	TRUE	FALSE	TRUE	FALSE	FALSE	TRUE	FALSE
chr1	21014408	21015062	655	3	FALSE	TRUE	FALSE	FALSE	FALSE	FALSE	FALSE	FALSE	FALSE	FALSE	FALSE	FALSE	TRUE	FALSE
chr1	21025133	21025719	587	1	FALSE	FALSE	FALSE	FALSE	FALSE	FALSE	TRUE	FALSE	FALSE	FALSE	FALSE	FALSE	FALSE	FALSE
chr1	21026521	21027111	591	1	FALSE	FALSE	FALSE	FALSE	FALSE	FALSE	TRUE	FALSE	FALSE	FALSE	FALSE	FALSE	TRUE	FALSE
chr1	21036460	21036795	336	3	FALSE	FALSE	FALSE	FALSE	FALSE	FALSE	FALSE	FALSE	FALSE	FALSE	FALSE	FALSE	TRUE	FALSE
chr1	21037352	21037629	278	1	FALSE	FALSE	FALSE	FALSE	FALSE	FALSE	FALSE	FALSE	FALSE	FALSE	FALSE	FALSE	TRUE	FALSE
chr1	21048354	21048761	408	3	FALSE	FALSE	FALSE	TRUE	FALSE	TRUE	FALSE	TRUE	FALSE	TRUE	FALSE	FALSE	TRUE	FALSE
chr1	21067254	21068053	800	1	FALSE	FALSE	TRUE	FALSE	FALSE	FALSE	TRUE	FALSE	FALSE	FALSE	FALSE	FALSE	TRUE	FALSE
chr1	21075919	21076532	614	1	FALSE	FALSE	FALSE	FALSE	FALSE	FALSE	FALSE	FALSE	FALSE	FALSE	FALSE	FALSE	TRUE	FALSE
chr1	21080386	21080760	375	2	FALSE	FALSE	FALSE	FALSE	FALSE	FALSE	FALSE	TRUE	FALSE	FALSE	FALSE	FALSE	FALSE	TRUE
chr1	21096842	21097557	716	1	FALSE	FALSE	FALSE	FALSE	FALSE	FALSE	TRUE	FALSE	FALSE	FALSE	FALSE	FALSE	TRUE	FALSE
chr1	21101065	21102031	967	2	FALSE	FALSE	FALSE	FALSE	FALSE	FALSE	FALSE	TRUE	FALSE	FALSE	FALSE	FALSE	FALSE	TRUE
chr1	21124754	21125696	943	1	FALSE	FALSE	TRUE	FALSE	FALSE	FALSE	TRUE	FALSE	FALSE	FALSE	FALSE	FALSE	FALSE	FALSE
chr1	21160184	21160833	650	3	FALSE	TRUE	FALSE	FALSE	FALSE	TRUE	FALSE	TRUE	FALSE	TRUE	FALSE	FALSE	TRUE	FALSE
chr1	21162565	21163014	450	2	FALSE	FALSE	FALSE	FALSE	FALSE	FALSE	FALSE	TRUE	FALSE	FALSE	FALSE	FALSE	FALSE	FALSE
chr1	21206068	21206962	895	2	FALSE	FALSE	FALSE	FALSE	FALSE	FALSE	FALSE	FALSE	FALSE	FALSE	FALSE	FALSE	FALSE	TRUE
chr1	21230070	21230722	653	1	FALSE	FALSE	FALSE	FALSE	FALSE	FALSE	TRUE	FALSE	FALSE	FALSE	FALSE	FALSE	FALSE	FALSE
chr1	21253841	21254323	483	1	FALSE	FALSE	FALSE	FALSE	FALSE	FALSE	TRUE	FALSE	FALSE	FALSE	FALSE	FALSE	TRUE	FALSE
chr1	21259992	21260319	328	1	FALSE	FALSE	FALSE	FALSE	FALSE	FALSE	TRUE	FALSE	FALSE	FALSE	FALSE	FALSE	TRUE	FALSE
chr1	21271302	21272523	1222	2	FALSE	FALSE	FALSE	FALSE	FALSE	FALSE	FALSE	TRUE	FALSE	FALSE	FALSE	FALSE	FALSE	TRUE
chr1	21284482	21284748	267	1	FALSE	FALSE	FALSE	FALSE	FALSE	FALSE	TRUE	FALSE	FALSE	FALSE	FALSE	FALSE	TRUE	FALSE
chr1	21324214	21324854	641	1	FALSE	FALSE	FALSE	FALSE	FALSE	FALSE	TRUE	FALSE	FALSE	FALSE	FALSE	FALSE	TRUE	FALSE
chr1	21344331	21345104	774	2	FALSE	FALSE	FALSE	FALSE	FALSE	FALSE	FALSE	TRUE	FALSE	FALSE	FALSE	FALSE	FALSE	FALSE
chr1	21393333	21393871	539	2	FALSE	FALSE	FALSE	FALSE	FALSE	FALSE	FALSE	FALSE	FALSE	FALSE	FALSE	FALSE	FALSE	TRUE
chr1	21399796	21400456	661	1	FALSE	FALSE	FALSE	FALSE	FALSE	FALSE	TRUE	FALSE	FALSE	FALSE	FALSE	FALSE	FALSE	FALSE
chr1	21411205	21411919	715	2	FALSE	FALSE	FALSE	FALSE	FALSE	FALSE	FALSE	TRUE	FALSE	FALSE	FALSE	FALSE	FALSE	TRUE
chr1	21460859	21461590	732	2	FALSE	FALSE	FALSE	FALSE	FALSE	FALSE	FALSE	TRUE	FALSE	FALSE	FALSE	FALSE	FALSE	TRUE
chr1	21522032	21522494	463	2	FALSE	FALSE	FALSE	FALSE	FALSE	FALSE	FALSE	TRUE	FALSE	FALSE	FALSE	FALSE	FALSE	TRUE
chr1	21672479	21672847	369	3	FALSE	TRUE	FALSE	TRUE	FALSE	FALSE	FALSE	TRUE	FALSE	FALSE	FALSE	FALSE	FALSE	FALSE
chr1	21673422	21674162	741	2	FALSE	TRUE	FALSE	TRUE	FALSE	FALSE	FALSE	FALSE	FALSE	FALSE	FALSE	FALSE	FALSE	FALSE
chr1	21729135	21729469	335	3	FALSE	FALSE	FALSE	TRUE	FALSE	FALSE	FALSE	TRUE	FALSE	FALSE	FALSE	FALSE	TRUE	FALSE
chr1	21808837	21809290	454	3	FALSE	TRUE	FALSE	TRUE	FALSE	TRUE	FALSE	TRUE	FALSE	FALSE	FALSE	FALSE	TRUE	FALSE
chr1	21814369	21814760	392	1	FALSE	FALSE	FALSE	FALSE	FALSE	FALSE	TRUE	FALSE	FALSE	FALSE	FALSE	FALSE	TRUE	FALSE
chr1	21941515	21941891	377	3	FALSE	FALSE	FALSE	FALSE	FALSE	FALSE	FALSE	TRUE	FALSE	TRUE	FALSE	FALSE	TRUE	FALSE
chr1	21966120	21966537	418	3	FALSE	FALSE	FALSE	TRUE	FALSE	FALSE	FALSE	TRUE	FALSE	TRUE	FALSE	FALSE	TRUE	FALSE
chr1	22100433	22101439	1007	1	FALSE	FALSE	FALSE	FALSE	FALSE	FALSE	TRUE	FALSE	FALSE	FALSE	FALSE	FALSE	TRUE	FALSE
chr1	22105548	22105849	302	2	FALSE	FALSE	FALSE	FALSE	FALSE	FALSE	FALSE	TRUE	FALSE	FALSE	FALSE	FALSE	FALSE	TRUE
chr1	22229122	22229438	317	2	FALSE	FALSE	FALSE	TRUE	FALSE	FALSE	FALSE	TRUE	FALSE	FALSE	FALSE	FALSE	FALSE	FALSE
chr1	22307881	22308207	327	2	FALSE	TRUE	FALSE	TRUE	FALSE	FALSE	FALSE	TRUE	FALSE	FALSE	FALSE	FALSE	FALSE	FALSE
chr1	22373194	22373690	497	2	FALSE	FALSE	FALSE	FALSE	FALSE	FALSE	FALSE	TRUE	FALSE	FALSE	FALSE	FALSE	FALSE	FALSE
chr1	22377083	22378495	1413	2	FALSE	FALSE	FALSE	FALSE	FALSE	FALSE	FALSE	TRUE	FALSE	FALSE	FALSE	FALSE	FALSE	TRUE
chr1	22386428	22386679	252	2	FALSE	FALSE	FALSE	FALSE	FALSE	FALSE	FALSE	TRUE	FALSE	FALSE	FALSE	FALSE	FALSE	TRUE
chr1	22386819	22387631	813	2	FALSE	FALSE	FALSE	FALSE	FALSE	FALSE	FALSE	FALSE	FALSE	FALSE	FALSE	FALSE	FALSE	TRUE
chr1	22422178	22422419	242	3	FALSE	FALSE	FALSE	FALSE	FALSE	FALSE	FALSE	FALSE	FALSE	FALSE	FALSE	FALSE	TRUE	FALSE
chr1	22466557	22467393	837	1	FALSE	FALSE	FALSE	FALSE	FALSE	FALSE	TRUE	FALSE	FALSE	FALSE	FALSE	FALSE	FALSE	FALSE
chr1	22496107	22496501	395	2	FALSE	FALSE	FALSE	FALSE	FALSE	FALSE	FALSE	FALSE	FALSE	FALSE	FALSE	FALSE	FALSE	TRUE
chr1	22509271	22509883	613	2	FALSE	FALSE	FALSE	TRUE	FALSE	FALSE	FALSE	FALSE	FALSE	FALSE	FALSE	FALSE	FALSE	TRUE
chr1	22512328	22512715	388	2	FALSE	FALSE	FALSE	FALSE	FALSE	FALSE	FALSE	TRUE	FALSE	FALSE	FALSE	FALSE	FALSE	FALSE
chr1	22519433	22519983	551	1	FALSE	FALSE	FALSE	TRUE	FALSE	FALSE	TRUE	FALSE	FALSE	FALSE	FALSE	TRUE	FALSE	TRUE
chr1	22654557	22655030	474	1	FALSE	FALSE	TRUE	FALSE	FALSE	FALSE	TRUE	FALSE	FALSE	FALSE	FALSE	FALSE	FALSE	FALSE
chr1	22789490	22789907	418	2	FALSE	FALSE	FALSE	TRUE	FALSE	FALSE	FALSE	TRUE	FALSE	FALSE	FALSE	FALSE	FALSE	FALSE
chr1	22943963	22944457	495	1	FALSE	FALSE	FALSE	FALSE	TRUE	FALSE	FALSE	FALSE	FALSE	FALSE	FALSE	FALSE	TRUE	FALSE
chr1	23061949	23062592	644	2	FALSE	FALSE	FALSE	FALSE	FALSE	FALSE	FALSE	TRUE	FALSE	FALSE	FALSE	FALSE	FALSE	TRUE
chr1	23178277	23179069	793	1	FALSE	FALSE	TRUE	FALSE	FALSE	FALSE	TRUE	FALSE	FALSE	TRUE	FALSE	FALSE	TRUE	FALSE
chr1	23263833	23264155	323	2	FALSE	FALSE	FALSE	FALSE	FALSE	FALSE	FALSE	TRUE	FALSE	FALSE	FALSE	FALSE	FALSE	FALSE
chr1	23268142	23268390	249	1	FALSE	FALSE	FALSE	FALSE	FALSE	FALSE	FALSE	FALSE	FALSE	FALSE	FALSE	FALSE	TRUE	FALSE
chr1	23286600	23287137	538	2	FALSE	FALSE	FALSE	FALSE	FALSE	FALSE	FALSE	TRUE	FALSE	FALSE	FALSE	FALSE	FALSE	FALSE
chr1	23321003	23321618	616	2	FALSE	FALSE	FALSE	FALSE	FALSE	FALSE	FALSE	TRUE	FALSE	FALSE	FALSE	FALSE	FALSE	FALSE
chr1	23361527	23361970	444	3	FALSE	FALSE	FALSE	FALSE	FALSE	FALSE	FALSE	FALSE	FALSE	FALSE	FALSE	FALSE	TRUE	FALSE
chr1	23372719	23373004	286	2	FALSE	FALSE	FALSE	FALSE	FALSE	FALSE	FALSE	TRUE	FALSE	FALSE	FALSE	FALSE	FALSE	FALSE
chr1	23373045	23373348	304	2	FALSE	FALSE	FALSE	FALSE	FALSE	FALSE	FALSE	TRUE	FALSE	FALSE	FALSE	FALSE	FALSE	FALSE
chr1	23373907	23374526	620	3	FALSE	FALSE	FALSE	FALSE	FALSE	FALSE	FALSE	TRUE	FALSE	TRUE	FALSE	FALSE	TRUE	FALSE
chr1	23377657	23378006	350	3	FALSE	FALSE	FALSE	FALSE	FALSE	FALSE	FALSE	TRUE	FALSE	FALSE	FALSE	FALSE	TRUE	FALSE
chr1	23684509	23684804	296	2	FALSE	FALSE	FALSE	TRUE	FALSE	FALSE	FALSE	TRUE	FALSE	FALSE	FALSE	FALSE	FALSE	TRUE
chr1	23705476	23706074	599	2	FALSE	FALSE	FALSE	FALSE	FALSE	FALSE	FALSE	TRUE	FALSE	FALSE	FALSE	FALSE	FALSE	TRUE
chr1	23750081	23750465	385	1	FALSE	FALSE	FALSE	FALSE	FALSE	FALSE	TRUE	FALSE	FALSE	FALSE	FALSE	FALSE	FALSE	FALSE
chr1	23792769	23793532	764	2	FALSE	FALSE	FALSE	FALSE	FALSE	FALSE	FALSE	TRUE	FALSE	FALSE	FALSE	FALSE	FALSE	TRUE
chr1	23826895	23827715	821	2	FALSE	FALSE	FALSE	FALSE	FALSE	FALSE	FALSE	TRUE	FALSE	FALSE	FALSE	FALSE	FALSE	FALSE
chr1	23834554	23835000	447	3	FALSE	FALSE	FALSE	FALSE	FALSE	FALSE	FALSE	FALSE	FALSE	FALSE	FALSE	FALSE	TRUE	FALSE
chr1	23873273	23873583	311	1	FALSE	FALSE	FALSE	FALSE	FALSE	FALSE	FALSE	FALSE	FALSE	FALSE	FALSE	FALSE	TRUE	FALSE
chr1	23893515	23894037	523	2	FALSE	FALSE	FALSE	FALSE	FALSE	FALSE	FALSE	TRUE	FALSE	FALSE	FALSE	FALSE	FALSE	FALSE
chr1	23899072	23899502	431	3	FALSE	FALSE	FALSE	FALSE	FALSE	FALSE	FALSE	FALSE	FALSE	FALSE	FALSE	FALSE	TRUE	FALSE
chr1	23903260	23903799	540	1	FALSE	FALSE	FALSE	FALSE	FALSE	FALSE	TRUE	FALSE	FALSE	FALSE	FALSE	FALSE	FALSE	FALSE
chr1	23934724	23935658	935	2	FALSE	FALSE	FALSE	FALSE	FALSE	FALSE	FALSE	TRUE	FALSE	FALSE	FALSE	FALSE	FALSE	TRUE
chr1	23937682	23938173	492	1	FALSE	FALSE	FALSE	FALSE	FALSE	FALSE	TRUE	FALSE	FALSE	FALSE	FALSE	FALSE	FALSE	FALSE
chr1	23943762	23944059	298	1	FALSE	FALSE	FALSE	FALSE	FALSE	FALSE	TRUE	FALSE	FALSE	FALSE	FALSE	FALSE	FALSE	FALSE
chr1	23958525	23959888	1364	2	FALSE	FALSE	FALSE	FALSE	FALSE	FALSE	FALSE	TRUE	FALSE	FALSE	FALSE	FALSE	FALSE	TRUE
chr1	23968073	23969061	989	2	FALSE	FALSE	FALSE	FALSE	FALSE	FALSE	FALSE	TRUE	FALSE	FALSE	FALSE	FALSE	FALSE	FALSE
chr1	23993895	23994472	578	1	FALSE	FALSE	FALSE	FALSE	FALSE	FALSE	FALSE	FALSE	FALSE	FALSE	FALSE	FALSE	TRUE	FALSE
chr1	23995272	23995802	531	2	FALSE	FALSE	FALSE	FALSE	FALSE	FALSE	FALSE	TRUE	FALSE	FALSE	FALSE	FALSE	FALSE	TRUE
chr1	24050619	24051238	620	3	FALSE	FALSE	FALSE	FALSE	FALSE	FALSE	FALSE	FALSE	FALSE	FALSE	FALSE	FALSE	TRUE	FALSE
chr1	24076107	24076519	413	2	FALSE	FALSE	FALSE	FALSE	FALSE	FALSE	FALSE	TRUE	FALSE	FALSE	FALSE	FALSE	FALSE	FALSE
chr1	24107385	24108550	1166	3	FALSE	TRUE	FALSE	FALSE	FALSE	FALSE	FALSE	FALSE	FALSE	FALSE	FALSE	FALSE	TRUE	FALSE
chr1	24111992	24112501	510	2	FALSE	FALSE	FALSE	FALSE	FALSE	TRUE	FALSE	FALSE	FALSE	FALSE	FALSE	FALSE	FALSE	FALSE
chr1	24134728	24135220	493	2	FALSE	FALSE	FALSE	FALSE	FALSE	FALSE	FALSE	TRUE	FALSE	FALSE	FALSE	FALSE	FALSE	FALSE
chr1	24137101	24137669	569	2	FALSE	FALSE	FALSE	FALSE	FALSE	FALSE	FALSE	TRUE	FALSE	FALSE	FALSE	FALSE	FALSE	TRUE
chr1	24140698	24141010	313	1	FALSE	FALSE	TRUE	FALSE	FALSE	FALSE	TRUE	FALSE	FALSE	FALSE	FALSE	FALSE	TRUE	FALSE
chr1	24164108	24164637	530	2	FALSE	TRUE	FALSE	TRUE	FALSE	FALSE	FALSE	TRUE	FALSE	FALSE	FALSE	FALSE	FALSE	TRUE
chr1	24169365	24169608	244	2	FALSE	FALSE	FALSE	FALSE	FALSE	FALSE	FALSE	TRUE	FALSE	FALSE	FALSE	FALSE	FALSE	FALSE
chr1	24171516	24171812	297	2	FALSE	FALSE	FALSE	FALSE	FALSE	FALSE	FALSE	TRUE	FALSE	FALSE	FALSE	FALSE	FALSE	TRUE
chr1	24245729	24246497	769	2	FALSE	FALSE	FALSE	FALSE	FALSE	FALSE	FALSE	FALSE	FALSE	FALSE	FALSE	FALSE	FALSE	TRUE
chr1	24300770	24301049	280	2	FALSE	FALSE	FALSE	FALSE	FALSE	FALSE	FALSE	TRUE	FALSE	FALSE	FALSE	FALSE	FALSE	TRUE
chr1	24302527	24303424	898	2	FALSE	FALSE	FALSE	FALSE	FALSE	FALSE	FALSE	TRUE	FALSE	FALSE	FALSE	FALSE	FALSE	TRUE
chr1	24374801	24375254	454	2	FALSE	FALSE	FALSE	FALSE	FALSE	FALSE	FALSE	TRUE	FALSE	FALSE	FALSE	FALSE	FALSE	TRUE
chr1	24376281	24376586	306	2	FALSE	FALSE	FALSE	FALSE	FALSE	FALSE	FALSE	TRUE	FALSE	FALSE	FALSE	FALSE	FALSE	TRUE
chr1	24378498	24378801	304	2	FALSE	FALSE	FALSE	FALSE	FALSE	FALSE	FALSE	TRUE	FALSE	FALSE	FALSE	FALSE	FALSE	TRUE
chr1	24452593	24452869	277	2	FALSE	FALSE	FALSE	FALSE	FALSE	FALSE	FALSE	TRUE	FALSE	FALSE	FALSE	FALSE	FALSE	FALSE
chr1	24492750	24493310	561	2	FALSE	FALSE	FALSE	TRUE	FALSE	FALSE	FALSE	TRUE	FALSE	FALSE	FALSE	FALSE	FALSE	FALSE
chr1	24551932	24552144	213	1	FALSE	FALSE	FALSE	FALSE	FALSE	FALSE	FALSE	FALSE	FALSE	FALSE	FALSE	FALSE	TRUE	FALSE
chr1	24553479	24553868	390	2	FALSE	FALSE	FALSE	FALSE	FALSE	FALSE	FALSE	FALSE	FALSE	TRUE	FALSE	FALSE	FALSE	FALSE
chr1	24633583	24634106	524	2	FALSE	FALSE	FALSE	FALSE	FALSE	FALSE	FALSE	TRUE	FALSE	FALSE	FALSE	FALSE	FALSE	TRUE
chr1	24647966	24648716	751	2	FALSE	FALSE	FALSE	FALSE	FALSE	FALSE	FALSE	TRUE	FALSE	FALSE	FALSE	FALSE	FALSE	TRUE
chr1	24677586	24678002	417	1	FALSE	FALSE	FALSE	FALSE	FALSE	FALSE	TRUE	FALSE	FALSE	FALSE	FALSE	FALSE	TRUE	FALSE
chr1	24682571	24683307	737	1	FALSE	FALSE	FALSE	FALSE	FALSE	FALSE	TRUE	FALSE	FALSE	FALSE	FALSE	FALSE	FALSE	FALSE
chr1	24699185	24699753	569	2	FALSE	FALSE	FALSE	FALSE	FALSE	FALSE	FALSE	TRUE	FALSE	FALSE	FALSE	FALSE	FALSE	TRUE
chr1	24740889	24741272	384	2	FALSE	TRUE	FALSE	TRUE	FALSE	FALSE	FALSE	TRUE	FALSE	FALSE	FALSE	FALSE	FALSE	TRUE
chr1	24760776	24761060	285	2	FALSE	FALSE	FALSE	TRUE	FALSE	FALSE	FALSE	FALSE	FALSE	FALSE	FALSE	FALSE	FALSE	TRUE
chr1	24761205	24761633	429	2	FALSE	TRUE	FALSE	TRUE	FALSE	FALSE	FALSE	TRUE	FALSE	FALSE	FALSE	FALSE	FALSE	TRUE
chr1	24770051	24770595	545	1	FALSE	FALSE	FALSE	FALSE	FALSE	FALSE	TRUE	FALSE	FALSE	FALSE	FALSE	FALSE	FALSE	FALSE
chr1	24776450	24776983	534	1	FALSE	FALSE	FALSE	FALSE	FALSE	FALSE	TRUE	FALSE	FALSE	FALSE	FALSE	FALSE	FALSE	FALSE
chr1	24799031	24799408	378	3	FALSE	FALSE	FALSE	FALSE	FALSE	FALSE	FALSE	TRUE	FALSE	TRUE	FALSE	FALSE	TRUE	FALSE
chr1	24901137	24901631	495	2	FALSE	FALSE	FALSE	FALSE	FALSE	FALSE	FALSE	TRUE	FALSE	FALSE	FALSE	FALSE	FALSE	TRUE
chr1	24938841	24939600	760	2	FALSE	FALSE	FALSE	FALSE	FALSE	FALSE	FALSE	TRUE	FALSE	FALSE	FALSE	FALSE	FALSE	TRUE
chr1	25006691	25007736	1046	2	FALSE	FALSE	FALSE	FALSE	FALSE	FALSE	FALSE	TRUE	FALSE	FALSE	FALSE	FALSE	FALSE	FALSE
chr1	25309691	25310605	915	2	FALSE	FALSE	FALSE	FALSE	FALSE	FALSE	FALSE	FALSE	FALSE	FALSE	FALSE	FALSE	FALSE	TRUE
chr1	25510181	25510932	752	2	FALSE	FALSE	FALSE	FALSE	FALSE	FALSE	FALSE	TRUE	FALSE	FALSE	FALSE	FALSE	FALSE	FALSE
chr1	25885099	25885326	228	2	FALSE	FALSE	FALSE	FALSE	FALSE	FALSE	FALSE	TRUE	FALSE	FALSE	FALSE	FALSE	FALSE	TRUE
chr1	26388266	26389155	890	2	FALSE	TRUE	FALSE	TRUE	FALSE	FALSE	FALSE	FALSE	FALSE	FALSE	FALSE	FALSE	FALSE	FALSE
chr1	26524517	26525138	622	2	FALSE	FALSE	FALSE	FALSE	FALSE	FALSE	FALSE	TRUE	FALSE	FALSE	FALSE	FALSE	FALSE	TRUE
chr1	26907448	26908317	870	2	FALSE	FALSE	FALSE	TRUE	FALSE	FALSE	FALSE	FALSE	FALSE	FALSE	FALSE	FALSE	FALSE	TRUE
chr1	26910350	26910731	382	3	FALSE	TRUE	FALSE	TRUE	FALSE	FALSE	FALSE	FALSE	FALSE	TRUE	FALSE	FALSE	FALSE	FALSE
chr1	27032338	27033119	782	2	FALSE	FALSE	FALSE	FALSE	FALSE	FALSE	FALSE	TRUE	FALSE	FALSE	FALSE	FALSE	FALSE	TRUE
chr1	27470634	27471295	662	2	FALSE	FALSE	FALSE	FALSE	FALSE	TRUE	FALSE	TRUE	FALSE	FALSE	FALSE	FALSE	FALSE	FALSE
chr1	27900117	27900790	674	2	FALSE	FALSE	FALSE	FALSE	FALSE	FALSE	FALSE	TRUE	FALSE	FALSE	FALSE	FALSE	FALSE	TRUE
chr1	27903081	27903566	486	3	FALSE	FALSE	FALSE	FALSE	FALSE	FALSE	FALSE	TRUE	FALSE	FALSE	FALSE	FALSE	TRUE	FALSE
chr1	28087012	28087383	372	2	FALSE	TRUE	FALSE	TRUE	FALSE	FALSE	FALSE	FALSE	FALSE	FALSE	FALSE	FALSE	FALSE	FALSE
chr1	28159873	28160164	292	1	FALSE	FALSE	FALSE	FALSE	FALSE	FALSE	TRUE	FALSE	FALSE	FALSE	FALSE	FALSE	TRUE	FALSE
chr1	28175545	28175886	342	2	FALSE	FALSE	FALSE	FALSE	FALSE	FALSE	FALSE	TRUE	FALSE	FALSE	FALSE	FALSE	FALSE	FALSE
chr1	28287448	28287665	218	2	FALSE	FALSE	FALSE	FALSE	FALSE	FALSE	FALSE	TRUE	FALSE	FALSE	FALSE	FALSE	FALSE	FALSE
chr1	28417924	28418269	346	2	FALSE	TRUE	FALSE	TRUE	FALSE	FALSE	FALSE	TRUE	FALSE	FALSE	FALSE	FALSE	FALSE	TRUE
chr1	28431147	28431419	273	2	FALSE	FALSE	FALSE	FALSE	FALSE	FALSE	FALSE	TRUE	FALSE	FALSE	FALSE	FALSE	FALSE	TRUE
chr1	28464180	28464554	375	1	FALSE	FALSE	FALSE	FALSE	FALSE	FALSE	TRUE	FALSE	FALSE	FALSE	FALSE	FALSE	TRUE	FALSE
chr1	28611283	28611696	414	3	FALSE	TRUE	FALSE	TRUE	FALSE	FALSE	FALSE	FALSE	FALSE	FALSE	FALSE	FALSE	FALSE	FALSE
chr1	28622565	28623240	676	2	FALSE	FALSE	FALSE	FALSE	FALSE	FALSE	FALSE	TRUE	FALSE	FALSE	FALSE	FALSE	FALSE	TRUE
chr1	28675247	28676004	758	1	FALSE	FALSE	FALSE	FALSE	FALSE	FALSE	TRUE	FALSE	FALSE	FALSE	FALSE	FALSE	FALSE	FALSE
chr1	28933509	28933866	358	2	FALSE	FALSE	FALSE	TRUE	FALSE	FALSE	FALSE	FALSE	FALSE	FALSE	FALSE	FALSE	FALSE	FALSE
chr1	29566173	29566672	500	2	FALSE	FALSE	FALSE	FALSE	FALSE	FALSE	FALSE	FALSE	FALSE	FALSE	FALSE	FALSE	FALSE	TRUE
chr1	29737047	29737573	527	2	FALSE	FALSE	FALSE	FALSE	FALSE	FALSE	FALSE	TRUE	FALSE	FALSE	FALSE	FALSE	FALSE	TRUE
chr1	29814671	29815145	475	2	FALSE	FALSE	FALSE	TRUE	FALSE	FALSE	FALSE	TRUE	FALSE	FALSE	FALSE	FALSE	FALSE	FALSE
chr1	29846690	29847007	318	2	FALSE	FALSE	FALSE	FALSE	FALSE	FALSE	FALSE	TRUE	FALSE	FALSE	FALSE	FALSE	FALSE	TRUE
chr1	29905296	29905689	394	3	FALSE	TRUE	FALSE	TRUE	FALSE	FALSE	FALSE	FALSE	FALSE	FALSE	FALSE	FALSE	FALSE	FALSE
chr1	29978195	29979355	1161	1	FALSE	FALSE	FALSE	FALSE	FALSE	FALSE	TRUE	FALSE	FALSE	FALSE	FALSE	FALSE	FALSE	FALSE
chr1	29996627	29997016	390	2	FALSE	FALSE	FALSE	FALSE	FALSE	FALSE	FALSE	TRUE	FALSE	FALSE	FALSE	FALSE	FALSE	TRUE
chr1	30259364	30259899	536	2	FALSE	FALSE	FALSE	FALSE	FALSE	FALSE	FALSE	TRUE	FALSE	FALSE	FALSE	FALSE	FALSE	TRUE
chr1	30413412	30414232	821	1	FALSE	FALSE	FALSE	FALSE	FALSE	FALSE	TRUE	FALSE	FALSE	FALSE	FALSE	FALSE	TRUE	FALSE
chr1	30517352	30517779	428	1	TRUE	FALSE	FALSE	FALSE	FALSE	FALSE	TRUE	FALSE	FALSE	FALSE	FALSE	FALSE	TRUE	FALSE
chr1	30554128	30554634	507	2	FALSE	FALSE	FALSE	TRUE	FALSE	FALSE	FALSE	FALSE	FALSE	FALSE	FALSE	FALSE	FALSE	FALSE
chr1	30639788	30640118	331	2	FALSE	FALSE	FALSE	FALSE	FALSE	FALSE	FALSE	FALSE	FALSE	FALSE	FALSE	FALSE	FALSE	TRUE
chr1	30667046	30667429	384	2	FALSE	FALSE	FALSE	FALSE	FALSE	FALSE	FALSE	TRUE	FALSE	FALSE	FALSE	FALSE	FALSE	TRUE
chr1	30678584	30678892	309	1	FALSE	FALSE	FALSE	FALSE	FALSE	FALSE	TRUE	FALSE	FALSE	FALSE	FALSE	FALSE	FALSE	FALSE
chr1	30696380	30696865	486	2	FALSE	FALSE	FALSE	FALSE	FALSE	FALSE	FALSE	TRUE	FALSE	FALSE	FALSE	FALSE	FALSE	TRUE
chr1	30700417	30700745	329	2	FALSE	FALSE	FALSE	FALSE	FALSE	FALSE	FALSE	TRUE	FALSE	FALSE	FALSE	FALSE	FALSE	FALSE
chr1	30740829	30741203	375	2	FALSE	FALSE	FALSE	FALSE	FALSE	FALSE	FALSE	TRUE	FALSE	FALSE	FALSE	FALSE	FALSE	TRUE
chr1	30756439	30757578	1140	2	FALSE	TRUE	FALSE	TRUE	FALSE	FALSE	FALSE	FALSE	FALSE	FALSE	FALSE	FALSE	FALSE	FALSE
chr1	30771878	30772125	248	2	FALSE	FALSE	FALSE	FALSE	FALSE	FALSE	FALSE	TRUE	FALSE	FALSE	FALSE	FALSE	FALSE	TRUE
chr1	30778470	30778986	517	2	FALSE	FALSE	FALSE	FALSE	FALSE	FALSE	FALSE	TRUE	FALSE	FALSE	FALSE	FALSE	FALSE	FALSE
chr1	30779611	30779944	334	1	FALSE	FALSE	TRUE	FALSE	FALSE	FALSE	FALSE	FALSE	FALSE	FALSE	FALSE	FALSE	FALSE	FALSE
chr1	30780290	30780846	557	2	FALSE	FALSE	FALSE	FALSE	FALSE	FALSE	FALSE	TRUE	FALSE	FALSE	FALSE	FALSE	FALSE	TRUE
chr1	30786981	30787762	782	1	FALSE	FALSE	FALSE	FALSE	FALSE	FALSE	FALSE	FALSE	FALSE	FALSE	FALSE	FALSE	TRUE	FALSE
chr1	30808004	30808381	378	1	FALSE	FALSE	FALSE	FALSE	FALSE	FALSE	FALSE	FALSE	FALSE	FALSE	FALSE	FALSE	TRUE	FALSE
chr1	30825433	30825911	479	1	FALSE	FALSE	FALSE	FALSE	FALSE	FALSE	FALSE	FALSE	FALSE	FALSE	FALSE	FALSE	TRUE	FALSE
chr1	30832614	30833068	455	1	FALSE	FALSE	FALSE	FALSE	FALSE	FALSE	FALSE	FALSE	FALSE	TRUE	FALSE	FALSE	TRUE	FALSE
chr1	30847417	30848191	775	1	TRUE	FALSE	FALSE	FALSE	FALSE	FALSE	TRUE	FALSE	FALSE	FALSE	FALSE	FALSE	TRUE	FALSE
chr1	30895371	30895779	409	1	FALSE	FALSE	FALSE	FALSE	FALSE	FALSE	TRUE	FALSE	FALSE	FALSE	FALSE	FALSE	FALSE	FALSE
chr1	30898519	30899182	664	1	FALSE	FALSE	FALSE	FALSE	FALSE	FALSE	TRUE	FALSE	FALSE	FALSE	FALSE	FALSE	FALSE	FALSE
chr1	30903569	30904208	640	3	FALSE	TRUE	FALSE	TRUE	FALSE	FALSE	FALSE	TRUE	FALSE	TRUE	FALSE	FALSE	TRUE	FALSE
chr1	30906040	30906344	305	1	FALSE	FALSE	FALSE	FALSE	FALSE	FALSE	TRUE	FALSE	FALSE	FALSE	FALSE	FALSE	FALSE	FALSE
chr1	30908733	30909334	602	3	FALSE	FALSE	FALSE	TRUE	FALSE	FALSE	FALSE	TRUE	FALSE	FALSE	FALSE	FALSE	TRUE	FALSE
chr1	30920747	30921177	431	2	FALSE	FALSE	FALSE	FALSE	FALSE	FALSE	FALSE	TRUE	FALSE	FALSE	FALSE	FALSE	FALSE	TRUE
chr1	30937159	30938332	1174	1	FALSE	FALSE	FALSE	FALSE	FALSE	FALSE	TRUE	FALSE	FALSE	FALSE	FALSE	FALSE	TRUE	FALSE
chr1	31061440	31061962	523	1	FALSE	FALSE	TRUE	FALSE	FALSE	FALSE	TRUE	FALSE	FALSE	FALSE	FALSE	FALSE	FALSE	FALSE
chr1	31096124	31096764	641	1	FALSE	FALSE	FALSE	TRUE	FALSE	FALSE	FALSE	FALSE	FALSE	FALSE	FALSE	FALSE	FALSE	FALSE
chr1	31149871	31150193	323	3	FALSE	FALSE	FALSE	FALSE	FALSE	FALSE	FALSE	FALSE	FALSE	FALSE	FALSE	FALSE	TRUE	FALSE
chr1	31153123	31153396	274	3	FALSE	FALSE	FALSE	FALSE	FALSE	FALSE	FALSE	TRUE	FALSE	FALSE	FALSE	FALSE	TRUE	FALSE
chr1	31156092	31157171	1080	3	FALSE	FALSE	FALSE	FALSE	FALSE	FALSE	FALSE	FALSE	FALSE	TRUE	FALSE	FALSE	TRUE	FALSE
chr1	31221746	31222023	278	2	FALSE	FALSE	FALSE	FALSE	FALSE	FALSE	FALSE	TRUE	FALSE	FALSE	FALSE	FALSE	FALSE	TRUE
chr1	31222533	31222889	357	2	FALSE	FALSE	FALSE	FALSE	FALSE	FALSE	FALSE	TRUE	FALSE	FALSE	FALSE	FALSE	FALSE	FALSE
chr1	31337164	31337372	209	2	FALSE	FALSE	FALSE	FALSE	FALSE	FALSE	FALSE	FALSE	FALSE	FALSE	FALSE	FALSE	FALSE	TRUE
chr1	31416599	31417012	414	2	FALSE	FALSE	FALSE	FALSE	FALSE	FALSE	FALSE	TRUE	FALSE	FALSE	FALSE	FALSE	FALSE	FALSE
chr1	31492196	31492639	444	2	FALSE	FALSE	FALSE	FALSE	FALSE	FALSE	FALSE	TRUE	FALSE	FALSE	FALSE	FALSE	FALSE	TRUE
chr1	31600600	31601225	626	1	FALSE	FALSE	FALSE	FALSE	FALSE	FALSE	TRUE	FALSE	FALSE	FALSE	FALSE	FALSE	FALSE	FALSE
chr1	31835308	31835622	315	2	FALSE	FALSE	FALSE	FALSE	FALSE	FALSE	FALSE	TRUE	FALSE	FALSE	FALSE	FALSE	FALSE	TRUE
chr1	31891930	31892587	658	2	FALSE	FALSE	FALSE	FALSE	FALSE	FALSE	FALSE	TRUE	FALSE	FALSE	FALSE	FALSE	FALSE	TRUE
chr1	32220985	32221546	562	2	FALSE	FALSE	FALSE	FALSE	FALSE	FALSE	FALSE	TRUE	FALSE	FALSE	FALSE	FALSE	FALSE	TRUE
chr1	32265749	32266258	510	2	FALSE	FALSE	FALSE	FALSE	FALSE	FALSE	FALSE	TRUE	FALSE	FALSE	FALSE	FALSE	FALSE	TRUE
chr1	32700182	32700487	306	2	FALSE	FALSE	FALSE	FALSE	FALSE	FALSE	FALSE	TRUE	FALSE	FALSE	FALSE	FALSE	FALSE	TRUE
chr1	32836412	32836732	321	2	FALSE	FALSE	FALSE	FALSE	FALSE	FALSE	FALSE	FALSE	FALSE	FALSE	FALSE	FALSE	FALSE	TRUE
chr1	32965027	32965495	469	2	FALSE	FALSE	FALSE	FALSE	FALSE	FALSE	FALSE	TRUE	FALSE	FALSE	FALSE	FALSE	FALSE	TRUE
chr1	33022744	33023217	474	2	FALSE	FALSE	FALSE	FALSE	FALSE	FALSE	FALSE	TRUE	FALSE	FALSE	FALSE	FALSE	FALSE	TRUE
chr1	33105909	33106974	1066	2	FALSE	FALSE	FALSE	FALSE	FALSE	FALSE	FALSE	FALSE	FALSE	FALSE	FALSE	FALSE	FALSE	TRUE
chr1	33256946	33257314	369	2	FALSE	FALSE	FALSE	FALSE	FALSE	FALSE	FALSE	TRUE	FALSE	FALSE	FALSE	FALSE	FALSE	TRUE
chr1	33271214	33272135	922	2	FALSE	FALSE	FALSE	TRUE	FALSE	FALSE	FALSE	FALSE	FALSE	FALSE	FALSE	FALSE	FALSE	TRUE
chr1	33277040	33277366	327	2	FALSE	FALSE	FALSE	FALSE	FALSE	FALSE	FALSE	FALSE	FALSE	FALSE	FALSE	FALSE	FALSE	TRUE
chr1	33296197	33296483	287	2	FALSE	FALSE	FALSE	FALSE	FALSE	FALSE	FALSE	TRUE	FALSE	FALSE	FALSE	FALSE	FALSE	TRUE
chr1	33363743	33364011	269	1	FALSE	FALSE	FALSE	FALSE	FALSE	FALSE	TRUE	FALSE	FALSE	FALSE	FALSE	FALSE	FALSE	FALSE
chr1	33387313	33387612	300	2	FALSE	FALSE	FALSE	TRUE	FALSE	FALSE	FALSE	TRUE	FALSE	FALSE	FALSE	FALSE	FALSE	FALSE
chr1	33407016	33407393	378	2	FALSE	FALSE	FALSE	FALSE	FALSE	FALSE	FALSE	TRUE	FALSE	FALSE	FALSE	FALSE	FALSE	TRUE
chr1	33448677	33448989	313	3	FALSE	TRUE	FALSE	TRUE	FALSE	FALSE	FALSE	FALSE	FALSE	FALSE	FALSE	FALSE	TRUE	FALSE
chr1	33504274	33504790	517	1	FALSE	FALSE	FALSE	FALSE	FALSE	FALSE	TRUE	FALSE	FALSE	FALSE	FALSE	FALSE	FALSE	FALSE
chr1	33524003	33524703	701	1	FALSE	FALSE	FALSE	FALSE	FALSE	FALSE	TRUE	FALSE	FALSE	FALSE	FALSE	FALSE	FALSE	FALSE
chr1	33565610	33566308	699	2	FALSE	FALSE	FALSE	FALSE	FALSE	FALSE	FALSE	TRUE	FALSE	FALSE	FALSE	FALSE	FALSE	TRUE
chr1	33584251	33584595	345	3	FALSE	FALSE	FALSE	FALSE	FALSE	FALSE	FALSE	FALSE	FALSE	FALSE	FALSE	FALSE	TRUE	FALSE
chr1	33585201	33585680	480	1	FALSE	FALSE	FALSE	FALSE	FALSE	FALSE	FALSE	FALSE	FALSE	FALSE	FALSE	FALSE	TRUE	FALSE
chr1	33615538	33615895	358	1	FALSE	FALSE	FALSE	FALSE	FALSE	FALSE	FALSE	FALSE	FALSE	FALSE	FALSE	FALSE	TRUE	FALSE
chr1	33621771	33622468	698	2	FALSE	FALSE	FALSE	FALSE	FALSE	TRUE	FALSE	TRUE	FALSE	FALSE	FALSE	FALSE	FALSE	TRUE
chr1	33645691	33645974	284	3	FALSE	FALSE	FALSE	FALSE	FALSE	FALSE	FALSE	FALSE	FALSE	FALSE	FALSE	FALSE	TRUE	FALSE
chr1	33650682	33651276	595	1	FALSE	FALSE	FALSE	FALSE	FALSE	FALSE	TRUE	FALSE	FALSE	FALSE	FALSE	FALSE	TRUE	FALSE
chr1	33657507	33658090	584	3	FALSE	FALSE	FALSE	FALSE	FALSE	FALSE	FALSE	TRUE	FALSE	TRUE	FALSE	FALSE	TRUE	FALSE
chr1	33658371	33658659	289	1	FALSE	FALSE	FALSE	FALSE	FALSE	FALSE	TRUE	FALSE	FALSE	FALSE	FALSE	FALSE	TRUE	FALSE
chr1	33672598	33672871	274	2	FALSE	FALSE	FALSE	FALSE	FALSE	FALSE	FALSE	TRUE	FALSE	FALSE	FALSE	FALSE	FALSE	FALSE
chr1	33684461	33684962	502	2	FALSE	FALSE	FALSE	FALSE	FALSE	FALSE	FALSE	TRUE	FALSE	FALSE	FALSE	FALSE	FALSE	TRUE
chr1	33689853	33690352	500	2	FALSE	FALSE	FALSE	FALSE	FALSE	FALSE	FALSE	TRUE	FALSE	FALSE	FALSE	FALSE	FALSE	TRUE
chr1	33725179	33725876	698	1	FALSE	FALSE	FALSE	FALSE	FALSE	FALSE	TRUE	FALSE	FALSE	FALSE	FALSE	FALSE	TRUE	FALSE
chr1	33732898	33733494	597	3	FALSE	FALSE	FALSE	FALSE	FALSE	FALSE	FALSE	TRUE	FALSE	FALSE	FALSE	FALSE	FALSE	FALSE
chr1	33734052	33734416	365	1	FALSE	FALSE	FALSE	FALSE	FALSE	FALSE	FALSE	FALSE	FALSE	FALSE	FALSE	FALSE	TRUE	FALSE
chr1	33736554	33736843	290	2	FALSE	FALSE	FALSE	FALSE	FALSE	FALSE	FALSE	TRUE	FALSE	FALSE	FALSE	FALSE	FALSE	TRUE
chr1	33741712	33742171	460	2	FALSE	FALSE	FALSE	FALSE	FALSE	FALSE	FALSE	TRUE	FALSE	FALSE	FALSE	FALSE	FALSE	FALSE
chr1	33742553	33743236	684	2	FALSE	FALSE	FALSE	FALSE	FALSE	FALSE	FALSE	TRUE	FALSE	FALSE	FALSE	FALSE	FALSE	FALSE
chr1	33748540	33749481	942	2	FALSE	FALSE	FALSE	FALSE	FALSE	FALSE	FALSE	TRUE	FALSE	FALSE	FALSE	FALSE	FALSE	FALSE
chr1	33755836	33756121	286	1	FALSE	FALSE	FALSE	FALSE	FALSE	FALSE	FALSE	FALSE	FALSE	FALSE	FALSE	FALSE	TRUE	FALSE
chr1	33792521	33792885	365	3	FALSE	FALSE	FALSE	TRUE	FALSE	FALSE	FALSE	TRUE	FALSE	FALSE	FALSE	FALSE	TRUE	FALSE
chr1	33794354	33794849	496	3	FALSE	FALSE	FALSE	FALSE	FALSE	FALSE	FALSE	TRUE	FALSE	FALSE	FALSE	FALSE	FALSE	FALSE
chr1	33838859	33839249	391	2	FALSE	FALSE	FALSE	FALSE	FALSE	FALSE	FALSE	TRUE	FALSE	FALSE	FALSE	FALSE	FALSE	TRUE
chr1	33860927	33861593	667	1	FALSE	FALSE	FALSE	FALSE	FALSE	FALSE	TRUE	FALSE	FALSE	FALSE	FALSE	FALSE	FALSE	FALSE
chr1	33875730	33876013	284	2	FALSE	FALSE	FALSE	FALSE	FALSE	FALSE	FALSE	TRUE	FALSE	FALSE	FALSE	FALSE	FALSE	TRUE
chr1	33892361	33893296	936	2	FALSE	FALSE	FALSE	FALSE	FALSE	FALSE	FALSE	TRUE	FALSE	FALSE	FALSE	FALSE	FALSE	TRUE
chr1	33898973	33899450	478	3	FALSE	FALSE	FALSE	FALSE	FALSE	FALSE	FALSE	FALSE	FALSE	FALSE	TRUE	FALSE	FALSE	FALSE
chr1	33925278	33925658	381	2	FALSE	TRUE	FALSE	TRUE	FALSE	FALSE	FALSE	FALSE	FALSE	FALSE	FALSE	FALSE	FALSE	FALSE
chr1	33932903	33933164	262	3	FALSE	FALSE	FALSE	FALSE	FALSE	FALSE	FALSE	FALSE	FALSE	FALSE	FALSE	FALSE	TRUE	FALSE
chr1	33939665	33940216	552	1	FALSE	FALSE	FALSE	FALSE	FALSE	FALSE	TRUE	FALSE	FALSE	FALSE	FALSE	FALSE	TRUE	FALSE
chr1	33944721	33945702	982	1	FALSE	FALSE	FALSE	FALSE	FALSE	FALSE	TRUE	FALSE	FALSE	FALSE	FALSE	FALSE	FALSE	FALSE
chr1	33946586	33946804	219	1	FALSE	FALSE	FALSE	FALSE	FALSE	FALSE	FALSE	FALSE	FALSE	FALSE	FALSE	FALSE	TRUE	FALSE
chr1	33947941	33948161	221	2	FALSE	FALSE	FALSE	FALSE	FALSE	FALSE	FALSE	TRUE	FALSE	FALSE	FALSE	FALSE	FALSE	TRUE
chr1	33963306	33965150	1845	1	FALSE	FALSE	FALSE	FALSE	FALSE	FALSE	TRUE	FALSE	FALSE	FALSE	FALSE	FALSE	FALSE	FALSE
chr1	33969062	33969434	373	1	FALSE	FALSE	TRUE	FALSE	FALSE	FALSE	TRUE	FALSE	FALSE	FALSE	FALSE	FALSE	TRUE	FALSE
chr1	33970427	33970805	379	1	FALSE	FALSE	FALSE	FALSE	FALSE	FALSE	TRUE	FALSE	FALSE	FALSE	FALSE	FALSE	TRUE	FALSE
chr1	33982673	33983506	834	1	FALSE	FALSE	FALSE	FALSE	FALSE	FALSE	FALSE	FALSE	FALSE	FALSE	FALSE	FALSE	TRUE	FALSE
chr1	33989462	33990421	960	1	FALSE	FALSE	FALSE	FALSE	FALSE	FALSE	FALSE	FALSE	FALSE	FALSE	FALSE	FALSE	TRUE	FALSE
chr1	33994219	33994561	343	1	FALSE	FALSE	FALSE	FALSE	FALSE	FALSE	FALSE	FALSE	FALSE	FALSE	FALSE	FALSE	TRUE	FALSE
chr1	34020097	34020795	699	1	FALSE	FALSE	FALSE	FALSE	FALSE	FALSE	TRUE	FALSE	FALSE	FALSE	FALSE	FALSE	TRUE	FALSE
chr1	34023138	34023579	442	1	FALSE	FALSE	TRUE	FALSE	FALSE	FALSE	FALSE	FALSE	FALSE	FALSE	FALSE	FALSE	TRUE	FALSE
chr1	34036842	34037194	353	1	FALSE	FALSE	FALSE	FALSE	FALSE	FALSE	TRUE	FALSE	FALSE	FALSE	FALSE	FALSE	TRUE	FALSE
chr1	34038240	34038969	730	1	FALSE	FALSE	FALSE	FALSE	FALSE	FALSE	FALSE	FALSE	FALSE	FALSE	FALSE	FALSE	TRUE	FALSE
chr1	34041023	34041671	649	1	FALSE	FALSE	FALSE	FALSE	FALSE	FALSE	FALSE	FALSE	FALSE	FALSE	FALSE	FALSE	TRUE	FALSE
chr1	34051005	34051555	551	1	FALSE	FALSE	FALSE	FALSE	FALSE	FALSE	FALSE	FALSE	FALSE	FALSE	FALSE	FALSE	TRUE	FALSE
chr1	34052061	34052810	750	1	FALSE	FALSE	FALSE	FALSE	FALSE	FALSE	TRUE	FALSE	FALSE	TRUE	FALSE	FALSE	TRUE	FALSE
chr1	34058029	34058764	736	1	FALSE	FALSE	FALSE	FALSE	FALSE	FALSE	TRUE	FALSE	FALSE	FALSE	FALSE	FALSE	TRUE	FALSE
chr1	34059104	34059864	761	1	FALSE	FALSE	FALSE	FALSE	FALSE	FALSE	TRUE	FALSE	FALSE	FALSE	FALSE	FALSE	FALSE	FALSE
chr1	34061111	34061494	384	2	FALSE	FALSE	FALSE	FALSE	FALSE	FALSE	FALSE	TRUE	FALSE	FALSE	FALSE	FALSE	FALSE	FALSE
chr1	34068150	34068903	754	2	FALSE	FALSE	FALSE	FALSE	FALSE	FALSE	FALSE	TRUE	FALSE	FALSE	FALSE	FALSE	FALSE	TRUE
chr1	34073549	34074179	631	1	FALSE	FALSE	FALSE	FALSE	FALSE	FALSE	FALSE	FALSE	FALSE	FALSE	FALSE	FALSE	TRUE	FALSE
chr1	34088581	34088842	262	3	FALSE	FALSE	FALSE	FALSE	FALSE	FALSE	FALSE	FALSE	FALSE	FALSE	FALSE	FALSE	TRUE	FALSE
chr1	34093531	34094025	495	2	FALSE	FALSE	FALSE	FALSE	FALSE	FALSE	FALSE	TRUE	FALSE	FALSE	FALSE	FALSE	FALSE	TRUE
chr1	34110955	34111424	470	1	FALSE	FALSE	FALSE	FALSE	FALSE	FALSE	TRUE	FALSE	FALSE	FALSE	FALSE	FALSE	FALSE	FALSE
chr1	34116318	34116856	539	1	FALSE	FALSE	FALSE	FALSE	FALSE	FALSE	TRUE	FALSE	FALSE	FALSE	FALSE	FALSE	FALSE	FALSE
chr1	34121070	34121983	914	1	FALSE	FALSE	FALSE	FALSE	FALSE	FALSE	TRUE	FALSE	FALSE	FALSE	FALSE	FALSE	TRUE	FALSE
chr1	34127686	34128515	830	1	FALSE	FALSE	FALSE	FALSE	FALSE	FALSE	FALSE	FALSE	FALSE	FALSE	FALSE	FALSE	TRUE	FALSE
chr1	34132909	34133579	671	1	FALSE	FALSE	FALSE	FALSE	FALSE	FALSE	FALSE	FALSE	FALSE	FALSE	FALSE	FALSE	TRUE	FALSE
chr1	34133884	34134280	397	1	FALSE	FALSE	FALSE	FALSE	FALSE	FALSE	TRUE	FALSE	FALSE	FALSE	FALSE	FALSE	TRUE	FALSE
chr1	34146667	34147116	450	1	FALSE	FALSE	FALSE	FALSE	FALSE	FALSE	FALSE	FALSE	FALSE	FALSE	FALSE	FALSE	TRUE	FALSE
chr1	34150473	34151087	615	3	FALSE	FALSE	FALSE	FALSE	FALSE	FALSE	FALSE	FALSE	FALSE	FALSE	FALSE	FALSE	TRUE	FALSE
chr1	34156008	34156468	461	1	FALSE	FALSE	FALSE	FALSE	FALSE	FALSE	TRUE	FALSE	FALSE	FALSE	FALSE	FALSE	TRUE	FALSE
chr1	34157731	34158092	362	1	FALSE	FALSE	TRUE	FALSE	FALSE	FALSE	FALSE	FALSE	FALSE	FALSE	FALSE	FALSE	TRUE	FALSE
chr1	34158728	34159193	466	1	FALSE	FALSE	FALSE	FALSE	FALSE	FALSE	FALSE	FALSE	FALSE	FALSE	FALSE	FALSE	TRUE	FALSE
chr1	34159932	34160457	526	3	FALSE	FALSE	FALSE	FALSE	FALSE	FALSE	FALSE	FALSE	FALSE	FALSE	FALSE	FALSE	TRUE	FALSE
chr1	34172006	34172364	359	3	FALSE	FALSE	FALSE	FALSE	FALSE	FALSE	FALSE	FALSE	FALSE	FALSE	FALSE	FALSE	TRUE	FALSE
chr1	34184289	34184675	387	1	FALSE	FALSE	FALSE	FALSE	FALSE	FALSE	FALSE	FALSE	FALSE	FALSE	FALSE	FALSE	TRUE	FALSE
chr1	34189644	34190468	825	2	FALSE	FALSE	FALSE	FALSE	FALSE	FALSE	FALSE	TRUE	FALSE	FALSE	FALSE	FALSE	FALSE	TRUE
chr1	34191910	34192604	695	1	FALSE	FALSE	FALSE	FALSE	FALSE	FALSE	TRUE	FALSE	FALSE	FALSE	FALSE	FALSE	TRUE	FALSE
chr1	34202555	34203053	499	1	FALSE	FALSE	FALSE	FALSE	FALSE	FALSE	FALSE	FALSE	FALSE	FALSE	FALSE	FALSE	TRUE	FALSE
chr1	34206776	34207287	512	1	FALSE	FALSE	FALSE	FALSE	FALSE	FALSE	FALSE	FALSE	FALSE	FALSE	FALSE	FALSE	TRUE	FALSE
chr1	34216213	34216728	516	3	FALSE	FALSE	FALSE	TRUE	FALSE	TRUE	FALSE	TRUE	FALSE	TRUE	FALSE	FALSE	TRUE	FALSE
chr1	34218167	34218721	555	2	FALSE	FALSE	FALSE	FALSE	FALSE	FALSE	FALSE	TRUE	FALSE	FALSE	FALSE	FALSE	FALSE	FALSE
chr1	34220193	34220565	373	1	FALSE	FALSE	FALSE	FALSE	FALSE	FALSE	TRUE	FALSE	FALSE	FALSE	FALSE	FALSE	TRUE	FALSE
chr1	34225605	34226202	598	1	FALSE	FALSE	TRUE	FALSE	FALSE	FALSE	FALSE	FALSE	FALSE	FALSE	FALSE	FALSE	TRUE	FALSE
chr1	34251193	34251507	315	3	FALSE	FALSE	FALSE	FALSE	FALSE	FALSE	FALSE	TRUE	FALSE	FALSE	FALSE	FALSE	TRUE	FALSE
chr1	34252799	34253118	320	1	FALSE	FALSE	FALSE	FALSE	FALSE	FALSE	FALSE	FALSE	FALSE	FALSE	FALSE	FALSE	TRUE	FALSE
chr1	34261084	34261361	278	1	FALSE	FALSE	FALSE	FALSE	FALSE	FALSE	FALSE	FALSE	FALSE	FALSE	FALSE	FALSE	TRUE	FALSE
chr1	34287785	34288075	291	1	FALSE	FALSE	FALSE	FALSE	FALSE	FALSE	TRUE	FALSE	FALSE	FALSE	FALSE	FALSE	TRUE	FALSE
chr1	34292494	34293766	1273	2	FALSE	FALSE	FALSE	FALSE	FALSE	FALSE	FALSE	TRUE	FALSE	FALSE	FALSE	FALSE	FALSE	FALSE
chr1	34301488	34301850	363	1	FALSE	FALSE	FALSE	FALSE	FALSE	FALSE	FALSE	FALSE	FALSE	FALSE	FALSE	FALSE	TRUE	FALSE
chr1	34302402	34303269	868	2	FALSE	FALSE	FALSE	FALSE	FALSE	FALSE	FALSE	FALSE	FALSE	FALSE	FALSE	FALSE	FALSE	TRUE
chr1	34312716	34313563	848	3	FALSE	FALSE	FALSE	TRUE	FALSE	FALSE	FALSE	FALSE	FALSE	FALSE	FALSE	FALSE	TRUE	FALSE
chr1	34323530	34324012	483	3	FALSE	FALSE	FALSE	FALSE	FALSE	FALSE	FALSE	FALSE	FALSE	FALSE	FALSE	FALSE	TRUE	FALSE
chr1	34357365	34357729	365	2	FALSE	FALSE	FALSE	FALSE	FALSE	FALSE	FALSE	TRUE	FALSE	FALSE	FALSE	FALSE	FALSE	TRUE
chr1	34381941	34382272	332	1	FALSE	FALSE	FALSE	FALSE	FALSE	FALSE	TRUE	FALSE	FALSE	FALSE	FALSE	FALSE	TRUE	FALSE
chr1	34396246	34396724	479	3	FALSE	TRUE	FALSE	FALSE	FALSE	FALSE	FALSE	FALSE	FALSE	FALSE	FALSE	FALSE	TRUE	FALSE
chr1	34401875	34402901	1027	1	FALSE	FALSE	FALSE	FALSE	FALSE	FALSE	TRUE	FALSE	FALSE	FALSE	FALSE	FALSE	FALSE	TRUE
chr1	34409928	34410280	353	2	FALSE	FALSE	FALSE	FALSE	FALSE	FALSE	FALSE	TRUE	FALSE	FALSE	FALSE	FALSE	FALSE	TRUE
chr1	34432369	34433612	1244	1	FALSE	FALSE	FALSE	FALSE	FALSE	FALSE	FALSE	FALSE	FALSE	FALSE	FALSE	TRUE	FALSE	FALSE
chr1	34447490	34447973	484	2	FALSE	FALSE	FALSE	FALSE	FALSE	FALSE	FALSE	FALSE	FALSE	FALSE	FALSE	FALSE	FALSE	TRUE
chr1	34462846	34463308	463	2	FALSE	FALSE	FALSE	FALSE	FALSE	FALSE	FALSE	TRUE	FALSE	FALSE	FALSE	FALSE	FALSE	TRUE
chr1	34468060	34468845	786	2	FALSE	FALSE	FALSE	TRUE	FALSE	FALSE	FALSE	FALSE	FALSE	FALSE	FALSE	FALSE	FALSE	FALSE
chr1	34472033	34472286	254	2	FALSE	FALSE	FALSE	FALSE	FALSE	FALSE	FALSE	TRUE	FALSE	FALSE	FALSE	FALSE	FALSE	FALSE
chr1	34485195	34486245	1051	2	FALSE	FALSE	FALSE	FALSE	FALSE	FALSE	FALSE	TRUE	FALSE	FALSE	FALSE	FALSE	FALSE	TRUE
chr1	34504960	34505602	643	1	FALSE	FALSE	FALSE	FALSE	FALSE	FALSE	TRUE	FALSE	FALSE	FALSE	FALSE	FALSE	TRUE	FALSE
chr1	34510509	34511458	950	2	FALSE	FALSE	FALSE	FALSE	FALSE	FALSE	FALSE	TRUE	FALSE	FALSE	FALSE	FALSE	FALSE	TRUE
chr1	34519398	34519670	273	3	FALSE	FALSE	FALSE	FALSE	FALSE	FALSE	FALSE	TRUE	FALSE	FALSE	FALSE	FALSE	TRUE	FALSE
chr1	34522506	34522853	348	3	FALSE	FALSE	FALSE	FALSE	FALSE	FALSE	FALSE	TRUE	FALSE	FALSE	FALSE	FALSE	TRUE	FALSE
chr1	34546928	34547504	577	2	FALSE	TRUE	FALSE	TRUE	FALSE	FALSE	FALSE	FALSE	FALSE	FALSE	FALSE	FALSE	FALSE	TRUE
chr1	34547937	34548396	460	1	FALSE	FALSE	FALSE	FALSE	FALSE	FALSE	TRUE	FALSE	FALSE	FALSE	FALSE	FALSE	FALSE	FALSE
chr1	34573033	34573612	580	1	FALSE	FALSE	TRUE	FALSE	FALSE	FALSE	TRUE	FALSE	FALSE	FALSE	FALSE	FALSE	TRUE	FALSE
chr1	34584062	34584409	348	2	FALSE	FALSE	FALSE	FALSE	FALSE	FALSE	FALSE	TRUE	FALSE	FALSE	FALSE	FALSE	FALSE	TRUE
chr1	34601994	34602790	797	2	FALSE	FALSE	FALSE	FALSE	FALSE	FALSE	FALSE	TRUE	FALSE	FALSE	FALSE	FALSE	FALSE	TRUE
chr1	34620786	34621168	383	1	FALSE	FALSE	FALSE	FALSE	FALSE	FALSE	TRUE	FALSE	FALSE	FALSE	FALSE	FALSE	FALSE	FALSE
chr1	34635187	34636438	1252	2	FALSE	FALSE	FALSE	FALSE	FALSE	FALSE	FALSE	TRUE	FALSE	FALSE	FALSE	FALSE	FALSE	TRUE
chr1	34642272	34643163	892	2	FALSE	FALSE	FALSE	FALSE	FALSE	FALSE	FALSE	TRUE	FALSE	FALSE	FALSE	FALSE	FALSE	FALSE
chr1	34665884	34666716	833	2	FALSE	FALSE	FALSE	FALSE	FALSE	FALSE	FALSE	FALSE	FALSE	FALSE	FALSE	FALSE	FALSE	TRUE
chr1	34690579	34690928	350	1	FALSE	FALSE	FALSE	FALSE	FALSE	FALSE	TRUE	FALSE	FALSE	FALSE	FALSE	FALSE	FALSE	FALSE
chr1	34701494	34701768	275	2	FALSE	FALSE	FALSE	TRUE	FALSE	FALSE	FALSE	FALSE	FALSE	FALSE	FALSE	FALSE	FALSE	FALSE
chr1	34713857	34714218	362	1	FALSE	FALSE	FALSE	FALSE	FALSE	FALSE	TRUE	FALSE	FALSE	FALSE	FALSE	FALSE	FALSE	FALSE
chr1	34722671	34723005	335	1	FALSE	FALSE	FALSE	FALSE	FALSE	FALSE	TRUE	FALSE	FALSE	FALSE	FALSE	FALSE	FALSE	FALSE
chr1	34738211	34738937	727	2	FALSE	FALSE	FALSE	FALSE	FALSE	FALSE	FALSE	TRUE	FALSE	FALSE	FALSE	FALSE	FALSE	TRUE
chr1	34740371	34740867	497	1	FALSE	FALSE	FALSE	FALSE	FALSE	FALSE	TRUE	FALSE	FALSE	FALSE	FALSE	FALSE	FALSE	FALSE
chr1	34779834	34780298	465	3	FALSE	FALSE	FALSE	FALSE	FALSE	FALSE	FALSE	FALSE	FALSE	FALSE	FALSE	FALSE	TRUE	FALSE
chr1	34791818	34792032	215	2	FALSE	FALSE	FALSE	FALSE	FALSE	FALSE	FALSE	FALSE	FALSE	FALSE	FALSE	FALSE	FALSE	TRUE
chr1	34805897	34806662	766	2	FALSE	FALSE	FALSE	FALSE	FALSE	FALSE	FALSE	FALSE	FALSE	FALSE	FALSE	FALSE	FALSE	TRUE
chr1	34814961	34815284	324	1	FALSE	FALSE	FALSE	FALSE	FALSE	FALSE	FALSE	FALSE	FALSE	FALSE	FALSE	FALSE	TRUE	FALSE
chr1	34824203	34824871	669	1	FALSE	FALSE	FALSE	FALSE	FALSE	FALSE	FALSE	FALSE	FALSE	TRUE	FALSE	FALSE	FALSE	FALSE
chr1	34837894	34838362	469	1	FALSE	FALSE	FALSE	FALSE	FALSE	FALSE	TRUE	FALSE	FALSE	FALSE	FALSE	FALSE	FALSE	FALSE
chr1	34853027	34853431	405	1	FALSE	FALSE	FALSE	FALSE	FALSE	FALSE	TRUE	FALSE	FALSE	FALSE	FALSE	FALSE	FALSE	FALSE
chr1	34857333	34857799	467	3	FALSE	FALSE	FALSE	FALSE	FALSE	FALSE	FALSE	TRUE	FALSE	FALSE	FALSE	FALSE	TRUE	FALSE
chr1	34858458	34859181	724	1	FALSE	FALSE	FALSE	FALSE	FALSE	FALSE	TRUE	FALSE	FALSE	FALSE	FALSE	FALSE	TRUE	FALSE
chr1	34867188	34867879	692	2	FALSE	FALSE	FALSE	FALSE	FALSE	FALSE	FALSE	TRUE	FALSE	FALSE	FALSE	FALSE	FALSE	TRUE
chr1	34883776	34884303	528	1	FALSE	FALSE	FALSE	FALSE	FALSE	FALSE	FALSE	FALSE	FALSE	FALSE	FALSE	FALSE	FALSE	TRUE
chr1	34891481	34892091	611	2	FALSE	FALSE	FALSE	FALSE	FALSE	FALSE	FALSE	TRUE	FALSE	FALSE	FALSE	FALSE	FALSE	TRUE
chr1	34896933	34897254	322	2	FALSE	FALSE	FALSE	FALSE	FALSE	FALSE	FALSE	TRUE	FALSE	FALSE	FALSE	FALSE	FALSE	TRUE
chr1	34929519	34930977	1459	2	FALSE	FALSE	FALSE	FALSE	FALSE	FALSE	FALSE	TRUE	FALSE	FALSE	FALSE	FALSE	FALSE	TRUE
chr1	34957463	34957729	267	1	FALSE	FALSE	FALSE	FALSE	FALSE	FALSE	TRUE	FALSE	FALSE	FALSE	FALSE	FALSE	FALSE	FALSE
chr1	34961262	34961991	730	2	FALSE	FALSE	FALSE	TRUE	FALSE	FALSE	FALSE	TRUE	FALSE	FALSE	FALSE	FALSE	FALSE	TRUE
chr1	34962230	34962781	552	2	FALSE	FALSE	FALSE	TRUE	FALSE	FALSE	FALSE	FALSE	FALSE	FALSE	FALSE	FALSE	FALSE	TRUE
chr1	34993260	34993705	446	2	FALSE	FALSE	FALSE	FALSE	FALSE	FALSE	FALSE	TRUE	FALSE	FALSE	FALSE	FALSE	FALSE	FALSE
chr1	34994661	34994902	242	3	FALSE	TRUE	FALSE	TRUE	FALSE	FALSE	FALSE	FALSE	FALSE	FALSE	FALSE	FALSE	TRUE	FALSE
chr1	34996106	34996405	300	1	FALSE	FALSE	FALSE	FALSE	FALSE	FALSE	TRUE	FALSE	FALSE	FALSE	FALSE	FALSE	FALSE	FALSE
chr1	35024174	35024414	241	3	FALSE	FALSE	FALSE	FALSE	FALSE	FALSE	FALSE	FALSE	FALSE	FALSE	FALSE	FALSE	TRUE	FALSE
chr1	35024910	35025256	347	2	FALSE	FALSE	FALSE	TRUE	FALSE	FALSE	FALSE	FALSE	FALSE	FALSE	FALSE	FALSE	FALSE	FALSE
chr1	35032722	35032965	244	2	FALSE	FALSE	FALSE	FALSE	FALSE	FALSE	FALSE	TRUE	FALSE	FALSE	FALSE	FALSE	FALSE	TRUE
chr1	35108716	35109081	366	1	FALSE	FALSE	FALSE	FALSE	FALSE	FALSE	TRUE	FALSE	FALSE	FALSE	FALSE	FALSE	FALSE	FALSE
chr1	35115266	35116192	927	1	FALSE	FALSE	FALSE	FALSE	FALSE	FALSE	TRUE	FALSE	FALSE	FALSE	FALSE	FALSE	FALSE	FALSE
chr1	35126401	35126714	314	1	FALSE	FALSE	FALSE	FALSE	FALSE	FALSE	TRUE	FALSE	FALSE	FALSE	FALSE	FALSE	FALSE	FALSE
chr1	35149079	35149623	545	1	FALSE	FALSE	FALSE	FALSE	FALSE	FALSE	TRUE	FALSE	FALSE	FALSE	FALSE	FALSE	FALSE	FALSE
chr1	35182388	35182672	285	3	FALSE	FALSE	FALSE	TRUE	FALSE	FALSE	FALSE	FALSE	FALSE	FALSE	FALSE	FALSE	TRUE	FALSE
chr1	35213825	35214608	784	1	FALSE	FALSE	FALSE	FALSE	FALSE	FALSE	TRUE	FALSE	FALSE	FALSE	FALSE	FALSE	FALSE	FALSE
chr1	35219427	35219747	321	1	FALSE	FALSE	FALSE	FALSE	FALSE	FALSE	TRUE	FALSE	FALSE	FALSE	FALSE	FALSE	TRUE	FALSE
chr1	35220038	35221122	1085	1	FALSE	FALSE	FALSE	FALSE	FALSE	FALSE	TRUE	FALSE	FALSE	FALSE	FALSE	FALSE	FALSE	FALSE
chr1	35238111	35238555	445	1	FALSE	FALSE	FALSE	FALSE	FALSE	FALSE	TRUE	FALSE	FALSE	FALSE	FALSE	FALSE	FALSE	FALSE
chr1	35243427	35243701	275	1	FALSE	FALSE	FALSE	FALSE	FALSE	FALSE	TRUE	FALSE	FALSE	FALSE	FALSE	FALSE	FALSE	FALSE
chr1	35254865	35255238	374	3	FALSE	FALSE	FALSE	FALSE	FALSE	FALSE	FALSE	TRUE	FALSE	FALSE	FALSE	FALSE	TRUE	FALSE
chr1	35266446	35267003	558	2	FALSE	FALSE	FALSE	FALSE	FALSE	FALSE	FALSE	TRUE	FALSE	FALSE	FALSE	FALSE	FALSE	TRUE
chr1	35274664	35275011	348	1	FALSE	FALSE	FALSE	FALSE	FALSE	FALSE	TRUE	FALSE	FALSE	FALSE	FALSE	FALSE	FALSE	FALSE
chr1	35275269	35275848	580	1	FALSE	FALSE	FALSE	FALSE	FALSE	FALSE	TRUE	FALSE	FALSE	FALSE	FALSE	FALSE	FALSE	FALSE
chr1	35287382	35287732	351	1	FALSE	FALSE	FALSE	FALSE	FALSE	FALSE	TRUE	FALSE	FALSE	FALSE	FALSE	FALSE	FALSE	FALSE
chr1	35338086	35338452	367	3	FALSE	FALSE	FALSE	FALSE	FALSE	FALSE	FALSE	FALSE	FALSE	FALSE	FALSE	FALSE	TRUE	FALSE
chr1	35338503	35338914	412	3	FALSE	FALSE	FALSE	FALSE	FALSE	FALSE	FALSE	TRUE	FALSE	TRUE	FALSE	FALSE	TRUE	FALSE
chr1	35344604	35344931	328	1	FALSE	FALSE	FALSE	FALSE	FALSE	FALSE	FALSE	FALSE	FALSE	FALSE	FALSE	FALSE	TRUE	FALSE
chr1	35347922	35348625	704	3	FALSE	FALSE	FALSE	TRUE	FALSE	FALSE	FALSE	TRUE	FALSE	TRUE	FALSE	FALSE	TRUE	FALSE
chr1	35358733	35359470	738	3	FALSE	TRUE	FALSE	FALSE	FALSE	FALSE	FALSE	FALSE	FALSE	TRUE	FALSE	FALSE	TRUE	FALSE
chr1	35385204	35385960	757	2	FALSE	FALSE	FALSE	FALSE	FALSE	FALSE	FALSE	TRUE	FALSE	FALSE	FALSE	FALSE	FALSE	TRUE
chr1	35388168	35388543	376	2	FALSE	FALSE	FALSE	FALSE	FALSE	FALSE	FALSE	TRUE	FALSE	FALSE	FALSE	FALSE	FALSE	TRUE
chr1	35392477	35392772	296	2	FALSE	FALSE	FALSE	FALSE	FALSE	FALSE	FALSE	TRUE	FALSE	FALSE	FALSE	FALSE	FALSE	TRUE
chr1	35435584	35436470	887	1	FALSE	FALSE	FALSE	FALSE	FALSE	FALSE	TRUE	FALSE	FALSE	FALSE	FALSE	FALSE	FALSE	FALSE
chr1	35438483	35438894	412	1	FALSE	FALSE	FALSE	FALSE	FALSE	FALSE	TRUE	FALSE	FALSE	FALSE	FALSE	FALSE	FALSE	FALSE
chr1	35442953	35443322	370	2	FALSE	FALSE	FALSE	TRUE	FALSE	FALSE	FALSE	FALSE	FALSE	FALSE	FALSE	FALSE	FALSE	FALSE
chr1	35447369	35447707	339	2	FALSE	FALSE	FALSE	FALSE	FALSE	FALSE	FALSE	TRUE	FALSE	FALSE	FALSE	FALSE	FALSE	TRUE
chr1	35452240	35452993	754	1	TRUE	FALSE	FALSE	FALSE	FALSE	FALSE	TRUE	FALSE	FALSE	FALSE	FALSE	FALSE	FALSE	FALSE
chr1	35468279	35469571	1293	3	FALSE	TRUE	FALSE	TRUE	FALSE	TRUE	FALSE	FALSE	FALSE	FALSE	FALSE	FALSE	TRUE	FALSE
chr1	35478310	35478600	291	2	FALSE	FALSE	FALSE	FALSE	FALSE	FALSE	FALSE	TRUE	FALSE	FALSE	FALSE	FALSE	FALSE	TRUE
chr1	35673516	35674671	1156	1	FALSE	TRUE	FALSE	TRUE	FALSE	TRUE	FALSE	FALSE	FALSE	FALSE	FALSE	FALSE	FALSE	FALSE
chr1	35680775	35681042	268	3	FALSE	FALSE	FALSE	FALSE	FALSE	FALSE	FALSE	FALSE	FALSE	FALSE	FALSE	FALSE	TRUE	FALSE
chr1	35694380	35694685	306	1	FALSE	FALSE	FALSE	FALSE	FALSE	FALSE	TRUE	FALSE	FALSE	FALSE	FALSE	FALSE	FALSE	FALSE
chr1	35715815	35716333	519	2	FALSE	FALSE	FALSE	FALSE	FALSE	FALSE	FALSE	TRUE	FALSE	FALSE	FALSE	FALSE	FALSE	TRUE
chr1	35722133	35722437	305	3	FALSE	FALSE	FALSE	FALSE	FALSE	FALSE	FALSE	TRUE	FALSE	FALSE	FALSE	FALSE	TRUE	FALSE
chr1	35726651	35726954	304	2	FALSE	FALSE	FALSE	FALSE	FALSE	FALSE	FALSE	TRUE	FALSE	FALSE	FALSE	FALSE	FALSE	TRUE
chr1	35749317	35750850	1534	1	FALSE	FALSE	FALSE	FALSE	FALSE	FALSE	TRUE	FALSE	FALSE	FALSE	FALSE	FALSE	FALSE	FALSE
chr1	35755666	35755910	245	3	FALSE	FALSE	FALSE	FALSE	FALSE	TRUE	FALSE	TRUE	FALSE	FALSE	FALSE	FALSE	TRUE	FALSE
chr1	35763295	35764000	706	2	FALSE	FALSE	FALSE	FALSE	FALSE	FALSE	FALSE	FALSE	FALSE	FALSE	FALSE	FALSE	FALSE	TRUE
chr1	35765613	35766065	453	2	FALSE	FALSE	FALSE	FALSE	FALSE	FALSE	FALSE	TRUE	FALSE	FALSE	FALSE	FALSE	FALSE	TRUE
chr1	35811425	35811851	427	1	FALSE	FALSE	FALSE	FALSE	FALSE	FALSE	TRUE	FALSE	FALSE	FALSE	FALSE	FALSE	FALSE	FALSE
chr1	35831852	35832212	361	1	FALSE	FALSE	FALSE	FALSE	FALSE	FALSE	TRUE	FALSE	FALSE	FALSE	FALSE	FALSE	FALSE	FALSE
chr1	35839352	35840040	689	2	FALSE	FALSE	FALSE	FALSE	FALSE	FALSE	FALSE	TRUE	FALSE	FALSE	FALSE	FALSE	FALSE	TRUE
chr1	35841483	35842342	860	1	FALSE	FALSE	FALSE	FALSE	FALSE	FALSE	TRUE	FALSE	FALSE	FALSE	FALSE	FALSE	FALSE	FALSE
chr1	35846569	35846937	369	2	FALSE	FALSE	FALSE	FALSE	FALSE	FALSE	FALSE	TRUE	FALSE	FALSE	FALSE	FALSE	FALSE	TRUE
chr1	35850249	35851322	1074	1	FALSE	FALSE	FALSE	FALSE	FALSE	FALSE	TRUE	FALSE	FALSE	FALSE	FALSE	FALSE	TRUE	FALSE
chr1	35856109	35856628	520	1	FALSE	FALSE	FALSE	FALSE	FALSE	FALSE	TRUE	FALSE	FALSE	FALSE	FALSE	FALSE	TRUE	FALSE
chr1	35869469	35870133	665	2	FALSE	TRUE	FALSE	FALSE	FALSE	FALSE	FALSE	FALSE	FALSE	FALSE	FALSE	FALSE	FALSE	TRUE
chr1	35879734	35880068	335	3	FALSE	FALSE	FALSE	FALSE	FALSE	FALSE	FALSE	FALSE	FALSE	FALSE	FALSE	FALSE	TRUE	FALSE
chr1	35881275	35882230	956	1	FALSE	FALSE	FALSE	FALSE	FALSE	FALSE	TRUE	FALSE	FALSE	FALSE	FALSE	FALSE	FALSE	FALSE
chr1	35903957	35904501	545	3	FALSE	TRUE	FALSE	TRUE	FALSE	TRUE	FALSE	FALSE	FALSE	TRUE	FALSE	FALSE	FALSE	FALSE
chr1	35905415	35906260	846	1	FALSE	FALSE	FALSE	FALSE	FALSE	FALSE	TRUE	FALSE	FALSE	FALSE	FALSE	FALSE	FALSE	FALSE
chr1	35931125	35931515	391	1	FALSE	FALSE	FALSE	FALSE	FALSE	FALSE	TRUE	FALSE	FALSE	FALSE	FALSE	FALSE	TRUE	FALSE
chr1	35941450	35942061	612	1	FALSE	FALSE	FALSE	FALSE	FALSE	FALSE	TRUE	FALSE	FALSE	FALSE	FALSE	FALSE	FALSE	FALSE
chr1	35942958	35943212	255	1	FALSE	FALSE	FALSE	FALSE	FALSE	FALSE	FALSE	FALSE	FALSE	FALSE	FALSE	FALSE	TRUE	FALSE
chr1	35943897	35944228	332	1	FALSE	FALSE	FALSE	FALSE	FALSE	FALSE	TRUE	FALSE	FALSE	FALSE	FALSE	FALSE	FALSE	FALSE
chr1	35944282	35945037	756	1	FALSE	FALSE	FALSE	FALSE	FALSE	FALSE	TRUE	FALSE	FALSE	FALSE	FALSE	FALSE	FALSE	FALSE
chr1	35945630	35946198	569	1	FALSE	FALSE	FALSE	FALSE	FALSE	FALSE	TRUE	FALSE	FALSE	FALSE	FALSE	FALSE	TRUE	FALSE
chr1	35951620	35952114	495	1	FALSE	FALSE	FALSE	FALSE	FALSE	FALSE	TRUE	FALSE	FALSE	FALSE	FALSE	FALSE	FALSE	FALSE
chr1	35952663	35953175	513	3	FALSE	FALSE	FALSE	FALSE	FALSE	FALSE	FALSE	FALSE	FALSE	FALSE	FALSE	FALSE	TRUE	FALSE
chr1	35961789	35962615	827	1	FALSE	FALSE	FALSE	FALSE	FALSE	FALSE	TRUE	FALSE	FALSE	FALSE	FALSE	FALSE	TRUE	FALSE
chr1	35978567	35979367	801	1	FALSE	FALSE	TRUE	FALSE	TRUE	FALSE	TRUE	FALSE	FALSE	FALSE	FALSE	FALSE	TRUE	FALSE
chr1	35982252	35982831	580	1	FALSE	FALSE	FALSE	FALSE	FALSE	FALSE	TRUE	FALSE	FALSE	FALSE	FALSE	FALSE	FALSE	FALSE
chr1	35986362	35986626	265	1	FALSE	FALSE	FALSE	FALSE	FALSE	FALSE	TRUE	FALSE	FALSE	FALSE	FALSE	TRUE	FALSE	FALSE
chr1	36000454	36000818	365	1	FALSE	FALSE	FALSE	FALSE	FALSE	FALSE	FALSE	FALSE	FALSE	FALSE	FALSE	FALSE	TRUE	FALSE
chr1	36001686	36002245	560	1	FALSE	FALSE	FALSE	FALSE	FALSE	FALSE	TRUE	FALSE	FALSE	FALSE	FALSE	FALSE	FALSE	FALSE
chr1	36043791	36044272	482	1	FALSE	FALSE	FALSE	FALSE	FALSE	FALSE	TRUE	FALSE	FALSE	FALSE	FALSE	FALSE	FALSE	FALSE
chr1	36054586	36055290	705	1	FALSE	FALSE	FALSE	FALSE	FALSE	FALSE	TRUE	FALSE	FALSE	FALSE	FALSE	FALSE	FALSE	FALSE
chr1	36062181	36062536	356	3	FALSE	FALSE	FALSE	FALSE	FALSE	FALSE	FALSE	TRUE	FALSE	FALSE	FALSE	FALSE	TRUE	FALSE
chr1	36077071	36077670	600	1	FALSE	FALSE	FALSE	FALSE	FALSE	FALSE	FALSE	FALSE	FALSE	FALSE	FALSE	FALSE	TRUE	FALSE
chr1	36079556	36080102	547	1	FALSE	FALSE	FALSE	FALSE	FALSE	FALSE	TRUE	FALSE	FALSE	FALSE	FALSE	FALSE	TRUE	FALSE
chr1	36085088	36085483	396	1	FALSE	FALSE	FALSE	FALSE	FALSE	FALSE	TRUE	FALSE	FALSE	FALSE	FALSE	FALSE	FALSE	FALSE
chr1	36091268	36091612	345	3	FALSE	FALSE	FALSE	FALSE	FALSE	FALSE	FALSE	TRUE	FALSE	FALSE	FALSE	FALSE	TRUE	FALSE
chr1	36095553	36096377	825	1	FALSE	FALSE	FALSE	FALSE	FALSE	FALSE	FALSE	FALSE	FALSE	FALSE	FALSE	FALSE	TRUE	FALSE
chr1	36103333	36104446	1114	2	FALSE	FALSE	FALSE	FALSE	FALSE	FALSE	FALSE	FALSE	FALSE	FALSE	FALSE	FALSE	FALSE	TRUE
chr1	36109363	36109606	244	1	FALSE	FALSE	FALSE	FALSE	FALSE	FALSE	FALSE	FALSE	FALSE	FALSE	FALSE	FALSE	TRUE	FALSE
chr1	36114546	36115263	718	3	FALSE	FALSE	FALSE	TRUE	FALSE	FALSE	FALSE	FALSE	FALSE	FALSE	FALSE	FALSE	TRUE	FALSE
chr1	36115581	36115966	386	1	FALSE	FALSE	FALSE	FALSE	FALSE	FALSE	FALSE	FALSE	FALSE	FALSE	FALSE	FALSE	TRUE	FALSE
chr1	36119427	36119794	368	1	FALSE	FALSE	FALSE	FALSE	FALSE	FALSE	TRUE	FALSE	FALSE	FALSE	FALSE	FALSE	TRUE	FALSE
chr1	36121291	36121949	659	3	FALSE	FALSE	FALSE	FALSE	FALSE	FALSE	FALSE	FALSE	FALSE	FALSE	FALSE	FALSE	TRUE	FALSE
chr1	36125149	36125487	339	3	FALSE	FALSE	FALSE	FALSE	FALSE	FALSE	FALSE	FALSE	FALSE	FALSE	FALSE	FALSE	TRUE	FALSE
chr1	36130305	36130702	398	3	FALSE	FALSE	FALSE	FALSE	FALSE	FALSE	FALSE	TRUE	FALSE	TRUE	FALSE	FALSE	TRUE	FALSE
chr1	36131811	36132575	765	2	FALSE	FALSE	FALSE	FALSE	FALSE	FALSE	FALSE	TRUE	FALSE	FALSE	FALSE	FALSE	FALSE	TRUE
chr1	36145167	36145570	404	2	FALSE	FALSE	FALSE	FALSE	FALSE	FALSE	FALSE	TRUE	FALSE	FALSE	FALSE	FALSE	FALSE	TRUE
chr1	36148934	36149964	1031	2	FALSE	FALSE	FALSE	FALSE	FALSE	FALSE	FALSE	TRUE	FALSE	FALSE	FALSE	FALSE	FALSE	FALSE
chr1	36158118	36158574	457	1	FALSE	FALSE	FALSE	FALSE	FALSE	FALSE	TRUE	FALSE	FALSE	FALSE	FALSE	FALSE	TRUE	FALSE
chr1	36160128	36160640	513	3	FALSE	TRUE	FALSE	FALSE	FALSE	FALSE	FALSE	FALSE	FALSE	FALSE	FALSE	FALSE	TRUE	FALSE
chr1	36173770	36174104	335	1	FALSE	FALSE	FALSE	FALSE	FALSE	FALSE	FALSE	FALSE	FALSE	FALSE	FALSE	FALSE	TRUE	FALSE
chr1	36200316	36200744	429	3	FALSE	FALSE	FALSE	TRUE	FALSE	TRUE	FALSE	TRUE	FALSE	FALSE	FALSE	FALSE	TRUE	FALSE
chr1	36249985	36250374	390	3	FALSE	FALSE	FALSE	FALSE	FALSE	FALSE	FALSE	TRUE	FALSE	FALSE	FALSE	FALSE	TRUE	FALSE
chr1	36252826	36253189	364	2	FALSE	FALSE	FALSE	FALSE	FALSE	FALSE	FALSE	TRUE	FALSE	FALSE	FALSE	FALSE	FALSE	FALSE
chr1	36254614	36255404	791	2	FALSE	FALSE	FALSE	FALSE	FALSE	FALSE	FALSE	TRUE	FALSE	FALSE	FALSE	FALSE	FALSE	FALSE
chr1	36262162	36262463	302	1	FALSE	FALSE	FALSE	FALSE	FALSE	FALSE	FALSE	FALSE	FALSE	FALSE	FALSE	FALSE	TRUE	FALSE
chr1	36272995	36273668	674	3	FALSE	FALSE	FALSE	FALSE	FALSE	FALSE	FALSE	TRUE	FALSE	FALSE	FALSE	FALSE	FALSE	FALSE
chr1	36277295	36277817	523	2	FALSE	FALSE	FALSE	FALSE	FALSE	FALSE	FALSE	TRUE	FALSE	FALSE	FALSE	FALSE	FALSE	TRUE
chr1	36279170	36279772	603	2	FALSE	FALSE	FALSE	FALSE	FALSE	FALSE	FALSE	TRUE	FALSE	FALSE	FALSE	FALSE	FALSE	TRUE
chr1	36288575	36289122	548	2	FALSE	FALSE	FALSE	FALSE	FALSE	FALSE	FALSE	TRUE	FALSE	FALSE	FALSE	FALSE	FALSE	TRUE
chr1	36294714	36294914	201	3	FALSE	FALSE	FALSE	FALSE	FALSE	FALSE	FALSE	FALSE	FALSE	FALSE	FALSE	FALSE	TRUE	FALSE
chr1	36296249	36296767	519	1	FALSE	FALSE	FALSE	FALSE	FALSE	FALSE	TRUE	FALSE	FALSE	FALSE	FALSE	FALSE	TRUE	FALSE
chr1	36317764	36318302	539	2	FALSE	FALSE	FALSE	FALSE	FALSE	FALSE	FALSE	TRUE	FALSE	FALSE	FALSE	FALSE	FALSE	FALSE
chr1	36321730	36322462	733	2	FALSE	FALSE	FALSE	FALSE	FALSE	FALSE	FALSE	TRUE	FALSE	FALSE	FALSE	FALSE	FALSE	TRUE
chr1	36324038	36324453	416	2	FALSE	FALSE	FALSE	FALSE	FALSE	FALSE	FALSE	TRUE	FALSE	FALSE	FALSE	FALSE	FALSE	TRUE
chr1	36325787	36326400	614	3	FALSE	FALSE	FALSE	FALSE	FALSE	FALSE	FALSE	FALSE	FALSE	FALSE	FALSE	FALSE	TRUE	FALSE
chr1	36346066	36346526	461	3	FALSE	FALSE	FALSE	FALSE	FALSE	FALSE	FALSE	TRUE	FALSE	TRUE	FALSE	FALSE	TRUE	FALSE
chr1	36353758	36354537	780	2	FALSE	FALSE	TRUE	FALSE	FALSE	FALSE	FALSE	FALSE	FALSE	FALSE	FALSE	FALSE	FALSE	FALSE
chr1	36430080	36430499	420	2	FALSE	FALSE	FALSE	FALSE	FALSE	FALSE	FALSE	TRUE	FALSE	FALSE	FALSE	FALSE	FALSE	FALSE
chr1	36454477	36454822	346	2	FALSE	FALSE	FALSE	FALSE	FALSE	FALSE	FALSE	TRUE	FALSE	FALSE	FALSE	FALSE	FALSE	TRUE
chr1	36465684	36466082	399	3	FALSE	FALSE	FALSE	FALSE	FALSE	FALSE	FALSE	FALSE	FALSE	FALSE	FALSE	FALSE	TRUE	FALSE
chr1	36467492	36467812	321	2	FALSE	FALSE	FALSE	FALSE	FALSE	FALSE	FALSE	TRUE	FALSE	FALSE	FALSE	FALSE	FALSE	TRUE
chr1	36484384	36484673	290	1	FALSE	FALSE	TRUE	FALSE	FALSE	FALSE	FALSE	FALSE	FALSE	FALSE	FALSE	FALSE	FALSE	FALSE
chr1	36486922	36487339	418	1	FALSE	FALSE	TRUE	FALSE	FALSE	FALSE	FALSE	FALSE	FALSE	FALSE	FALSE	FALSE	FALSE	FALSE
chr1	36488369	36488694	326	1	FALSE	FALSE	FALSE	FALSE	FALSE	FALSE	TRUE	FALSE	FALSE	FALSE	FALSE	FALSE	FALSE	FALSE
chr1	36501114	36501992	879	2	FALSE	FALSE	FALSE	FALSE	FALSE	FALSE	FALSE	TRUE	FALSE	FALSE	FALSE	FALSE	FALSE	TRUE
chr1	36505504	36505928	425	2	FALSE	FALSE	FALSE	FALSE	FALSE	FALSE	FALSE	TRUE	FALSE	FALSE	FALSE	FALSE	FALSE	FALSE
chr1	36528332	36529030	699	1	FALSE	FALSE	FALSE	FALSE	FALSE	FALSE	TRUE	FALSE	FALSE	FALSE	FALSE	FALSE	FALSE	FALSE
chr1	36545864	36546282	419	2	FALSE	FALSE	FALSE	FALSE	FALSE	FALSE	FALSE	TRUE	FALSE	FALSE	FALSE	FALSE	FALSE	TRUE
chr1	36548112	36548459	348	1	FALSE	FALSE	FALSE	FALSE	FALSE	FALSE	FALSE	FALSE	FALSE	FALSE	FALSE	FALSE	TRUE	FALSE
chr1	36563002	36563481	480	1	FALSE	FALSE	FALSE	FALSE	FALSE	FALSE	FALSE	FALSE	FALSE	FALSE	FALSE	FALSE	TRUE	FALSE
chr1	36566290	36566985	696	2	FALSE	FALSE	FALSE	FALSE	FALSE	FALSE	FALSE	TRUE	FALSE	FALSE	FALSE	FALSE	FALSE	FALSE
chr1	36567868	36568892	1025	1	FALSE	FALSE	FALSE	FALSE	FALSE	FALSE	FALSE	FALSE	FALSE	FALSE	FALSE	FALSE	TRUE	FALSE
chr1	36569739	36569969	231	1	FALSE	FALSE	FALSE	FALSE	FALSE	FALSE	TRUE	FALSE	FALSE	FALSE	FALSE	FALSE	TRUE	FALSE
chr1	36570285	36570917	633	1	FALSE	FALSE	TRUE	FALSE	FALSE	FALSE	TRUE	FALSE	FALSE	FALSE	FALSE	FALSE	TRUE	FALSE
chr1	36583441	36583931	491	3	FALSE	TRUE	FALSE	TRUE	FALSE	FALSE	FALSE	FALSE	FALSE	FALSE	FALSE	FALSE	FALSE	FALSE
chr1	36592996	36593641	646	2	FALSE	FALSE	FALSE	FALSE	FALSE	FALSE	FALSE	TRUE	FALSE	FALSE	FALSE	FALSE	FALSE	FALSE
chr1	36599198	36599680	483	3	FALSE	FALSE	FALSE	FALSE	FALSE	FALSE	FALSE	FALSE	FALSE	FALSE	FALSE	FALSE	TRUE	FALSE
chr1	36603469	36603940	472	1	FALSE	FALSE	FALSE	FALSE	FALSE	FALSE	FALSE	FALSE	FALSE	FALSE	FALSE	FALSE	TRUE	FALSE
chr1	36609017	36609331	315	3	FALSE	FALSE	FALSE	FALSE	FALSE	FALSE	FALSE	TRUE	FALSE	FALSE	FALSE	FALSE	TRUE	FALSE
chr1	36609619	36609973	355	3	FALSE	FALSE	FALSE	FALSE	FALSE	FALSE	FALSE	TRUE	FALSE	FALSE	FALSE	FALSE	TRUE	FALSE
chr1	36613403	36613988	586	1	FALSE	FALSE	FALSE	FALSE	FALSE	FALSE	FALSE	FALSE	FALSE	FALSE	FALSE	FALSE	TRUE	FALSE
chr1	36614414	36614728	315	1	FALSE	FALSE	FALSE	FALSE	FALSE	FALSE	FALSE	FALSE	FALSE	FALSE	FALSE	FALSE	TRUE	FALSE
chr1	36626164	36626575	412	3	FALSE	TRUE	FALSE	FALSE	FALSE	FALSE	FALSE	FALSE	FALSE	FALSE	FALSE	FALSE	TRUE	FALSE
chr1	36632752	36633381	630	1	FALSE	FALSE	TRUE	FALSE	FALSE	FALSE	TRUE	FALSE	FALSE	FALSE	FALSE	FALSE	TRUE	FALSE
chr1	36634705	36635501	797	2	FALSE	FALSE	FALSE	FALSE	FALSE	FALSE	FALSE	TRUE	FALSE	FALSE	FALSE	FALSE	FALSE	TRUE
chr1	36640190	36640555	366	1	FALSE	FALSE	FALSE	FALSE	FALSE	FALSE	FALSE	FALSE	TRUE	FALSE	FALSE	FALSE	FALSE	FALSE
chr1	36647134	36647426	293	3	FALSE	FALSE	FALSE	FALSE	FALSE	FALSE	FALSE	FALSE	FALSE	FALSE	FALSE	FALSE	TRUE	FALSE
chr1	36647620	36647895	276	3	FALSE	FALSE	FALSE	FALSE	FALSE	FALSE	FALSE	FALSE	FALSE	FALSE	FALSE	FALSE	TRUE	FALSE
chr1	36664322	36664963	642	2	FALSE	FALSE	FALSE	FALSE	FALSE	FALSE	FALSE	TRUE	FALSE	FALSE	FALSE	FALSE	FALSE	FALSE
chr1	36665253	36666058	806	1	FALSE	FALSE	FALSE	FALSE	FALSE	FALSE	FALSE	FALSE	FALSE	FALSE	FALSE	FALSE	TRUE	FALSE
chr1	36670255	36670670	416	3	FALSE	FALSE	FALSE	FALSE	FALSE	FALSE	FALSE	TRUE	FALSE	TRUE	FALSE	FALSE	TRUE	FALSE
chr1	36683732	36684761	1030	2	FALSE	FALSE	FALSE	FALSE	FALSE	FALSE	FALSE	TRUE	FALSE	FALSE	FALSE	FALSE	FALSE	FALSE
chr1	36701146	36701554	409	2	FALSE	FALSE	TRUE	FALSE	FALSE	FALSE	FALSE	FALSE	FALSE	FALSE	FALSE	FALSE	FALSE	FALSE
chr1	36737130	36737752	623	2	FALSE	FALSE	FALSE	FALSE	FALSE	FALSE	FALSE	TRUE	FALSE	FALSE	FALSE	FALSE	FALSE	FALSE
chr1	36744160	36744962	803	2	FALSE	FALSE	FALSE	FALSE	FALSE	FALSE	FALSE	TRUE	FALSE	FALSE	FALSE	FALSE	FALSE	TRUE
chr1	36746508	36746970	463	2	FALSE	FALSE	FALSE	FALSE	FALSE	FALSE	FALSE	TRUE	FALSE	FALSE	FALSE	FALSE	FALSE	TRUE
chr1	36757578	36757988	411	1	FALSE	FALSE	FALSE	FALSE	FALSE	FALSE	TRUE	FALSE	FALSE	FALSE	FALSE	FALSE	FALSE	FALSE
chr1	36758508	36759431	924	2	FALSE	FALSE	FALSE	FALSE	FALSE	FALSE	FALSE	TRUE	FALSE	FALSE	FALSE	FALSE	FALSE	TRUE
chr1	36767362	36767825	464	1	FALSE	FALSE	FALSE	FALSE	FALSE	FALSE	TRUE	FALSE	FALSE	FALSE	FALSE	FALSE	TRUE	FALSE
chr1	36768428	36768895	468	1	FALSE	FALSE	FALSE	FALSE	FALSE	FALSE	TRUE	FALSE	FALSE	FALSE	FALSE	FALSE	TRUE	FALSE
chr1	36769945	36770560	616	1	FALSE	FALSE	FALSE	FALSE	FALSE	FALSE	TRUE	FALSE	FALSE	FALSE	FALSE	FALSE	TRUE	FALSE
chr1	36770622	36771637	1016	2	FALSE	FALSE	FALSE	FALSE	FALSE	FALSE	FALSE	TRUE	FALSE	FALSE	FALSE	FALSE	FALSE	TRUE
chr1	36774504	36774755	252	1	FALSE	FALSE	FALSE	FALSE	FALSE	FALSE	TRUE	FALSE	FALSE	FALSE	FALSE	FALSE	FALSE	FALSE
chr1	36778603	36779928	1326	2	FALSE	FALSE	FALSE	FALSE	FALSE	FALSE	FALSE	TRUE	FALSE	FALSE	FALSE	FALSE	FALSE	TRUE
chr1	36813438	36814847	1410	1	FALSE	FALSE	FALSE	FALSE	FALSE	FALSE	TRUE	FALSE	FALSE	FALSE	FALSE	FALSE	TRUE	FALSE
chr1	36815036	36815480	445	1	FALSE	FALSE	FALSE	FALSE	FALSE	FALSE	FALSE	FALSE	FALSE	FALSE	FALSE	FALSE	TRUE	FALSE
chr1	36822816	36823194	379	1	FALSE	FALSE	FALSE	FALSE	FALSE	FALSE	FALSE	FALSE	FALSE	FALSE	FALSE	FALSE	TRUE	FALSE
chr1	36834103	36834531	429	1	FALSE	FALSE	TRUE	FALSE	FALSE	FALSE	FALSE	FALSE	FALSE	FALSE	FALSE	FALSE	FALSE	FALSE
chr1	36848093	36848425	333	2	FALSE	FALSE	FALSE	FALSE	FALSE	FALSE	FALSE	TRUE	FALSE	FALSE	FALSE	FALSE	FALSE	TRUE
chr1	36870599	36870925	327	1	FALSE	FALSE	TRUE	FALSE	FALSE	FALSE	FALSE	FALSE	FALSE	FALSE	FALSE	FALSE	FALSE	FALSE
chr1	36874544	36875500	957	1	FALSE	FALSE	TRUE	FALSE	FALSE	FALSE	FALSE	FALSE	FALSE	FALSE	FALSE	FALSE	TRUE	FALSE
chr1	36883797	36884867	1071	1	FALSE	FALSE	FALSE	FALSE	FALSE	FALSE	TRUE	FALSE	FALSE	FALSE	FALSE	FALSE	FALSE	FALSE
chr1	36898826	36899205	380	1	FALSE	FALSE	TRUE	FALSE	FALSE	FALSE	TRUE	FALSE	FALSE	FALSE	FALSE	FALSE	TRUE	FALSE
chr1	36901346	36901600	255	1	FALSE	FALSE	FALSE	FALSE	FALSE	FALSE	FALSE	FALSE	FALSE	FALSE	FALSE	FALSE	TRUE	FALSE
chr1	36917412	36917642	231	1	FALSE	FALSE	TRUE	FALSE	FALSE	FALSE	FALSE	FALSE	FALSE	FALSE	FALSE	FALSE	TRUE	FALSE
chr1	36918919	36919358	440	1	TRUE	FALSE	TRUE	FALSE	FALSE	FALSE	TRUE	FALSE	FALSE	FALSE	FALSE	FALSE	TRUE	FALSE
chr1	36919785	36920949	1165	3	FALSE	FALSE	FALSE	FALSE	FALSE	FALSE	FALSE	FALSE	FALSE	FALSE	FALSE	FALSE	TRUE	FALSE
chr1	36926721	36927049	329	1	FALSE	FALSE	FALSE	FALSE	FALSE	FALSE	FALSE	FALSE	FALSE	FALSE	FALSE	FALSE	TRUE	FALSE
chr1	36943390	36944518	1129	1	FALSE	FALSE	FALSE	FALSE	FALSE	FALSE	TRUE	FALSE	FALSE	FALSE	FALSE	FALSE	FALSE	FALSE
chr1	36957350	36957759	410	2	FALSE	FALSE	FALSE	FALSE	FALSE	FALSE	FALSE	TRUE	FALSE	FALSE	FALSE	FALSE	FALSE	TRUE
chr1	36962231	36963373	1143	1	FALSE	FALSE	TRUE	FALSE	FALSE	FALSE	TRUE	FALSE	FALSE	FALSE	FALSE	FALSE	TRUE	FALSE
chr1	36977062	36977414	353	1	FALSE	FALSE	FALSE	FALSE	FALSE	FALSE	TRUE	FALSE	FALSE	FALSE	FALSE	FALSE	TRUE	FALSE
chr1	36987743	36988037	295	1	FALSE	FALSE	FALSE	FALSE	FALSE	FALSE	TRUE	FALSE	FALSE	FALSE	FALSE	FALSE	FALSE	FALSE
chr1	37006577	37007278	702	1	FALSE	FALSE	FALSE	FALSE	FALSE	FALSE	TRUE	FALSE	FALSE	FALSE	FALSE	FALSE	FALSE	FALSE
chr1	37009701	37010443	743	2	FALSE	FALSE	FALSE	FALSE	FALSE	FALSE	FALSE	TRUE	FALSE	FALSE	FALSE	FALSE	FALSE	FALSE
chr1	37011123	37011447	325	3	FALSE	FALSE	FALSE	FALSE	FALSE	FALSE	FALSE	TRUE	FALSE	FALSE	FALSE	FALSE	TRUE	FALSE
chr1	37013661	37013945	285	2	FALSE	FALSE	FALSE	FALSE	FALSE	FALSE	FALSE	TRUE	FALSE	FALSE	FALSE	FALSE	FALSE	FALSE
chr1	37015746	37016028	283	1	FALSE	FALSE	FALSE	FALSE	FALSE	FALSE	FALSE	FALSE	FALSE	FALSE	FALSE	FALSE	TRUE	FALSE
chr1	37021879	37022267	389	1	FALSE	FALSE	TRUE	FALSE	FALSE	FALSE	TRUE	FALSE	FALSE	FALSE	FALSE	FALSE	FALSE	FALSE
chr1	37031316	37031677	362	2	FALSE	FALSE	FALSE	TRUE	FALSE	FALSE	FALSE	FALSE	FALSE	FALSE	FALSE	FALSE	FALSE	FALSE
chr1	37060179	37061413	1235	1	FALSE	FALSE	FALSE	FALSE	FALSE	FALSE	TRUE	FALSE	FALSE	FALSE	FALSE	FALSE	TRUE	FALSE
chr1	37063650	37064324	675	1	FALSE	FALSE	FALSE	FALSE	FALSE	FALSE	FALSE	FALSE	FALSE	FALSE	FALSE	FALSE	TRUE	FALSE
chr1	37075077	37075378	302	1	FALSE	FALSE	FALSE	FALSE	FALSE	FALSE	FALSE	FALSE	FALSE	FALSE	FALSE	FALSE	TRUE	FALSE
chr1	37077100	37077672	573	3	FALSE	FALSE	FALSE	FALSE	FALSE	FALSE	FALSE	TRUE	FALSE	FALSE	FALSE	FALSE	FALSE	FALSE
chr1	37078203	37078489	287	2	FALSE	FALSE	FALSE	FALSE	FALSE	FALSE	FALSE	TRUE	FALSE	FALSE	FALSE	FALSE	FALSE	FALSE
chr1	37080497	37080705	209	2	FALSE	FALSE	FALSE	FALSE	FALSE	FALSE	FALSE	TRUE	FALSE	FALSE	FALSE	FALSE	FALSE	FALSE
chr1	37083846	37084449	604	1	FALSE	FALSE	TRUE	FALSE	FALSE	FALSE	FALSE	FALSE	FALSE	FALSE	FALSE	FALSE	FALSE	FALSE
chr1	37100409	37100927	519	2	FALSE	FALSE	FALSE	FALSE	FALSE	FALSE	FALSE	FALSE	FALSE	FALSE	FALSE	FALSE	FALSE	TRUE
chr1	37117142	37117607	466	1	FALSE	FALSE	TRUE	FALSE	FALSE	FALSE	FALSE	FALSE	FALSE	FALSE	FALSE	FALSE	FALSE	FALSE
chr1	37122215	37122730	516	2	FALSE	FALSE	FALSE	FALSE	FALSE	FALSE	FALSE	TRUE	FALSE	FALSE	FALSE	FALSE	FALSE	FALSE
chr1	37132510	37132758	249	2	FALSE	FALSE	FALSE	FALSE	FALSE	FALSE	FALSE	TRUE	FALSE	FALSE	FALSE	FALSE	FALSE	TRUE
chr1	37160901	37161340	440	1	FALSE	FALSE	FALSE	FALSE	FALSE	FALSE	TRUE	FALSE	FALSE	FALSE	FALSE	FALSE	FALSE	FALSE
chr1	37186553	37187539	987	2	FALSE	FALSE	FALSE	FALSE	FALSE	FALSE	FALSE	TRUE	FALSE	FALSE	FALSE	FALSE	FALSE	TRUE
chr1	37194463	37195205	743	2	FALSE	FALSE	FALSE	FALSE	FALSE	FALSE	FALSE	TRUE	FALSE	FALSE	FALSE	FALSE	FALSE	TRUE
chr1	37212238	37213263	1026	1	FALSE	FALSE	FALSE	FALSE	FALSE	FALSE	TRUE	FALSE	FALSE	FALSE	FALSE	FALSE	FALSE	FALSE
chr1	37237592	37237927	336	1	FALSE	FALSE	FALSE	FALSE	FALSE	FALSE	TRUE	FALSE	FALSE	FALSE	FALSE	FALSE	FALSE	FALSE
chr1	37246461	37246852	392	2	FALSE	FALSE	FALSE	FALSE	FALSE	FALSE	FALSE	FALSE	FALSE	FALSE	FALSE	FALSE	FALSE	TRUE
chr1	37248479	37248786	308	1	FALSE	FALSE	FALSE	FALSE	FALSE	FALSE	TRUE	FALSE	FALSE	FALSE	FALSE	FALSE	TRUE	FALSE
chr1	37250338	37251181	844	2	FALSE	FALSE	FALSE	FALSE	FALSE	FALSE	FALSE	FALSE	FALSE	FALSE	FALSE	FALSE	FALSE	TRUE
chr1	37258515	37259002	488	2	FALSE	FALSE	FALSE	FALSE	FALSE	FALSE	FALSE	TRUE	FALSE	FALSE	FALSE	FALSE	FALSE	TRUE
chr1	37272078	37272853	776	2	FALSE	FALSE	FALSE	FALSE	FALSE	FALSE	FALSE	TRUE	FALSE	FALSE	FALSE	FALSE	FALSE	FALSE
chr1	37318468	37318720	253	1	FALSE	FALSE	FALSE	FALSE	FALSE	FALSE	TRUE	FALSE	FALSE	FALSE	FALSE	FALSE	FALSE	FALSE
chr1	37324519	37325081	563	1	FALSE	FALSE	FALSE	FALSE	FALSE	FALSE	TRUE	FALSE	FALSE	FALSE	FALSE	FALSE	TRUE	FALSE
chr1	37333778	37334103	326	1	FALSE	FALSE	FALSE	FALSE	FALSE	FALSE	TRUE	FALSE	FALSE	FALSE	FALSE	FALSE	TRUE	FALSE
chr1	37338446	37338688	243	2	FALSE	FALSE	FALSE	FALSE	FALSE	FALSE	FALSE	FALSE	FALSE	FALSE	FALSE	FALSE	FALSE	TRUE
chr1	37339788	37340123	336	1	FALSE	FALSE	FALSE	FALSE	FALSE	FALSE	TRUE	FALSE	FALSE	FALSE	FALSE	FALSE	FALSE	FALSE
chr1	37379336	37379619	284	1	FALSE	FALSE	FALSE	FALSE	FALSE	FALSE	TRUE	FALSE	FALSE	FALSE	FALSE	FALSE	FALSE	FALSE
chr1	37401708	37402738	1031	2	FALSE	FALSE	FALSE	FALSE	FALSE	FALSE	FALSE	TRUE	FALSE	FALSE	FALSE	FALSE	FALSE	TRUE
chr1	37412651	37413199	549	2	FALSE	FALSE	FALSE	FALSE	FALSE	FALSE	FALSE	TRUE	FALSE	FALSE	FALSE	FALSE	FALSE	TRUE
chr1	37419361	37419864	504	2	FALSE	FALSE	FALSE	FALSE	FALSE	FALSE	FALSE	TRUE	FALSE	FALSE	FALSE	FALSE	FALSE	TRUE
chr1	37458281	37458610	330	1	FALSE	FALSE	FALSE	FALSE	FALSE	FALSE	TRUE	FALSE	FALSE	FALSE	FALSE	FALSE	FALSE	FALSE
chr1	37469083	37469836	754	1	FALSE	FALSE	FALSE	FALSE	FALSE	FALSE	TRUE	FALSE	FALSE	FALSE	FALSE	FALSE	FALSE	FALSE
chr1	37479025	37479423	399	2	FALSE	FALSE	FALSE	FALSE	FALSE	FALSE	FALSE	TRUE	FALSE	FALSE	FALSE	FALSE	FALSE	TRUE
chr1	37503795	37504156	362	2	FALSE	FALSE	FALSE	FALSE	FALSE	FALSE	FALSE	TRUE	FALSE	FALSE	FALSE	FALSE	FALSE	TRUE
chr1	37533227	37533725	499	2	FALSE	FALSE	TRUE	FALSE	FALSE	FALSE	FALSE	FALSE	FALSE	FALSE	FALSE	FALSE	FALSE	FALSE
chr1	37534245	37534577	333	1	FALSE	FALSE	FALSE	FALSE	FALSE	FALSE	FALSE	FALSE	FALSE	FALSE	FALSE	FALSE	FALSE	TRUE
chr1	37543038	37543468	431	1	FALSE	FALSE	FALSE	FALSE	TRUE	FALSE	TRUE	FALSE	FALSE	FALSE	FALSE	FALSE	FALSE	FALSE
chr1	37546463	37546993	531	3	FALSE	FALSE	FALSE	FALSE	FALSE	FALSE	FALSE	FALSE	FALSE	FALSE	FALSE	FALSE	TRUE	FALSE
chr1	37565106	37565799	694	1	FALSE	FALSE	TRUE	FALSE	FALSE	FALSE	TRUE	FALSE	FALSE	FALSE	FALSE	FALSE	TRUE	FALSE
chr1	37566368	37566984	617	1	FALSE	FALSE	FALSE	FALSE	FALSE	FALSE	TRUE	FALSE	FALSE	FALSE	FALSE	FALSE	TRUE	FALSE
chr1	37568211	37568868	658	3	FALSE	TRUE	FALSE	TRUE	FALSE	TRUE	FALSE	TRUE	FALSE	TRUE	FALSE	FALSE	TRUE	FALSE
chr1	37609422	37609863	442	1	FALSE	FALSE	FALSE	FALSE	FALSE	FALSE	TRUE	FALSE	FALSE	FALSE	FALSE	FALSE	FALSE	FALSE
chr1	37614186	37614519	334	1	FALSE	FALSE	TRUE	FALSE	FALSE	FALSE	FALSE	FALSE	FALSE	FALSE	FALSE	FALSE	FALSE	FALSE
chr1	37628436	37629175	740	1	FALSE	FALSE	FALSE	FALSE	FALSE	FALSE	TRUE	FALSE	FALSE	FALSE	FALSE	FALSE	FALSE	FALSE
chr1	37629959	37630202	244	1	FALSE	FALSE	FALSE	FALSE	FALSE	FALSE	TRUE	FALSE	FALSE	FALSE	FALSE	FALSE	FALSE	FALSE
chr1	37634693	37635010	318	2	FALSE	FALSE	FALSE	FALSE	FALSE	FALSE	FALSE	TRUE	FALSE	FALSE	FALSE	FALSE	FALSE	TRUE
chr1	37635735	37636497	763	2	FALSE	FALSE	FALSE	FALSE	FALSE	FALSE	FALSE	FALSE	FALSE	FALSE	FALSE	FALSE	FALSE	TRUE
chr1	37639007	37639723	717	2	FALSE	FALSE	FALSE	FALSE	FALSE	FALSE	FALSE	TRUE	FALSE	FALSE	FALSE	FALSE	FALSE	TRUE
chr1	37641282	37641820	539	1	FALSE	FALSE	FALSE	FALSE	FALSE	FALSE	TRUE	FALSE	FALSE	FALSE	FALSE	FALSE	FALSE	FALSE
chr1	37643909	37644386	478	1	FALSE	FALSE	FALSE	FALSE	FALSE	FALSE	TRUE	FALSE	FALSE	FALSE	FALSE	FALSE	FALSE	FALSE
chr1	37671142	37671864	723	1	FALSE	FALSE	FALSE	FALSE	FALSE	FALSE	TRUE	FALSE	FALSE	FALSE	FALSE	FALSE	FALSE	FALSE
chr1	37675279	37676052	774	2	FALSE	FALSE	FALSE	FALSE	FALSE	FALSE	FALSE	TRUE	FALSE	FALSE	FALSE	FALSE	FALSE	TRUE
chr1	37678121	37678828	708	2	FALSE	FALSE	FALSE	FALSE	FALSE	FALSE	FALSE	TRUE	FALSE	FALSE	FALSE	FALSE	FALSE	TRUE
chr1	37691201	37691585	385	2	FALSE	FALSE	FALSE	FALSE	FALSE	FALSE	FALSE	TRUE	FALSE	FALSE	FALSE	FALSE	FALSE	TRUE
chr1	37725911	37726334	424	2	FALSE	FALSE	FALSE	FALSE	FALSE	FALSE	FALSE	FALSE	FALSE	FALSE	FALSE	FALSE	FALSE	TRUE
chr1	37737076	37737411	336	2	FALSE	FALSE	FALSE	FALSE	FALSE	FALSE	FALSE	FALSE	FALSE	FALSE	FALSE	FALSE	FALSE	TRUE
chr1	37881807	37882066	260	2	FALSE	FALSE	FALSE	FALSE	FALSE	FALSE	FALSE	TRUE	FALSE	FALSE	FALSE	FALSE	FALSE	TRUE
chr1	37903204	37903543	340	2	FALSE	FALSE	FALSE	FALSE	FALSE	FALSE	FALSE	TRUE	FALSE	FALSE	FALSE	FALSE	FALSE	TRUE
chr1	37909847	37910257	411	2	FALSE	FALSE	TRUE	FALSE	FALSE	FALSE	FALSE	FALSE	FALSE	FALSE	FALSE	FALSE	FALSE	FALSE
chr1	37928137	37928778	642	1	FALSE	FALSE	FALSE	FALSE	FALSE	FALSE	TRUE	FALSE	FALSE	FALSE	FALSE	FALSE	FALSE	FALSE
chr1	37931663	37932237	575	2	FALSE	FALSE	FALSE	FALSE	FALSE	FALSE	FALSE	TRUE	FALSE	FALSE	FALSE	FALSE	FALSE	TRUE
chr1	37948681	37949353	673	1	FALSE	FALSE	FALSE	FALSE	FALSE	FALSE	TRUE	FALSE	FALSE	FALSE	FALSE	FALSE	FALSE	FALSE
chr1	37956508	37957069	562	2	FALSE	FALSE	FALSE	FALSE	FALSE	FALSE	FALSE	FALSE	FALSE	FALSE	FALSE	FALSE	FALSE	TRUE
chr1	37959633	37960035	403	1	FALSE	FALSE	FALSE	FALSE	FALSE	FALSE	TRUE	FALSE	FALSE	FALSE	FALSE	FALSE	FALSE	TRUE
chr1	37961797	37962014	218	2	FALSE	FALSE	FALSE	FALSE	FALSE	FALSE	FALSE	TRUE	FALSE	FALSE	FALSE	FALSE	FALSE	TRUE
chr1	37965400	37966252	853	2	FALSE	FALSE	FALSE	FALSE	FALSE	FALSE	FALSE	TRUE	FALSE	FALSE	FALSE	FALSE	FALSE	TRUE
chr1	37985731	37986743	1013	2	FALSE	FALSE	FALSE	FALSE	FALSE	FALSE	FALSE	TRUE	FALSE	FALSE	FALSE	FALSE	FALSE	FALSE
chr1	38027178	38027724	547	1	FALSE	FALSE	FALSE	FALSE	FALSE	FALSE	FALSE	FALSE	FALSE	FALSE	FALSE	FALSE	TRUE	FALSE
chr1	38038794	38039290	497	3	FALSE	FALSE	FALSE	FALSE	FALSE	FALSE	FALSE	FALSE	FALSE	FALSE	FALSE	FALSE	TRUE	FALSE
chr1	38052145	38052528	384	2	FALSE	FALSE	FALSE	FALSE	FALSE	FALSE	FALSE	TRUE	FALSE	FALSE	FALSE	FALSE	FALSE	FALSE
chr1	38071356	38071737	382	3	FALSE	FALSE	FALSE	FALSE	FALSE	TRUE	FALSE	TRUE	FALSE	FALSE	FALSE	FALSE	TRUE	FALSE
chr1	38103841	38104202	362	1	FALSE	FALSE	FALSE	FALSE	FALSE	FALSE	FALSE	FALSE	FALSE	FALSE	FALSE	FALSE	TRUE	FALSE
chr1	38107066	38107386	321	2	FALSE	FALSE	FALSE	FALSE	FALSE	FALSE	FALSE	TRUE	FALSE	FALSE	FALSE	FALSE	FALSE	FALSE
chr1	38109803	38110120	318	1	FALSE	FALSE	FALSE	FALSE	FALSE	FALSE	FALSE	FALSE	FALSE	FALSE	FALSE	FALSE	TRUE	FALSE
chr1	38110919	38111241	323	1	TRUE	FALSE	FALSE	FALSE	FALSE	FALSE	FALSE	FALSE	FALSE	FALSE	FALSE	FALSE	FALSE	FALSE
chr1	38131179	38131508	330	2	FALSE	FALSE	FALSE	FALSE	FALSE	FALSE	FALSE	TRUE	FALSE	FALSE	FALSE	FALSE	FALSE	FALSE
chr1	38181023	38181805	783	2	FALSE	FALSE	FALSE	FALSE	FALSE	FALSE	FALSE	TRUE	FALSE	FALSE	FALSE	FALSE	FALSE	TRUE
chr1	38185187	38185878	692	2	FALSE	FALSE	FALSE	FALSE	FALSE	FALSE	FALSE	TRUE	FALSE	FALSE	FALSE	FALSE	FALSE	TRUE
chr1	38200281	38200650	370	1	FALSE	FALSE	FALSE	FALSE	FALSE	FALSE	TRUE	FALSE	FALSE	FALSE	FALSE	FALSE	FALSE	FALSE
chr1	38202664	38203214	551	2	FALSE	FALSE	FALSE	FALSE	FALSE	FALSE	FALSE	TRUE	FALSE	FALSE	FALSE	FALSE	FALSE	TRUE
chr1	38252725	38253051	327	2	FALSE	FALSE	FALSE	FALSE	FALSE	FALSE	FALSE	TRUE	FALSE	FALSE	FALSE	FALSE	FALSE	TRUE
chr1	38254404	38254889	486	1	FALSE	FALSE	FALSE	FALSE	FALSE	FALSE	TRUE	FALSE	FALSE	FALSE	FALSE	FALSE	FALSE	FALSE
chr1	38259609	38259923	315	2	FALSE	FALSE	FALSE	TRUE	FALSE	FALSE	FALSE	FALSE	FALSE	FALSE	FALSE	FALSE	FALSE	FALSE
chr1	38291450	38292274	825	1	FALSE	FALSE	FALSE	TRUE	FALSE	FALSE	FALSE	FALSE	FALSE	FALSE	FALSE	FALSE	FALSE	FALSE
chr1	38292824	38293240	417	3	FALSE	FALSE	FALSE	FALSE	FALSE	FALSE	FALSE	TRUE	FALSE	FALSE	FALSE	FALSE	TRUE	FALSE
chr1	38319729	38320225	497	1	FALSE	FALSE	FALSE	FALSE	FALSE	FALSE	TRUE	FALSE	FALSE	FALSE	FALSE	FALSE	FALSE	FALSE
chr1	38320942	38321552	611	3	FALSE	FALSE	FALSE	FALSE	FALSE	FALSE	FALSE	TRUE	FALSE	FALSE	FALSE	FALSE	TRUE	FALSE
chr1	38384156	38384842	687	3	FALSE	FALSE	FALSE	FALSE	FALSE	FALSE	FALSE	FALSE	FALSE	FALSE	FALSE	FALSE	TRUE	FALSE
chr1	38393002	38393269	268	2	FALSE	FALSE	FALSE	FALSE	FALSE	FALSE	FALSE	TRUE	FALSE	FALSE	FALSE	FALSE	FALSE	FALSE
chr1	38394468	38395063	596	2	FALSE	FALSE	FALSE	FALSE	FALSE	FALSE	FALSE	FALSE	FALSE	FALSE	FALSE	TRUE	FALSE	TRUE
chr1	38433106	38433555	450	2	FALSE	TRUE	FALSE	TRUE	FALSE	FALSE	FALSE	TRUE	FALSE	FALSE	FALSE	FALSE	FALSE	TRUE
chr1	38443008	38443305	298	2	FALSE	FALSE	FALSE	TRUE	FALSE	FALSE	FALSE	FALSE	FALSE	FALSE	FALSE	FALSE	FALSE	FALSE
chr1	38467367	38467656	290	2	FALSE	FALSE	FALSE	FALSE	FALSE	FALSE	FALSE	TRUE	FALSE	FALSE	FALSE	FALSE	FALSE	TRUE
chr1	38475589	38475834	246	1	FALSE	FALSE	FALSE	FALSE	FALSE	FALSE	TRUE	FALSE	FALSE	FALSE	FALSE	FALSE	TRUE	FALSE
chr1	38475902	38476414	513	1	FALSE	FALSE	FALSE	FALSE	FALSE	FALSE	TRUE	FALSE	FALSE	FALSE	FALSE	FALSE	TRUE	FALSE
chr1	38478153	38478469	317	3	FALSE	FALSE	FALSE	FALSE	FALSE	FALSE	FALSE	FALSE	FALSE	FALSE	FALSE	FALSE	TRUE	FALSE
chr1	38497678	38498321	644	1	FALSE	FALSE	FALSE	FALSE	FALSE	FALSE	TRUE	FALSE	FALSE	FALSE	FALSE	FALSE	FALSE	FALSE
chr1	38506294	38507233	940	1	TRUE	FALSE	FALSE	FALSE	FALSE	FALSE	TRUE	FALSE	FALSE	FALSE	FALSE	FALSE	FALSE	FALSE
chr1	38601406	38602071	666	2	FALSE	FALSE	FALSE	FALSE	FALSE	FALSE	FALSE	TRUE	FALSE	FALSE	FALSE	FALSE	FALSE	TRUE
chr1	38605485	38605781	297	2	FALSE	FALSE	FALSE	FALSE	FALSE	FALSE	FALSE	TRUE	FALSE	FALSE	FALSE	FALSE	FALSE	TRUE
chr1	38606670	38607231	562	2	FALSE	TRUE	FALSE	TRUE	FALSE	FALSE	FALSE	TRUE	FALSE	FALSE	FALSE	FALSE	FALSE	TRUE
chr1	38618532	38619467	936	2	FALSE	FALSE	FALSE	TRUE	FALSE	FALSE	FALSE	TRUE	FALSE	FALSE	FALSE	FALSE	FALSE	FALSE
chr1	38620702	38621379	678	2	FALSE	FALSE	FALSE	FALSE	FALSE	FALSE	FALSE	TRUE	FALSE	FALSE	FALSE	FALSE	FALSE	TRUE
chr1	38621720	38622328	609	2	FALSE	FALSE	FALSE	FALSE	FALSE	FALSE	FALSE	FALSE	FALSE	FALSE	FALSE	FALSE	FALSE	TRUE
chr1	38629150	38629647	498	2	FALSE	FALSE	FALSE	FALSE	FALSE	FALSE	FALSE	TRUE	FALSE	FALSE	FALSE	FALSE	FALSE	FALSE
chr1	38631369	38631751	383	2	FALSE	FALSE	FALSE	TRUE	FALSE	FALSE	FALSE	TRUE	FALSE	FALSE	FALSE	FALSE	FALSE	TRUE
chr1	38639658	38640181	524	2	FALSE	FALSE	FALSE	FALSE	FALSE	FALSE	FALSE	TRUE	FALSE	FALSE	FALSE	FALSE	FALSE	TRUE
chr1	38660893	38661621	729	3	FALSE	FALSE	FALSE	TRUE	FALSE	TRUE	FALSE	TRUE	FALSE	TRUE	FALSE	FALSE	TRUE	FALSE
chr1	38720323	38720911	589	2	FALSE	FALSE	FALSE	TRUE	FALSE	FALSE	FALSE	TRUE	FALSE	FALSE	FALSE	FALSE	FALSE	TRUE
chr1	38766864	38767603	740	2	FALSE	FALSE	FALSE	FALSE	FALSE	FALSE	FALSE	TRUE	FALSE	FALSE	FALSE	FALSE	FALSE	FALSE
chr1	38767899	38768227	329	2	FALSE	FALSE	FALSE	FALSE	FALSE	FALSE	FALSE	TRUE	FALSE	FALSE	FALSE	FALSE	FALSE	TRUE
chr1	38787392	38788012	621	2	FALSE	FALSE	FALSE	FALSE	FALSE	FALSE	FALSE	FALSE	FALSE	FALSE	FALSE	FALSE	FALSE	TRUE
chr1	38788908	38789278	371	2	FALSE	FALSE	FALSE	FALSE	FALSE	FALSE	FALSE	TRUE	FALSE	FALSE	FALSE	FALSE	FALSE	FALSE
chr1	38795172	38796035	864	1	FALSE	FALSE	FALSE	FALSE	FALSE	FALSE	TRUE	FALSE	FALSE	FALSE	FALSE	FALSE	FALSE	FALSE
chr1	38796701	38797308	608	1	FALSE	FALSE	FALSE	FALSE	FALSE	FALSE	TRUE	FALSE	FALSE	FALSE	FALSE	FALSE	FALSE	FALSE
chr1	38799387	38799715	329	2	FALSE	FALSE	FALSE	FALSE	FALSE	FALSE	FALSE	TRUE	FALSE	FALSE	FALSE	FALSE	FALSE	TRUE
chr1	38823651	38824628	978	1	TRUE	FALSE	FALSE	FALSE	FALSE	FALSE	TRUE	FALSE	FALSE	FALSE	FALSE	FALSE	TRUE	FALSE
chr1	38834750	38835278	529	2	FALSE	FALSE	FALSE	FALSE	FALSE	FALSE	FALSE	TRUE	FALSE	FALSE	FALSE	FALSE	FALSE	FALSE
chr1	38843107	38843631	525	1	FALSE	FALSE	FALSE	FALSE	FALSE	FALSE	TRUE	FALSE	FALSE	FALSE	FALSE	FALSE	TRUE	FALSE
chr1	38848048	38848389	342	1	FALSE	FALSE	FALSE	FALSE	FALSE	FALSE	TRUE	FALSE	FALSE	FALSE	FALSE	FALSE	FALSE	FALSE
chr1	38856204	38856776	573	2	FALSE	FALSE	FALSE	FALSE	FALSE	FALSE	FALSE	TRUE	FALSE	FALSE	FALSE	FALSE	FALSE	TRUE
chr1	38858134	38858421	288	1	FALSE	FALSE	FALSE	FALSE	FALSE	FALSE	TRUE	FALSE	FALSE	FALSE	FALSE	FALSE	FALSE	FALSE
chr1	38862068	38862557	490	2	FALSE	FALSE	FALSE	FALSE	FALSE	FALSE	FALSE	TRUE	FALSE	FALSE	FALSE	FALSE	FALSE	TRUE
chr1	38869011	38870017	1007	2	FALSE	FALSE	FALSE	TRUE	FALSE	FALSE	FALSE	TRUE	FALSE	FALSE	FALSE	FALSE	FALSE	TRUE
chr1	38873721	38874536	816	1	FALSE	FALSE	FALSE	FALSE	FALSE	FALSE	TRUE	FALSE	FALSE	FALSE	FALSE	FALSE	FALSE	FALSE
chr1	38883551	38884381	831	1	FALSE	FALSE	FALSE	FALSE	FALSE	FALSE	FALSE	FALSE	FALSE	FALSE	FALSE	FALSE	TRUE	FALSE
chr1	38889786	38890092	307	1	FALSE	FALSE	FALSE	FALSE	FALSE	FALSE	FALSE	FALSE	FALSE	FALSE	FALSE	FALSE	TRUE	FALSE
chr1	38903788	38904559	772	1	FALSE	FALSE	FALSE	FALSE	FALSE	FALSE	TRUE	FALSE	FALSE	FALSE	FALSE	FALSE	FALSE	FALSE
chr1	38930842	38931194	353	2	FALSE	TRUE	FALSE	FALSE	FALSE	TRUE	FALSE	TRUE	FALSE	FALSE	FALSE	FALSE	FALSE	TRUE
chr1	38934634	38935215	582	2	FALSE	FALSE	FALSE	FALSE	FALSE	FALSE	FALSE	TRUE	FALSE	FALSE	FALSE	FALSE	FALSE	TRUE
chr1	38936651	38937186	536	2	FALSE	FALSE	FALSE	FALSE	FALSE	FALSE	FALSE	TRUE	FALSE	FALSE	FALSE	FALSE	FALSE	TRUE
chr1	38969076	38970080	1005	1	FALSE	FALSE	FALSE	FALSE	FALSE	FALSE	TRUE	FALSE	FALSE	FALSE	FALSE	FALSE	FALSE	FALSE
chr1	39001104	39001659	556	2	FALSE	FALSE	FALSE	FALSE	FALSE	FALSE	FALSE	TRUE	FALSE	FALSE	FALSE	FALSE	FALSE	TRUE
chr1	39010475	39011232	758	2	FALSE	FALSE	FALSE	FALSE	FALSE	FALSE	FALSE	TRUE	FALSE	FALSE	FALSE	FALSE	FALSE	TRUE
chr1	39022500	39022817	318	3	FALSE	FALSE	FALSE	FALSE	FALSE	FALSE	FALSE	FALSE	FALSE	FALSE	FALSE	FALSE	TRUE	FALSE
chr1	39029805	39030401	597	2	FALSE	FALSE	FALSE	FALSE	FALSE	FALSE	FALSE	FALSE	FALSE	FALSE	FALSE	FALSE	FALSE	TRUE
chr1	39069746	39070640	895	1	FALSE	FALSE	FALSE	FALSE	FALSE	FALSE	TRUE	FALSE	FALSE	FALSE	FALSE	FALSE	FALSE	FALSE
chr1	39087126	39087399	274	1	FALSE	FALSE	FALSE	FALSE	FALSE	FALSE	TRUE	FALSE	FALSE	FALSE	FALSE	FALSE	FALSE	TRUE
chr1	39100582	39100926	345	1	FALSE	FALSE	FALSE	FALSE	FALSE	FALSE	TRUE	FALSE	FALSE	FALSE	FALSE	FALSE	FALSE	FALSE
chr1	39105348	39105942	595	3	FALSE	FALSE	FALSE	TRUE	FALSE	FALSE	FALSE	TRUE	FALSE	TRUE	FALSE	FALSE	TRUE	FALSE
chr1	39122566	39123935	1370	1	FALSE	FALSE	FALSE	FALSE	FALSE	FALSE	TRUE	FALSE	FALSE	FALSE	FALSE	FALSE	FALSE	FALSE
chr1	39167455	39167744	290	1	FALSE	FALSE	FALSE	FALSE	FALSE	FALSE	TRUE	FALSE	FALSE	FALSE	FALSE	FALSE	FALSE	FALSE
chr1	39186466	39187291	826	1	FALSE	FALSE	FALSE	FALSE	FALSE	FALSE	TRUE	FALSE	FALSE	FALSE	FALSE	FALSE	FALSE	FALSE
chr1	39199344	39199605	262	1	FALSE	FALSE	FALSE	FALSE	FALSE	FALSE	TRUE	FALSE	FALSE	FALSE	FALSE	FALSE	FALSE	FALSE
chr1	39205608	39206295	688	3	FALSE	FALSE	FALSE	TRUE	FALSE	TRUE	FALSE	TRUE	FALSE	TRUE	FALSE	FALSE	TRUE	FALSE
chr1	39206598	39207333	736	2	FALSE	FALSE	FALSE	FALSE	FALSE	FALSE	FALSE	TRUE	FALSE	FALSE	FALSE	FALSE	FALSE	FALSE
chr1	39210985	39211247	263	2	FALSE	FALSE	FALSE	FALSE	FALSE	FALSE	FALSE	TRUE	FALSE	FALSE	FALSE	FALSE	FALSE	TRUE
chr1	39234983	39236079	1097	1	FALSE	FALSE	FALSE	FALSE	FALSE	FALSE	TRUE	FALSE	FALSE	FALSE	FALSE	FALSE	FALSE	FALSE
chr1	39237533	39238151	619	1	FALSE	FALSE	FALSE	FALSE	FALSE	FALSE	TRUE	FALSE	FALSE	FALSE	FALSE	FALSE	TRUE	FALSE
chr1	39244648	39245375	728	1	FALSE	TRUE	FALSE	TRUE	FALSE	FALSE	TRUE	FALSE	FALSE	FALSE	FALSE	FALSE	TRUE	FALSE
chr1	39253783	39254363	581	2	FALSE	FALSE	FALSE	FALSE	FALSE	FALSE	FALSE	TRUE	FALSE	FALSE	FALSE	FALSE	FALSE	TRUE
chr1	39256479	39256859	381	3	FALSE	FALSE	FALSE	TRUE	FALSE	TRUE	FALSE	TRUE	FALSE	TRUE	FALSE	FALSE	TRUE	FALSE
chr1	39264339	39264964	626	1	FALSE	FALSE	FALSE	FALSE	FALSE	FALSE	TRUE	FALSE	FALSE	FALSE	FALSE	FALSE	FALSE	FALSE
chr1	39280226	39280570	345	1	FALSE	FALSE	FALSE	FALSE	FALSE	FALSE	TRUE	FALSE	FALSE	FALSE	FALSE	FALSE	FALSE	FALSE
chr1	39281492	39282154	663	1	FALSE	FALSE	FALSE	FALSE	FALSE	FALSE	TRUE	FALSE	FALSE	FALSE	FALSE	FALSE	FALSE	FALSE
chr1	39325644	39326245	602	1	TRUE	FALSE	FALSE	FALSE	FALSE	FALSE	TRUE	FALSE	FALSE	FALSE	FALSE	FALSE	FALSE	FALSE
chr1	39340653	39341084	432	2	FALSE	FALSE	FALSE	FALSE	FALSE	FALSE	FALSE	TRUE	FALSE	FALSE	FALSE	FALSE	FALSE	TRUE
chr1	39344787	39345982	1196	2	FALSE	FALSE	FALSE	FALSE	FALSE	FALSE	FALSE	FALSE	FALSE	FALSE	FALSE	FALSE	FALSE	TRUE
chr1	39348851	39349858	1008	1	FALSE	FALSE	FALSE	FALSE	FALSE	FALSE	TRUE	FALSE	FALSE	FALSE	FALSE	FALSE	TRUE	FALSE
chr1	39387769	39388098	330	3	FALSE	FALSE	FALSE	FALSE	FALSE	FALSE	FALSE	FALSE	FALSE	FALSE	FALSE	FALSE	TRUE	FALSE
chr1	39391935	39392758	824	2	FALSE	FALSE	FALSE	FALSE	FALSE	FALSE	FALSE	TRUE	FALSE	FALSE	FALSE	FALSE	FALSE	TRUE
chr1	39423910	39424842	933	1	FALSE	FALSE	FALSE	FALSE	FALSE	FALSE	TRUE	FALSE	FALSE	FALSE	FALSE	FALSE	FALSE	FALSE
chr1	39429068	39429289	222	2	FALSE	FALSE	FALSE	FALSE	FALSE	FALSE	FALSE	TRUE	FALSE	FALSE	FALSE	FALSE	FALSE	FALSE
chr1	39429941	39431083	1143	1	FALSE	FALSE	TRUE	FALSE	TRUE	FALSE	TRUE	FALSE	FALSE	FALSE	FALSE	FALSE	TRUE	FALSE
chr1	39436890	39437218	329	2	FALSE	FALSE	FALSE	FALSE	FALSE	FALSE	FALSE	TRUE	FALSE	FALSE	FALSE	FALSE	FALSE	TRUE
chr1	39450779	39451586	808	1	FALSE	FALSE	FALSE	FALSE	FALSE	FALSE	TRUE	FALSE	FALSE	FALSE	FALSE	FALSE	FALSE	FALSE
chr1	39456223	39456976	754	1	FALSE	FALSE	TRUE	FALSE	FALSE	FALSE	TRUE	FALSE	FALSE	FALSE	FALSE	FALSE	TRUE	FALSE
chr1	39465565	39466860	1296	1	FALSE	FALSE	FALSE	FALSE	FALSE	FALSE	TRUE	FALSE	FALSE	FALSE	FALSE	FALSE	FALSE	FALSE
chr1	39494054	39494413	360	1	FALSE	FALSE	FALSE	FALSE	FALSE	FALSE	TRUE	FALSE	FALSE	FALSE	FALSE	FALSE	FALSE	FALSE
chr1	39497679	39498132	454	2	FALSE	FALSE	FALSE	FALSE	FALSE	FALSE	FALSE	TRUE	FALSE	FALSE	FALSE	FALSE	FALSE	TRUE
chr1	39502824	39503637	814	2	FALSE	FALSE	FALSE	FALSE	FALSE	FALSE	FALSE	TRUE	FALSE	FALSE	FALSE	FALSE	FALSE	FALSE
chr1	39504250	39504588	339	2	FALSE	FALSE	FALSE	FALSE	FALSE	FALSE	FALSE	TRUE	FALSE	FALSE	FALSE	FALSE	FALSE	TRUE
chr1	39505597	39506178	582	1	FALSE	FALSE	FALSE	FALSE	FALSE	FALSE	TRUE	FALSE	FALSE	FALSE	FALSE	FALSE	TRUE	FALSE
chr1	39508797	39509114	318	1	FALSE	FALSE	FALSE	FALSE	FALSE	FALSE	TRUE	FALSE	FALSE	FALSE	FALSE	FALSE	FALSE	FALSE
chr1	39511799	39512408	610	1	FALSE	FALSE	FALSE	FALSE	FALSE	FALSE	TRUE	FALSE	FALSE	FALSE	FALSE	FALSE	FALSE	FALSE
chr1	39520352	39520838	487	1	FALSE	FALSE	FALSE	FALSE	FALSE	FALSE	TRUE	FALSE	FALSE	FALSE	FALSE	FALSE	FALSE	FALSE
chr1	39521323	39521850	528	1	FALSE	FALSE	FALSE	FALSE	FALSE	FALSE	TRUE	FALSE	FALSE	FALSE	FALSE	FALSE	FALSE	FALSE
chr1	39522547	39522909	363	2	FALSE	FALSE	FALSE	FALSE	FALSE	FALSE	FALSE	TRUE	FALSE	FALSE	FALSE	FALSE	FALSE	TRUE
chr1	39527279	39527851	573	2	FALSE	FALSE	FALSE	FALSE	FALSE	FALSE	FALSE	TRUE	FALSE	FALSE	FALSE	FALSE	FALSE	TRUE
chr1	39528140	39528817	678	1	TRUE	FALSE	TRUE	FALSE	TRUE	FALSE	TRUE	FALSE	FALSE	FALSE	FALSE	FALSE	FALSE	FALSE
chr1	39555809	39556475	667	3	FALSE	FALSE	FALSE	FALSE	FALSE	FALSE	FALSE	FALSE	FALSE	FALSE	FALSE	FALSE	TRUE	FALSE
chr1	39597564	39598190	627	2	FALSE	FALSE	FALSE	FALSE	FALSE	FALSE	FALSE	TRUE	FALSE	FALSE	FALSE	FALSE	FALSE	TRUE
chr1	39656657	39657244	588	1	FALSE	FALSE	FALSE	FALSE	FALSE	FALSE	TRUE	FALSE	FALSE	FALSE	FALSE	FALSE	FALSE	FALSE
chr1	39664091	39664666	576	1	FALSE	FALSE	FALSE	TRUE	FALSE	TRUE	FALSE	FALSE	FALSE	FALSE	FALSE	FALSE	FALSE	FALSE
chr1	39680194	39680959	766	2	FALSE	FALSE	FALSE	FALSE	FALSE	FALSE	FALSE	TRUE	FALSE	FALSE	FALSE	FALSE	FALSE	TRUE
chr1	39685745	39686225	481	2	FALSE	FALSE	FALSE	FALSE	FALSE	FALSE	FALSE	TRUE	FALSE	FALSE	FALSE	FALSE	FALSE	FALSE
chr1	39695214	39695521	308	1	FALSE	FALSE	FALSE	FALSE	FALSE	FALSE	TRUE	FALSE	FALSE	FALSE	FALSE	FALSE	FALSE	FALSE
chr1	39700516	39701634	1119	1	FALSE	FALSE	FALSE	FALSE	FALSE	FALSE	TRUE	FALSE	FALSE	FALSE	FALSE	TRUE	FALSE	TRUE
chr1	39718516	39719072	557	1	FALSE	FALSE	FALSE	FALSE	FALSE	FALSE	TRUE	FALSE	FALSE	FALSE	FALSE	FALSE	FALSE	FALSE
chr1	39727954	39728407	454	2	FALSE	FALSE	FALSE	FALSE	FALSE	FALSE	FALSE	TRUE	FALSE	FALSE	FALSE	FALSE	FALSE	TRUE
chr1	39731573	39731797	225	3	FALSE	FALSE	FALSE	FALSE	FALSE	FALSE	FALSE	TRUE	FALSE	FALSE	FALSE	FALSE	TRUE	FALSE
chr1	39736144	39736703	560	2	FALSE	FALSE	FALSE	FALSE	FALSE	FALSE	FALSE	TRUE	FALSE	FALSE	FALSE	FALSE	FALSE	FALSE
chr1	39746770	39747045	276	1	FALSE	FALSE	FALSE	FALSE	FALSE	FALSE	TRUE	FALSE	FALSE	FALSE	FALSE	FALSE	FALSE	FALSE
chr1	39758306	39758790	485	2	FALSE	FALSE	FALSE	FALSE	FALSE	FALSE	FALSE	TRUE	FALSE	FALSE	FALSE	FALSE	FALSE	FALSE
chr1	39772092	39773022	931	2	FALSE	FALSE	FALSE	FALSE	FALSE	FALSE	FALSE	TRUE	FALSE	FALSE	FALSE	FALSE	FALSE	FALSE
chr1	39796608	39797196	589	2	FALSE	TRUE	FALSE	TRUE	FALSE	FALSE	FALSE	FALSE	FALSE	FALSE	FALSE	TRUE	FALSE	FALSE
chr1	39815883	39816138	256	2	FALSE	FALSE	FALSE	FALSE	FALSE	FALSE	FALSE	TRUE	FALSE	FALSE	FALSE	FALSE	FALSE	FALSE
chr1	39834335	39834586	252	2	FALSE	FALSE	FALSE	FALSE	FALSE	FALSE	FALSE	TRUE	FALSE	FALSE	FALSE	FALSE	FALSE	FALSE
chr1	39838740	39839069	330	3	FALSE	FALSE	FALSE	FALSE	FALSE	FALSE	FALSE	FALSE	FALSE	FALSE	FALSE	FALSE	TRUE	FALSE
chr1	39839890	39840366	477	2	FALSE	FALSE	FALSE	FALSE	FALSE	FALSE	FALSE	TRUE	FALSE	FALSE	FALSE	FALSE	FALSE	TRUE
chr1	39867962	39868354	393	1	FALSE	FALSE	FALSE	FALSE	FALSE	FALSE	FALSE	FALSE	FALSE	FALSE	FALSE	FALSE	TRUE	FALSE
chr1	39868848	39869406	559	3	FALSE	FALSE	FALSE	FALSE	FALSE	FALSE	FALSE	FALSE	FALSE	TRUE	FALSE	FALSE	TRUE	FALSE
chr1	39869766	39870233	468	2	FALSE	FALSE	FALSE	FALSE	FALSE	FALSE	FALSE	TRUE	FALSE	FALSE	FALSE	FALSE	FALSE	FALSE
chr1	39893138	39893500	363	2	FALSE	FALSE	FALSE	FALSE	FALSE	FALSE	FALSE	TRUE	FALSE	FALSE	FALSE	FALSE	FALSE	TRUE
chr1	39895108	39895482	375	3	FALSE	FALSE	FALSE	FALSE	FALSE	FALSE	FALSE	FALSE	FALSE	FALSE	FALSE	FALSE	TRUE	FALSE
chr1	39911479	39912059	581	2	FALSE	FALSE	FALSE	FALSE	FALSE	FALSE	FALSE	TRUE	FALSE	FALSE	FALSE	FALSE	FALSE	FALSE
chr1	39922722	39923189	468	1	FALSE	FALSE	FALSE	FALSE	FALSE	FALSE	FALSE	FALSE	FALSE	FALSE	FALSE	FALSE	TRUE	FALSE
chr1	39934997	39935364	368	2	FALSE	FALSE	FALSE	FALSE	FALSE	FALSE	FALSE	TRUE	FALSE	FALSE	FALSE	FALSE	FALSE	FALSE
chr1	39939209	39939554	346	1	FALSE	FALSE	TRUE	FALSE	FALSE	FALSE	FALSE	FALSE	FALSE	FALSE	FALSE	FALSE	TRUE	FALSE
chr1	39940854	39941190	337	1	FALSE	FALSE	TRUE	FALSE	FALSE	FALSE	FALSE	FALSE	FALSE	FALSE	FALSE	FALSE	TRUE	FALSE
chr1	39944708	39945351	644	1	FALSE	FALSE	FALSE	FALSE	FALSE	FALSE	TRUE	FALSE	FALSE	FALSE	FALSE	FALSE	TRUE	FALSE
chr1	39949297	39949556	260	2	FALSE	FALSE	FALSE	FALSE	FALSE	FALSE	FALSE	TRUE	FALSE	FALSE	FALSE	FALSE	FALSE	TRUE
chr1	39957354	39957603	250	1	FALSE	FALSE	FALSE	FALSE	FALSE	FALSE	FALSE	FALSE	FALSE	FALSE	FALSE	TRUE	FALSE	FALSE
chr1	39963727	39964362	636	1	FALSE	FALSE	FALSE	FALSE	FALSE	FALSE	TRUE	FALSE	FALSE	FALSE	FALSE	FALSE	TRUE	FALSE
chr1	39969060	39969387	328	3	FALSE	FALSE	FALSE	FALSE	FALSE	FALSE	FALSE	TRUE	FALSE	FALSE	FALSE	FALSE	TRUE	FALSE
chr1	39969624	39969914	291	1	FALSE	FALSE	FALSE	FALSE	FALSE	FALSE	FALSE	FALSE	FALSE	FALSE	FALSE	FALSE	TRUE	FALSE
chr1	39979303	39979722	420	2	FALSE	FALSE	FALSE	FALSE	FALSE	FALSE	FALSE	TRUE	FALSE	FALSE	FALSE	FALSE	FALSE	FALSE
chr1	39989908	39990502	595	1	FALSE	FALSE	FALSE	FALSE	FALSE	FALSE	FALSE	FALSE	FALSE	FALSE	FALSE	FALSE	TRUE	FALSE
chr1	40000465	40001297	833	2	FALSE	FALSE	FALSE	FALSE	FALSE	FALSE	FALSE	TRUE	FALSE	FALSE	FALSE	FALSE	FALSE	FALSE
chr1	40014742	40015188	447	1	FALSE	FALSE	FALSE	FALSE	FALSE	FALSE	FALSE	FALSE	FALSE	FALSE	FALSE	FALSE	TRUE	FALSE
chr1	40055188	40056034	847	2	FALSE	FALSE	FALSE	FALSE	FALSE	FALSE	FALSE	TRUE	FALSE	FALSE	FALSE	FALSE	FALSE	TRUE
chr1	40085353	40086315	963	2	FALSE	FALSE	FALSE	FALSE	FALSE	FALSE	FALSE	FALSE	FALSE	FALSE	FALSE	FALSE	FALSE	TRUE
chr1	40101320	40101972	653	2	FALSE	FALSE	FALSE	FALSE	FALSE	FALSE	FALSE	TRUE	FALSE	FALSE	FALSE	FALSE	FALSE	FALSE
chr1	40115313	40115630	318	2	FALSE	FALSE	FALSE	FALSE	FALSE	FALSE	FALSE	TRUE	FALSE	FALSE	FALSE	FALSE	FALSE	TRUE
chr1	40116248	40116804	557	2	FALSE	FALSE	FALSE	FALSE	FALSE	FALSE	FALSE	TRUE	FALSE	FALSE	FALSE	FALSE	FALSE	TRUE
chr1	40172052	40172305	254	3	FALSE	FALSE	FALSE	TRUE	FALSE	FALSE	FALSE	FALSE	FALSE	FALSE	FALSE	FALSE	TRUE	FALSE
chr1	40254439	40254977	539	3	FALSE	TRUE	FALSE	TRUE	FALSE	FALSE	FALSE	FALSE	FALSE	FALSE	FALSE	FALSE	TRUE	FALSE
chr1	40265934	40267282	1349	1	FALSE	FALSE	FALSE	FALSE	FALSE	FALSE	TRUE	FALSE	FALSE	FALSE	FALSE	FALSE	FALSE	FALSE
chr1	40278151	40278517	367	3	FALSE	FALSE	FALSE	TRUE	FALSE	FALSE	FALSE	FALSE	FALSE	TRUE	FALSE	FALSE	TRUE	FALSE
chr1	40290603	40290944	342	2	FALSE	FALSE	FALSE	FALSE	FALSE	FALSE	FALSE	TRUE	FALSE	FALSE	FALSE	FALSE	FALSE	TRUE
chr1	40306137	40306566	430	2	FALSE	FALSE	FALSE	FALSE	FALSE	FALSE	FALSE	FALSE	FALSE	TRUE	FALSE	FALSE	FALSE	FALSE
chr1	40313955	40314598	644	2	FALSE	FALSE	FALSE	FALSE	FALSE	FALSE	FALSE	TRUE	FALSE	FALSE	FALSE	FALSE	FALSE	TRUE
chr1	40316517	40316817	301	2	FALSE	FALSE	FALSE	TRUE	FALSE	FALSE	FALSE	FALSE	FALSE	FALSE	FALSE	FALSE	FALSE	FALSE
chr1	40357366	40358934	1569	2	FALSE	FALSE	FALSE	TRUE	FALSE	FALSE	FALSE	FALSE	FALSE	FALSE	FALSE	FALSE	FALSE	TRUE
chr1	40378805	40379300	496	2	FALSE	FALSE	FALSE	FALSE	FALSE	FALSE	FALSE	TRUE	FALSE	FALSE	FALSE	FALSE	FALSE	FALSE
chr1	40379981	40380535	555	2	FALSE	FALSE	FALSE	FALSE	FALSE	FALSE	FALSE	TRUE	FALSE	FALSE	FALSE	FALSE	FALSE	FALSE
chr1	40457985	40458624	640	2	FALSE	FALSE	FALSE	FALSE	FALSE	FALSE	FALSE	TRUE	FALSE	FALSE	FALSE	FALSE	FALSE	TRUE
chr1	40514123	40514761	639	1	FALSE	FALSE	FALSE	FALSE	FALSE	FALSE	TRUE	FALSE	FALSE	FALSE	FALSE	FALSE	FALSE	FALSE
chr1	40579804	40580306	503	2	FALSE	FALSE	FALSE	FALSE	FALSE	FALSE	FALSE	TRUE	FALSE	FALSE	FALSE	FALSE	FALSE	TRUE
chr1	40610940	40611533	594	1	FALSE	FALSE	FALSE	FALSE	FALSE	FALSE	TRUE	FALSE	FALSE	FALSE	FALSE	FALSE	FALSE	FALSE
chr1	40632414	40633223	810	1	FALSE	FALSE	TRUE	FALSE	FALSE	FALSE	TRUE	FALSE	FALSE	FALSE	FALSE	FALSE	TRUE	FALSE
chr1	40635458	40635831	374	1	FALSE	FALSE	FALSE	FALSE	FALSE	FALSE	TRUE	FALSE	FALSE	FALSE	FALSE	FALSE	FALSE	FALSE
chr1	40657108	40657439	332	3	FALSE	FALSE	FALSE	FALSE	FALSE	FALSE	FALSE	FALSE	FALSE	FALSE	FALSE	FALSE	TRUE	FALSE
chr1	40657811	40658495	685	2	FALSE	FALSE	FALSE	FALSE	FALSE	FALSE	FALSE	TRUE	FALSE	FALSE	FALSE	FALSE	FALSE	FALSE
chr1	40696501	40697124	624	1	FALSE	FALSE	FALSE	FALSE	FALSE	FALSE	TRUE	FALSE	FALSE	FALSE	FALSE	FALSE	FALSE	FALSE
chr1	40734295	40734842	548	1	FALSE	FALSE	FALSE	FALSE	FALSE	FALSE	FALSE	FALSE	FALSE	FALSE	TRUE	FALSE	FALSE	FALSE
chr1	40768448	40769015	568	2	FALSE	FALSE	FALSE	FALSE	FALSE	FALSE	FALSE	TRUE	FALSE	FALSE	FALSE	FALSE	FALSE	TRUE
chr1	40773328	40773557	230	3	FALSE	TRUE	FALSE	TRUE	FALSE	FALSE	FALSE	FALSE	FALSE	FALSE	FALSE	FALSE	FALSE	FALSE
chr1	40789952	40791188	1237	2	FALSE	FALSE	FALSE	FALSE	FALSE	FALSE	FALSE	FALSE	FALSE	FALSE	FALSE	FALSE	FALSE	TRUE
chr1	40797191	40797752	562	2	FALSE	FALSE	FALSE	FALSE	FALSE	FALSE	FALSE	TRUE	FALSE	FALSE	FALSE	FALSE	FALSE	TRUE
chr1	40802817	40803102	286	2	FALSE	FALSE	FALSE	FALSE	FALSE	FALSE	FALSE	TRUE	FALSE	FALSE	FALSE	FALSE	FALSE	TRUE
chr1	40823751	40824200	450	1	FALSE	FALSE	TRUE	FALSE	FALSE	FALSE	FALSE	FALSE	FALSE	FALSE	FALSE	FALSE	FALSE	FALSE
chr1	40844679	40845019	341	2	FALSE	FALSE	FALSE	FALSE	FALSE	FALSE	FALSE	TRUE	FALSE	FALSE	FALSE	FALSE	FALSE	FALSE
chr1	40847569	40847908	340	3	FALSE	TRUE	FALSE	TRUE	FALSE	FALSE	FALSE	TRUE	FALSE	FALSE	FALSE	FALSE	FALSE	FALSE
chr1	40850434	40850832	399	3	FALSE	FALSE	FALSE	FALSE	FALSE	FALSE	FALSE	FALSE	FALSE	FALSE	FALSE	FALSE	TRUE	FALSE
chr1	40878325	40879019	695	1	FALSE	FALSE	FALSE	FALSE	FALSE	FALSE	TRUE	FALSE	FALSE	FALSE	FALSE	FALSE	FALSE	FALSE
chr1	40887467	40888078	612	2	FALSE	FALSE	FALSE	FALSE	FALSE	FALSE	FALSE	TRUE	FALSE	FALSE	FALSE	FALSE	FALSE	TRUE
chr1	40929310	40929806	497	2	FALSE	FALSE	TRUE	FALSE	FALSE	FALSE	FALSE	FALSE	FALSE	FALSE	FALSE	FALSE	FALSE	FALSE
chr1	40968150	40969055	906	1	FALSE	FALSE	FALSE	FALSE	FALSE	FALSE	TRUE	FALSE	FALSE	FALSE	FALSE	FALSE	FALSE	FALSE
chr1	40972545	40972849	305	1	FALSE	FALSE	FALSE	FALSE	FALSE	FALSE	TRUE	FALSE	FALSE	FALSE	FALSE	FALSE	FALSE	FALSE
chr1	41001592	41001890	299	2	FALSE	FALSE	FALSE	FALSE	FALSE	FALSE	FALSE	FALSE	FALSE	FALSE	FALSE	FALSE	FALSE	TRUE
chr1	41131080	41132068	989	1	FALSE	FALSE	FALSE	FALSE	FALSE	FALSE	TRUE	FALSE	FALSE	FALSE	FALSE	FALSE	FALSE	FALSE
chr1	41139618	41140113	496	1	FALSE	FALSE	FALSE	FALSE	FALSE	FALSE	TRUE	FALSE	FALSE	FALSE	FALSE	FALSE	FALSE	FALSE
chr1	41140257	41141170	914	1	FALSE	FALSE	FALSE	FALSE	FALSE	FALSE	FALSE	FALSE	FALSE	FALSE	FALSE	FALSE	FALSE	TRUE
chr1	41152564	41152873	310	2	FALSE	FALSE	FALSE	FALSE	FALSE	FALSE	FALSE	TRUE	FALSE	FALSE	FALSE	FALSE	FALSE	TRUE
chr1	41264143	41264752	610	2	FALSE	FALSE	FALSE	FALSE	FALSE	FALSE	FALSE	TRUE	FALSE	FALSE	FALSE	FALSE	FALSE	TRUE
chr1	41390082	41390891	810	1	FALSE	FALSE	FALSE	FALSE	FALSE	FALSE	TRUE	FALSE	FALSE	FALSE	FALSE	FALSE	FALSE	FALSE
chr1	41658653	41659167	515	3	FALSE	FALSE	FALSE	TRUE	FALSE	FALSE	FALSE	TRUE	FALSE	FALSE	FALSE	FALSE	TRUE	FALSE
chr1	41848552	41848979	428	1	FALSE	FALSE	FALSE	FALSE	FALSE	FALSE	TRUE	FALSE	FALSE	FALSE	FALSE	FALSE	FALSE	FALSE
chr1	42012441	42012965	525	1	FALSE	FALSE	FALSE	FALSE	FALSE	FALSE	FALSE	FALSE	FALSE	FALSE	FALSE	FALSE	TRUE	FALSE
chr1	42035097	42035792	696	1	FALSE	FALSE	FALSE	FALSE	FALSE	FALSE	TRUE	FALSE	FALSE	FALSE	FALSE	FALSE	FALSE	FALSE
chr1	42058013	42059232	1220	1	FALSE	FALSE	FALSE	FALSE	FALSE	FALSE	TRUE	FALSE	FALSE	FALSE	FALSE	FALSE	FALSE	FALSE
chr1	42092069	42092422	354	2	FALSE	FALSE	FALSE	FALSE	FALSE	FALSE	FALSE	FALSE	FALSE	FALSE	FALSE	FALSE	FALSE	TRUE
chr1	42107472	42108034	563	1	FALSE	FALSE	FALSE	FALSE	FALSE	FALSE	TRUE	FALSE	FALSE	FALSE	FALSE	FALSE	FALSE	FALSE
chr1	42108362	42109032	671	1	FALSE	FALSE	FALSE	FALSE	FALSE	FALSE	TRUE	FALSE	FALSE	FALSE	FALSE	FALSE	FALSE	FALSE
chr1	42160825	42161118	294	2	FALSE	FALSE	FALSE	FALSE	FALSE	FALSE	FALSE	TRUE	FALSE	FALSE	FALSE	FALSE	FALSE	TRUE
chr1	42167771	42168531	761	1	FALSE	FALSE	TRUE	FALSE	FALSE	FALSE	TRUE	FALSE	FALSE	FALSE	FALSE	FALSE	FALSE	FALSE
chr1	42230728	42231084	357	2	FALSE	FALSE	FALSE	FALSE	FALSE	FALSE	FALSE	TRUE	FALSE	FALSE	FALSE	FALSE	FALSE	TRUE
chr1	42238191	42238738	548	2	FALSE	FALSE	FALSE	FALSE	FALSE	FALSE	FALSE	TRUE	FALSE	FALSE	FALSE	FALSE	FALSE	TRUE
chr1	42243350	42243813	464	1	FALSE	FALSE	FALSE	FALSE	FALSE	FALSE	TRUE	FALSE	FALSE	FALSE	FALSE	FALSE	FALSE	FALSE
chr1	42288936	42289180	245	1	FALSE	FALSE	FALSE	FALSE	FALSE	FALSE	TRUE	FALSE	FALSE	FALSE	FALSE	FALSE	FALSE	FALSE
chr1	42392029	42392528	500	2	FALSE	FALSE	FALSE	TRUE	FALSE	TRUE	FALSE	TRUE	FALSE	FALSE	FALSE	FALSE	FALSE	TRUE
chr1	42588452	42588771	320	1	FALSE	FALSE	FALSE	FALSE	FALSE	FALSE	TRUE	FALSE	FALSE	FALSE	FALSE	FALSE	FALSE	FALSE
chr1	42589304	42589819	516	2	FALSE	FALSE	FALSE	FALSE	FALSE	FALSE	FALSE	FALSE	FALSE	FALSE	FALSE	FALSE	FALSE	TRUE
chr1	42636626	42637384	759	1	FALSE	FALSE	FALSE	FALSE	FALSE	FALSE	TRUE	FALSE	FALSE	FALSE	FALSE	FALSE	FALSE	TRUE
chr1	42637512	42637840	329	1	FALSE	FALSE	FALSE	FALSE	FALSE	FALSE	FALSE	FALSE	FALSE	FALSE	FALSE	FALSE	FALSE	TRUE
chr1	42654682	42655133	452	2	FALSE	FALSE	FALSE	FALSE	FALSE	FALSE	FALSE	TRUE	FALSE	FALSE	FALSE	FALSE	FALSE	TRUE
chr1	42718619	42718990	372	2	FALSE	FALSE	FALSE	FALSE	FALSE	FALSE	FALSE	TRUE	FALSE	FALSE	FALSE	FALSE	FALSE	FALSE
chr1	42720852	42721423	572	1	FALSE	FALSE	FALSE	FALSE	FALSE	FALSE	TRUE	FALSE	FALSE	FALSE	FALSE	FALSE	FALSE	FALSE
chr1	42724707	42725363	657	1	TRUE	FALSE	TRUE	FALSE	TRUE	FALSE	FALSE	FALSE	FALSE	FALSE	FALSE	FALSE	FALSE	FALSE
chr1	42761228	42761439	212	1	FALSE	FALSE	FALSE	FALSE	FALSE	FALSE	FALSE	FALSE	FALSE	FALSE	FALSE	FALSE	FALSE	TRUE
chr1	42774056	42774450	395	2	FALSE	FALSE	FALSE	FALSE	FALSE	FALSE	FALSE	FALSE	FALSE	FALSE	FALSE	FALSE	FALSE	TRUE
chr1	42856205	42856830	626	2	FALSE	FALSE	FALSE	FALSE	FALSE	FALSE	FALSE	TRUE	FALSE	FALSE	FALSE	FALSE	FALSE	FALSE
chr1	42864832	42865166	335	1	FALSE	FALSE	FALSE	FALSE	FALSE	FALSE	FALSE	FALSE	FALSE	FALSE	FALSE	FALSE	TRUE	FALSE
chr1	42875311	42875700	390	1	FALSE	FALSE	FALSE	FALSE	FALSE	FALSE	FALSE	FALSE	FALSE	FALSE	FALSE	FALSE	TRUE	FALSE
chr1	42898477	42898757	281	1	FALSE	FALSE	TRUE	FALSE	FALSE	FALSE	FALSE	FALSE	FALSE	FALSE	FALSE	FALSE	FALSE	FALSE
chr1	42915043	42915563	521	2	FALSE	FALSE	FALSE	FALSE	FALSE	FALSE	FALSE	TRUE	FALSE	FALSE	FALSE	FALSE	FALSE	FALSE
chr1	43051879	43052361	483	2	FALSE	FALSE	FALSE	FALSE	FALSE	FALSE	FALSE	TRUE	FALSE	FALSE	FALSE	FALSE	FALSE	FALSE
chr1	43065750	43066510	761	2	FALSE	FALSE	FALSE	FALSE	FALSE	FALSE	FALSE	TRUE	FALSE	FALSE	FALSE	FALSE	FALSE	TRUE
chr1	43082481	43082907	427	3	FALSE	FALSE	FALSE	FALSE	FALSE	FALSE	FALSE	FALSE	FALSE	FALSE	FALSE	FALSE	TRUE	FALSE
chr1	43084866	43085150	285	3	FALSE	FALSE	FALSE	FALSE	FALSE	FALSE	FALSE	FALSE	FALSE	FALSE	FALSE	FALSE	TRUE	FALSE
chr1	43094275	43094499	225	2	FALSE	FALSE	FALSE	FALSE	FALSE	FALSE	FALSE	FALSE	FALSE	FALSE	FALSE	FALSE	FALSE	TRUE
chr1	43110561	43111091	531	2	FALSE	FALSE	FALSE	FALSE	FALSE	FALSE	FALSE	TRUE	FALSE	FALSE	FALSE	FALSE	FALSE	TRUE
chr1	43112911	43113253	343	2	FALSE	FALSE	FALSE	FALSE	FALSE	FALSE	FALSE	TRUE	FALSE	FALSE	FALSE	FALSE	FALSE	TRUE
chr1	43123423	43124075	653	2	FALSE	FALSE	FALSE	FALSE	FALSE	FALSE	FALSE	TRUE	FALSE	FALSE	FALSE	FALSE	FALSE	FALSE
chr1	43127800	43128705	906	3	FALSE	TRUE	FALSE	FALSE	FALSE	FALSE	FALSE	FALSE	FALSE	FALSE	FALSE	FALSE	FALSE	FALSE
chr1	43138276	43138772	497	2	FALSE	FALSE	FALSE	FALSE	FALSE	FALSE	FALSE	TRUE	FALSE	FALSE	FALSE	FALSE	FALSE	FALSE
chr1	43139427	43140170	744	2	FALSE	FALSE	FALSE	FALSE	FALSE	FALSE	FALSE	TRUE	FALSE	FALSE	FALSE	FALSE	FALSE	FALSE
chr1	43152350	43153163	814	3	FALSE	FALSE	FALSE	TRUE	FALSE	TRUE	FALSE	TRUE	FALSE	FALSE	FALSE	FALSE	TRUE	FALSE
chr1	43159562	43160001	440	3	FALSE	FALSE	FALSE	FALSE	FALSE	TRUE	FALSE	FALSE	FALSE	TRUE	FALSE	FALSE	TRUE	FALSE
chr1	43171630	43172275	646	1	FALSE	FALSE	FALSE	FALSE	FALSE	FALSE	FALSE	FALSE	FALSE	FALSE	FALSE	FALSE	TRUE	FALSE
chr1	43188147	43188707	561	2	FALSE	TRUE	FALSE	FALSE	FALSE	FALSE	FALSE	TRUE	FALSE	FALSE	FALSE	FALSE	FALSE	FALSE
chr1	43202132	43202856	725	1	FALSE	FALSE	FALSE	FALSE	FALSE	FALSE	TRUE	FALSE	FALSE	FALSE	FALSE	FALSE	TRUE	FALSE
chr1	43203009	43203858	850	3	FALSE	FALSE	FALSE	FALSE	FALSE	FALSE	FALSE	FALSE	FALSE	FALSE	FALSE	FALSE	TRUE	FALSE
chr1	43225702	43226397	696	2	FALSE	FALSE	FALSE	FALSE	FALSE	FALSE	FALSE	TRUE	FALSE	FALSE	FALSE	FALSE	FALSE	TRUE
chr1	43260539	43260885	347	3	FALSE	FALSE	FALSE	FALSE	FALSE	FALSE	FALSE	FALSE	FALSE	FALSE	FALSE	FALSE	TRUE	FALSE
chr1	43269349	43270070	722	2	FALSE	FALSE	FALSE	FALSE	FALSE	FALSE	FALSE	TRUE	FALSE	FALSE	FALSE	FALSE	FALSE	TRUE
chr1	43280088	43280421	334	2	FALSE	FALSE	FALSE	FALSE	FALSE	FALSE	FALSE	TRUE	FALSE	FALSE	FALSE	FALSE	FALSE	TRUE
chr1	43286176	43286635	460	1	FALSE	FALSE	FALSE	FALSE	FALSE	FALSE	TRUE	FALSE	FALSE	FALSE	FALSE	FALSE	FALSE	FALSE
chr1	43287058	43287589	532	1	FALSE	FALSE	FALSE	FALSE	FALSE	FALSE	TRUE	FALSE	FALSE	FALSE	FALSE	FALSE	FALSE	FALSE
chr1	43291791	43292095	305	2	FALSE	FALSE	FALSE	FALSE	FALSE	FALSE	FALSE	TRUE	FALSE	FALSE	FALSE	FALSE	FALSE	TRUE
chr1	43299337	43299896	560	2	FALSE	FALSE	FALSE	FALSE	FALSE	FALSE	FALSE	TRUE	FALSE	FALSE	FALSE	FALSE	FALSE	FALSE
chr1	43305706	43306335	630	1	FALSE	FALSE	FALSE	FALSE	FALSE	FALSE	FALSE	FALSE	FALSE	FALSE	TRUE	FALSE	TRUE	FALSE
chr1	43367376	43367654	279	3	FALSE	FALSE	FALSE	FALSE	FALSE	FALSE	FALSE	FALSE	FALSE	FALSE	FALSE	FALSE	TRUE	FALSE
chr1	43378789	43379256	468	2	FALSE	TRUE	FALSE	TRUE	FALSE	FALSE	FALSE	TRUE	FALSE	FALSE	FALSE	FALSE	FALSE	TRUE
chr1	43385106	43385562	457	3	FALSE	FALSE	FALSE	TRUE	FALSE	TRUE	FALSE	TRUE	FALSE	FALSE	FALSE	FALSE	TRUE	FALSE
chr1	43396317	43397046	730	1	FALSE	FALSE	FALSE	FALSE	FALSE	FALSE	TRUE	FALSE	FALSE	FALSE	FALSE	FALSE	FALSE	FALSE
chr1	43413447	43413793	347	3	FALSE	FALSE	FALSE	TRUE	FALSE	TRUE	FALSE	FALSE	FALSE	TRUE	FALSE	FALSE	TRUE	FALSE
chr1	43423096	43423698	603	3	FALSE	TRUE	FALSE	TRUE	FALSE	TRUE	FALSE	TRUE	FALSE	TRUE	FALSE	FALSE	TRUE	FALSE
chr1	43431786	43432322	537	2	FALSE	TRUE	FALSE	TRUE	FALSE	TRUE	FALSE	FALSE	FALSE	FALSE	FALSE	FALSE	FALSE	FALSE
chr1	43454697	43455136	440	3	FALSE	FALSE	FALSE	FALSE	FALSE	FALSE	FALSE	FALSE	FALSE	FALSE	FALSE	FALSE	TRUE	FALSE
chr1	43483788	43484686	899	1	FALSE	FALSE	FALSE	FALSE	FALSE	FALSE	TRUE	FALSE	FALSE	FALSE	FALSE	FALSE	FALSE	FALSE
chr1	43511272	43511662	391	2	FALSE	TRUE	FALSE	TRUE	FALSE	TRUE	FALSE	TRUE	FALSE	FALSE	FALSE	FALSE	FALSE	TRUE
chr1	43521667	43522159	493	1	FALSE	FALSE	FALSE	FALSE	FALSE	FALSE	TRUE	FALSE	FALSE	FALSE	FALSE	FALSE	TRUE	FALSE
chr1	43534438	43534985	548	3	FALSE	TRUE	FALSE	FALSE	FALSE	TRUE	FALSE	TRUE	FALSE	TRUE	FALSE	FALSE	TRUE	FALSE
chr1	43535504	43535864	361	3	FALSE	FALSE	FALSE	FALSE	FALSE	FALSE	FALSE	TRUE	FALSE	FALSE	FALSE	FALSE	TRUE	FALSE
chr1	43551865	43552104	240	1	FALSE	FALSE	FALSE	FALSE	FALSE	FALSE	TRUE	FALSE	FALSE	FALSE	FALSE	FALSE	FALSE	FALSE
chr1	43599357	43599684	328	3	FALSE	FALSE	FALSE	TRUE	FALSE	FALSE	FALSE	FALSE	FALSE	FALSE	FALSE	FALSE	TRUE	FALSE
chr1	43635748	43636072	325	2	FALSE	FALSE	FALSE	FALSE	FALSE	FALSE	FALSE	TRUE	FALSE	FALSE	FALSE	FALSE	FALSE	TRUE
chr1	43636873	43637499	627	1	FALSE	FALSE	FALSE	FALSE	FALSE	FALSE	TRUE	FALSE	FALSE	FALSE	FALSE	FALSE	FALSE	TRUE
chr1	43730300	43731275	976	2	FALSE	FALSE	FALSE	FALSE	FALSE	FALSE	FALSE	TRUE	FALSE	FALSE	FALSE	FALSE	FALSE	TRUE
chr1	43732198	43732411	214	2	FALSE	FALSE	FALSE	FALSE	FALSE	FALSE	FALSE	TRUE	FALSE	FALSE	FALSE	FALSE	FALSE	TRUE
chr1	43737892	43738860	969	2	FALSE	FALSE	FALSE	FALSE	FALSE	FALSE	FALSE	TRUE	FALSE	FALSE	FALSE	FALSE	FALSE	TRUE
chr1	43762497	43762947	451	2	FALSE	FALSE	FALSE	FALSE	FALSE	FALSE	FALSE	TRUE	FALSE	FALSE	FALSE	FALSE	FALSE	TRUE
chr1	43809060	43809913	854	1	FALSE	FALSE	FALSE	FALSE	FALSE	FALSE	TRUE	FALSE	FALSE	FALSE	FALSE	FALSE	FALSE	FALSE
chr1	43811061	43811442	382	1	FALSE	FALSE	FALSE	FALSE	FALSE	FALSE	TRUE	FALSE	FALSE	FALSE	FALSE	FALSE	TRUE	FALSE
chr1	43888147	43888642	496	2	FALSE	FALSE	FALSE	FALSE	FALSE	FALSE	FALSE	TRUE	FALSE	FALSE	FALSE	FALSE	FALSE	FALSE
chr1	43948030	43948468	439	2	FALSE	FALSE	FALSE	FALSE	FALSE	FALSE	FALSE	TRUE	FALSE	FALSE	FALSE	FALSE	FALSE	FALSE
chr1	43964271	43964817	547	3	FALSE	FALSE	FALSE	FALSE	FALSE	TRUE	FALSE	FALSE	FALSE	FALSE	FALSE	FALSE	FALSE	FALSE
chr1	43966617	43967192	576	2	FALSE	FALSE	FALSE	FALSE	FALSE	FALSE	FALSE	TRUE	FALSE	FALSE	FALSE	FALSE	FALSE	FALSE
chr1	43969360	43969700	341	3	FALSE	FALSE	FALSE	TRUE	FALSE	TRUE	FALSE	FALSE	FALSE	FALSE	FALSE	FALSE	TRUE	FALSE
chr1	44034821	44035999	1179	2	FALSE	FALSE	FALSE	FALSE	FALSE	FALSE	FALSE	TRUE	FALSE	FALSE	FALSE	FALSE	FALSE	TRUE
chr1	44064651	44065194	544	2	FALSE	FALSE	FALSE	FALSE	FALSE	FALSE	FALSE	TRUE	FALSE	FALSE	FALSE	FALSE	FALSE	TRUE
chr1	44080752	44081539	788	2	FALSE	FALSE	FALSE	FALSE	FALSE	FALSE	FALSE	TRUE	FALSE	FALSE	FALSE	FALSE	FALSE	TRUE
chr1	44091775	44092268	494	3	FALSE	FALSE	FALSE	FALSE	FALSE	FALSE	FALSE	TRUE	FALSE	FALSE	FALSE	FALSE	TRUE	FALSE
chr1	44155279	44155610	332	2	FALSE	FALSE	FALSE	FALSE	FALSE	FALSE	FALSE	TRUE	FALSE	FALSE	FALSE	FALSE	FALSE	TRUE
chr1	44164842	44165172	331	2	FALSE	FALSE	FALSE	FALSE	FALSE	FALSE	FALSE	TRUE	FALSE	FALSE	FALSE	FALSE	FALSE	TRUE
chr1	44166794	44167658	865	1	FALSE	FALSE	TRUE	FALSE	FALSE	FALSE	FALSE	FALSE	FALSE	FALSE	FALSE	FALSE	FALSE	FALSE
chr1	44168016	44168333	318	2	FALSE	FALSE	FALSE	FALSE	FALSE	FALSE	FALSE	TRUE	FALSE	FALSE	FALSE	FALSE	FALSE	TRUE
chr1	44173902	44174331	430	2	FALSE	FALSE	FALSE	FALSE	FALSE	FALSE	FALSE	TRUE	FALSE	FALSE	FALSE	FALSE	FALSE	TRUE
chr1	44202437	44203472	1036	2	FALSE	FALSE	FALSE	FALSE	FALSE	FALSE	FALSE	FALSE	FALSE	FALSE	FALSE	FALSE	FALSE	TRUE
chr1	44229085	44229385	301	2	FALSE	FALSE	FALSE	FALSE	FALSE	FALSE	FALSE	TRUE	FALSE	FALSE	FALSE	FALSE	FALSE	TRUE
chr1	44244616	44245339	724	2	FALSE	FALSE	FALSE	FALSE	FALSE	FALSE	FALSE	TRUE	FALSE	FALSE	FALSE	FALSE	FALSE	FALSE
chr1	44348562	44349007	446	2	FALSE	FALSE	FALSE	FALSE	FALSE	FALSE	FALSE	FALSE	FALSE	FALSE	FALSE	FALSE	FALSE	TRUE
chr1	44392045	44392408	364	3	FALSE	FALSE	FALSE	FALSE	FALSE	FALSE	FALSE	FALSE	FALSE	FALSE	FALSE	FALSE	TRUE	FALSE
chr1	44395175	44395876	702	1	FALSE	FALSE	FALSE	FALSE	FALSE	FALSE	FALSE	FALSE	FALSE	FALSE	FALSE	FALSE	TRUE	FALSE
chr1	44397825	44398830	1006	1	FALSE	FALSE	FALSE	FALSE	FALSE	FALSE	TRUE	FALSE	FALSE	FALSE	FALSE	FALSE	TRUE	FALSE
chr1	44409331	44409595	265	2	FALSE	FALSE	FALSE	FALSE	FALSE	FALSE	FALSE	TRUE	FALSE	FALSE	FALSE	FALSE	FALSE	FALSE
chr1	44437874	44438141	268	2	FALSE	FALSE	FALSE	FALSE	FALSE	FALSE	FALSE	TRUE	FALSE	FALSE	FALSE	FALSE	FALSE	FALSE
chr1	44549967	44550669	703	1	FALSE	FALSE	FALSE	FALSE	FALSE	FALSE	FALSE	FALSE	FALSE	FALSE	FALSE	FALSE	TRUE	FALSE
chr1	44553244	44553527	284	1	FALSE	FALSE	FALSE	FALSE	FALSE	FALSE	TRUE	FALSE	FALSE	FALSE	FALSE	FALSE	TRUE	FALSE
chr1	44564320	44565044	725	1	FALSE	FALSE	FALSE	FALSE	FALSE	FALSE	FALSE	FALSE	FALSE	FALSE	FALSE	FALSE	TRUE	FALSE
chr1	44568296	44568696	401	1	FALSE	FALSE	FALSE	FALSE	FALSE	FALSE	TRUE	FALSE	FALSE	FALSE	FALSE	FALSE	FALSE	FALSE
chr1	44580062	44580520	459	2	FALSE	FALSE	FALSE	FALSE	FALSE	FALSE	FALSE	FALSE	FALSE	FALSE	FALSE	FALSE	FALSE	TRUE
chr1	44584746	44585532	787	3	FALSE	TRUE	FALSE	TRUE	FALSE	FALSE	FALSE	TRUE	FALSE	FALSE	FALSE	FALSE	FALSE	FALSE
chr1	44591703	44592176	474	3	FALSE	TRUE	FALSE	TRUE	FALSE	FALSE	FALSE	FALSE	FALSE	FALSE	FALSE	FALSE	FALSE	FALSE
chr1	44701326	44701715	390	2	FALSE	TRUE	FALSE	TRUE	FALSE	FALSE	FALSE	TRUE	FALSE	FALSE	FALSE	FALSE	FALSE	FALSE
chr1	44826485	44826848	364	1	FALSE	FALSE	FALSE	FALSE	FALSE	FALSE	FALSE	FALSE	FALSE	FALSE	FALSE	FALSE	TRUE	FALSE
chr1	44889817	44890217	401	2	FALSE	TRUE	FALSE	FALSE	FALSE	FALSE	FALSE	FALSE	FALSE	TRUE	FALSE	FALSE	FALSE	FALSE
chr1	44891374	44892032	659	1	FALSE	FALSE	FALSE	FALSE	FALSE	FALSE	FALSE	FALSE	FALSE	FALSE	FALSE	FALSE	FALSE	TRUE
chr1	44892359	44892773	415	1	FALSE	FALSE	FALSE	FALSE	FALSE	FALSE	TRUE	FALSE	FALSE	FALSE	FALSE	FALSE	FALSE	FALSE
chr1	44922550	44923178	629	1	FALSE	FALSE	FALSE	FALSE	FALSE	FALSE	TRUE	FALSE	FALSE	FALSE	FALSE	FALSE	FALSE	FALSE
chr1	44970598	44970949	352	3	FALSE	FALSE	FALSE	FALSE	FALSE	FALSE	FALSE	TRUE	FALSE	FALSE	FALSE	FALSE	FALSE	FALSE
chr1	44990740	44991335	596	1	FALSE	FALSE	FALSE	FALSE	FALSE	FALSE	TRUE	FALSE	FALSE	FALSE	FALSE	FALSE	FALSE	FALSE
chr1	44998340	44998706	367	2	FALSE	FALSE	FALSE	TRUE	FALSE	FALSE	FALSE	TRUE	FALSE	FALSE	FALSE	FALSE	FALSE	FALSE
chr1	45045275	45045580	306	1	FALSE	FALSE	FALSE	FALSE	FALSE	FALSE	TRUE	FALSE	FALSE	FALSE	FALSE	FALSE	FALSE	FALSE
chr1	45269466	45269689	224	2	FALSE	FALSE	FALSE	TRUE	FALSE	FALSE	FALSE	TRUE	FALSE	FALSE	FALSE	FALSE	FALSE	FALSE
chr1	45313773	45314294	522	2	FALSE	FALSE	FALSE	FALSE	FALSE	FALSE	FALSE	TRUE	FALSE	FALSE	FALSE	FALSE	FALSE	FALSE
chr1	45407596	45408048	453	1	FALSE	FALSE	FALSE	FALSE	FALSE	FALSE	TRUE	FALSE	FALSE	FALSE	FALSE	FALSE	FALSE	FALSE
chr1	45431934	45432288	355	2	FALSE	FALSE	FALSE	FALSE	FALSE	FALSE	FALSE	TRUE	FALSE	FALSE	FALSE	FALSE	FALSE	TRUE
chr1	45438925	45439557	633	2	FALSE	FALSE	FALSE	FALSE	FALSE	FALSE	FALSE	TRUE	FALSE	FALSE	FALSE	FALSE	FALSE	TRUE
chr1	45548367	45548993	627	2	FALSE	FALSE	FALSE	FALSE	FALSE	FALSE	FALSE	FALSE	FALSE	FALSE	FALSE	FALSE	FALSE	TRUE
chr1	45580413	45580882	470	3	FALSE	TRUE	FALSE	TRUE	FALSE	FALSE	FALSE	FALSE	FALSE	FALSE	FALSE	FALSE	TRUE	FALSE
chr1	45587252	45588012	761	1	FALSE	FALSE	FALSE	FALSE	FALSE	FALSE	TRUE	FALSE	FALSE	FALSE	FALSE	FALSE	FALSE	FALSE
chr1	45627966	45628220	255	2	FALSE	FALSE	FALSE	FALSE	FALSE	FALSE	FALSE	TRUE	FALSE	FALSE	FALSE	FALSE	FALSE	TRUE
chr1	45727502	45728191	690	3	FALSE	FALSE	FALSE	TRUE	FALSE	FALSE	FALSE	TRUE	FALSE	FALSE	FALSE	FALSE	TRUE	FALSE
chr1	45748151	45748479	329	1	FALSE	FALSE	FALSE	FALSE	FALSE	FALSE	TRUE	FALSE	FALSE	FALSE	FALSE	FALSE	FALSE	FALSE
chr1	45768515	45769267	753	2	FALSE	FALSE	FALSE	FALSE	FALSE	FALSE	FALSE	TRUE	FALSE	FALSE	FALSE	FALSE	FALSE	TRUE
chr1	45769318	45769784	467	2	FALSE	FALSE	FALSE	FALSE	FALSE	FALSE	FALSE	TRUE	FALSE	FALSE	FALSE	FALSE	FALSE	TRUE
chr1	45815499	45816045	547	2	FALSE	FALSE	FALSE	FALSE	FALSE	FALSE	FALSE	TRUE	FALSE	FALSE	FALSE	FALSE	FALSE	FALSE
chr1	45816914	45817234	321	2	FALSE	FALSE	FALSE	FALSE	FALSE	FALSE	FALSE	TRUE	FALSE	FALSE	FALSE	FALSE	FALSE	FALSE
chr1	45826835	45827459	625	1	FALSE	FALSE	TRUE	FALSE	FALSE	FALSE	FALSE	FALSE	FALSE	FALSE	FALSE	FALSE	FALSE	FALSE
chr1	45859932	45860405	474	1	FALSE	FALSE	FALSE	TRUE	FALSE	FALSE	FALSE	FALSE	FALSE	FALSE	FALSE	FALSE	FALSE	FALSE
chr1	45866659	45867262	604	3	FALSE	TRUE	FALSE	TRUE	FALSE	FALSE	FALSE	TRUE	FALSE	FALSE	FALSE	FALSE	FALSE	FALSE
chr1	45905094	45905448	355	1	FALSE	FALSE	FALSE	FALSE	FALSE	FALSE	TRUE	FALSE	FALSE	FALSE	FALSE	FALSE	TRUE	FALSE
chr1	45914283	45914975	693	1	FALSE	FALSE	FALSE	FALSE	FALSE	FALSE	TRUE	FALSE	FALSE	FALSE	FALSE	FALSE	FALSE	FALSE
chr1	45917161	45917769	609	3	FALSE	TRUE	FALSE	FALSE	FALSE	FALSE	FALSE	TRUE	FALSE	FALSE	FALSE	FALSE	TRUE	FALSE
chr1	45949033	45949338	306	2	FALSE	FALSE	FALSE	FALSE	FALSE	FALSE	FALSE	FALSE	FALSE	FALSE	FALSE	FALSE	FALSE	TRUE
chr1	45989478	45989697	220	1	FALSE	FALSE	FALSE	FALSE	FALSE	FALSE	TRUE	FALSE	FALSE	FALSE	FALSE	FALSE	FALSE	FALSE
chr1	46018262	46018860	599	2	FALSE	FALSE	FALSE	FALSE	FALSE	FALSE	FALSE	TRUE	FALSE	FALSE	FALSE	FALSE	FALSE	TRUE
chr1	46022143	46022638	496	2	FALSE	FALSE	FALSE	FALSE	FALSE	FALSE	FALSE	TRUE	FALSE	FALSE	FALSE	FALSE	FALSE	TRUE
chr1	46059110	46059642	533	1	FALSE	FALSE	FALSE	FALSE	FALSE	FALSE	FALSE	FALSE	FALSE	FALSE	TRUE	FALSE	FALSE	FALSE
chr1	46066456	46067420	965	2	FALSE	FALSE	FALSE	FALSE	FALSE	FALSE	FALSE	TRUE	FALSE	FALSE	FALSE	FALSE	FALSE	TRUE
chr1	46152917	46153298	382	2	FALSE	FALSE	FALSE	FALSE	FALSE	FALSE	FALSE	FALSE	FALSE	FALSE	FALSE	FALSE	FALSE	TRUE
chr1	46235219	46235625	407	1	TRUE	FALSE	FALSE	FALSE	FALSE	FALSE	FALSE	FALSE	FALSE	FALSE	FALSE	FALSE	TRUE	FALSE
chr1	46342679	46343457	779	1	FALSE	FALSE	FALSE	FALSE	FALSE	FALSE	TRUE	FALSE	FALSE	FALSE	FALSE	FALSE	FALSE	FALSE
chr1	46425127	46426023	897	2	FALSE	FALSE	FALSE	FALSE	FALSE	FALSE	FALSE	TRUE	FALSE	FALSE	FALSE	FALSE	FALSE	TRUE
chr1	46428419	46428763	345	2	FALSE	FALSE	FALSE	FALSE	FALSE	FALSE	FALSE	TRUE	FALSE	FALSE	FALSE	FALSE	FALSE	TRUE
chr1	46649375	46650783	1409	1	FALSE	FALSE	FALSE	FALSE	FALSE	FALSE	TRUE	FALSE	FALSE	FALSE	FALSE	FALSE	TRUE	FALSE
chr1	46652809	46653029	221	2	FALSE	FALSE	FALSE	TRUE	FALSE	FALSE	FALSE	FALSE	FALSE	FALSE	FALSE	FALSE	FALSE	FALSE
chr1	46667154	46667646	493	1	FALSE	FALSE	FALSE	FALSE	FALSE	FALSE	TRUE	FALSE	FALSE	FALSE	FALSE	FALSE	FALSE	FALSE
chr1	46734902	46735240	339	2	FALSE	FALSE	FALSE	FALSE	FALSE	FALSE	FALSE	TRUE	FALSE	FALSE	FALSE	FALSE	FALSE	FALSE
chr1	46769350	46769671	322	2	FALSE	FALSE	FALSE	FALSE	FALSE	FALSE	FALSE	TRUE	FALSE	FALSE	FALSE	FALSE	FALSE	TRUE
chr1	46843454	46843709	256	1	FALSE	FALSE	FALSE	FALSE	FALSE	FALSE	FALSE	FALSE	FALSE	FALSE	FALSE	FALSE	TRUE	FALSE
chr1	46844417	46844648	232	1	FALSE	FALSE	FALSE	FALSE	FALSE	FALSE	FALSE	FALSE	FALSE	FALSE	FALSE	FALSE	TRUE	FALSE
chr1	46849794	46850101	308	2	FALSE	FALSE	FALSE	FALSE	FALSE	FALSE	FALSE	TRUE	FALSE	FALSE	FALSE	FALSE	FALSE	FALSE
chr1	46858409	46858826	418	2	FALSE	FALSE	FALSE	FALSE	FALSE	FALSE	FALSE	TRUE	FALSE	FALSE	FALSE	FALSE	FALSE	TRUE
chr1	46876629	46876945	317	3	FALSE	FALSE	FALSE	FALSE	FALSE	FALSE	FALSE	TRUE	FALSE	FALSE	FALSE	FALSE	TRUE	FALSE
chr1	46885167	46885908	742	3	FALSE	TRUE	FALSE	TRUE	FALSE	TRUE	FALSE	TRUE	FALSE	FALSE	FALSE	FALSE	TRUE	FALSE
chr1	46887679	46888622	944	3	FALSE	FALSE	FALSE	TRUE	FALSE	FALSE	FALSE	FALSE	FALSE	FALSE	FALSE	FALSE	TRUE	FALSE
chr1	46905088	46905395	308	2	FALSE	FALSE	FALSE	FALSE	FALSE	FALSE	FALSE	TRUE	FALSE	FALSE	FALSE	FALSE	FALSE	TRUE
chr1	46914308	46914704	397	2	FALSE	FALSE	FALSE	FALSE	FALSE	FALSE	FALSE	TRUE	FALSE	FALSE	FALSE	FALSE	FALSE	TRUE
chr1	46921422	46922216	795	1	FALSE	FALSE	FALSE	FALSE	FALSE	FALSE	TRUE	FALSE	FALSE	FALSE	FALSE	FALSE	FALSE	FALSE
chr1	46945008	46945725	718	1	FALSE	FALSE	FALSE	FALSE	FALSE	FALSE	TRUE	FALSE	FALSE	FALSE	FALSE	FALSE	FALSE	FALSE
chr1	46970400	46970783	384	2	FALSE	FALSE	FALSE	TRUE	FALSE	FALSE	FALSE	TRUE	FALSE	FALSE	FALSE	FALSE	FALSE	FALSE
chr1	46998046	46998458	413	2	FALSE	FALSE	FALSE	FALSE	FALSE	FALSE	FALSE	TRUE	FALSE	FALSE	FALSE	FALSE	FALSE	FALSE
chr1	47004372	47004709	338	1	FALSE	FALSE	FALSE	FALSE	FALSE	FALSE	TRUE	FALSE	FALSE	FALSE	FALSE	FALSE	FALSE	FALSE
chr1	47009329	47009772	444	1	FALSE	FALSE	FALSE	FALSE	FALSE	FALSE	FALSE	FALSE	FALSE	FALSE	FALSE	FALSE	TRUE	FALSE
chr1	47014211	47015112	902	1	FALSE	FALSE	FALSE	FALSE	FALSE	FALSE	TRUE	FALSE	FALSE	FALSE	FALSE	FALSE	TRUE	FALSE
chr1	47089913	47090187	275	1	FALSE	FALSE	FALSE	FALSE	FALSE	FALSE	TRUE	FALSE	FALSE	FALSE	FALSE	FALSE	FALSE	FALSE
chr1	47181475	47181856	382	2	FALSE	FALSE	FALSE	FALSE	FALSE	FALSE	FALSE	TRUE	FALSE	FALSE	FALSE	FALSE	FALSE	TRUE
chr1	47207114	47207909	796	1	FALSE	FALSE	FALSE	FALSE	FALSE	FALSE	TRUE	FALSE	FALSE	FALSE	FALSE	FALSE	FALSE	FALSE
chr1	47217164	47217943	780	1	FALSE	FALSE	FALSE	FALSE	FALSE	FALSE	TRUE	FALSE	FALSE	FALSE	FALSE	FALSE	FALSE	FALSE
chr1	47306916	47307597	682	1	FALSE	FALSE	FALSE	FALSE	FALSE	FALSE	TRUE	FALSE	FALSE	FALSE	FALSE	FALSE	FALSE	FALSE
chr1	47446045	47446643	599	1	FALSE	FALSE	FALSE	FALSE	FALSE	FALSE	TRUE	FALSE	FALSE	FALSE	FALSE	FALSE	FALSE	FALSE
chr1	47488341	47489142	802	1	FALSE	FALSE	FALSE	FALSE	FALSE	FALSE	TRUE	FALSE	FALSE	FALSE	FALSE	FALSE	TRUE	FALSE
chr1	47914002	47914869	868	2	FALSE	FALSE	FALSE	TRUE	FALSE	TRUE	FALSE	FALSE	FALSE	FALSE	FALSE	FALSE	FALSE	FALSE
chr1	48002628	48003011	384	2	FALSE	FALSE	FALSE	FALSE	FALSE	FALSE	FALSE	FALSE	FALSE	FALSE	FALSE	FALSE	FALSE	TRUE
chr1	48297503	48297952	450	1	FALSE	FALSE	FALSE	FALSE	FALSE	FALSE	TRUE	FALSE	FALSE	FALSE	FALSE	FALSE	TRUE	FALSE
chr1	48480038	48480478	441	2	FALSE	FALSE	FALSE	TRUE	FALSE	FALSE	FALSE	FALSE	FALSE	FALSE	FALSE	FALSE	FALSE	FALSE
chr1	48488749	48489049	301	2	FALSE	TRUE	FALSE	TRUE	FALSE	FALSE	FALSE	FALSE	FALSE	FALSE	FALSE	FALSE	FALSE	TRUE
chr1	48634752	48635599	848	3	FALSE	FALSE	FALSE	TRUE	FALSE	FALSE	FALSE	TRUE	FALSE	FALSE	FALSE	FALSE	TRUE	FALSE
chr1	48656571	48657025	455	2	FALSE	FALSE	FALSE	FALSE	FALSE	FALSE	FALSE	TRUE	FALSE	FALSE	FALSE	FALSE	FALSE	TRUE
chr1	49232584	49233187	604	2	FALSE	FALSE	FALSE	FALSE	FALSE	FALSE	FALSE	FALSE	FALSE	FALSE	FALSE	FALSE	FALSE	TRUE
chr1	49260706	49261214	509	2	FALSE	FALSE	FALSE	FALSE	FALSE	FALSE	FALSE	TRUE	FALSE	FALSE	FALSE	FALSE	FALSE	FALSE
chr1	49353972	49354484	513	1	FALSE	FALSE	TRUE	FALSE	FALSE	FALSE	FALSE	FALSE	FALSE	FALSE	FALSE	FALSE	FALSE	FALSE
chr1	49402604	49403083	480	2	FALSE	FALSE	FALSE	TRUE	FALSE	FALSE	FALSE	TRUE	FALSE	FALSE	FALSE	FALSE	FALSE	FALSE
chr1	49708622	49709247	626	2	FALSE	FALSE	FALSE	TRUE	FALSE	TRUE	FALSE	TRUE	FALSE	FALSE	FALSE	FALSE	FALSE	FALSE
chr1	49785840	49786073	234	2	FALSE	FALSE	FALSE	FALSE	FALSE	FALSE	FALSE	TRUE	FALSE	FALSE	FALSE	FALSE	FALSE	TRUE
chr1	49880833	49881165	333	2	FALSE	TRUE	FALSE	TRUE	FALSE	FALSE	FALSE	FALSE	FALSE	FALSE	FALSE	FALSE	FALSE	FALSE
chr1	49934585	49935247	663	2	FALSE	FALSE	FALSE	FALSE	FALSE	FALSE	FALSE	TRUE	FALSE	FALSE	FALSE	FALSE	FALSE	TRUE
chr1	49987002	49987326	325	3	FALSE	FALSE	FALSE	FALSE	FALSE	FALSE	FALSE	TRUE	FALSE	FALSE	FALSE	FALSE	FALSE	FALSE
chr1	50136515	50137126	612	1	FALSE	FALSE	FALSE	FALSE	FALSE	FALSE	FALSE	FALSE	FALSE	FALSE	FALSE	FALSE	TRUE	FALSE
chr1	50652081	50652652	572	2	FALSE	FALSE	FALSE	TRUE	FALSE	FALSE	FALSE	TRUE	FALSE	FALSE	FALSE	FALSE	FALSE	FALSE
chr1	50653396	50653915	520	2	FALSE	FALSE	FALSE	FALSE	FALSE	FALSE	FALSE	TRUE	FALSE	FALSE	FALSE	FALSE	FALSE	TRUE
chr1	50704627	50705188	562	2	FALSE	FALSE	FALSE	FALSE	FALSE	FALSE	FALSE	FALSE	FALSE	FALSE	FALSE	FALSE	FALSE	TRUE
chr1	50962358	50962622	265	2	FALSE	FALSE	FALSE	FALSE	FALSE	FALSE	FALSE	TRUE	FALSE	FALSE	FALSE	FALSE	FALSE	FALSE
chr1	51010993	51011682	690	2	FALSE	FALSE	FALSE	FALSE	FALSE	FALSE	FALSE	TRUE	FALSE	FALSE	FALSE	FALSE	FALSE	FALSE
chr1	51094536	51095099	564	2	FALSE	TRUE	FALSE	TRUE	FALSE	FALSE	FALSE	FALSE	FALSE	FALSE	FALSE	FALSE	FALSE	TRUE
chr1	51152100	51152354	255	2	FALSE	FALSE	FALSE	TRUE	FALSE	FALSE	FALSE	FALSE	FALSE	FALSE	FALSE	FALSE	FALSE	FALSE
chr1	51229259	51229657	399	1	FALSE	FALSE	FALSE	FALSE	FALSE	TRUE	FALSE	FALSE	FALSE	FALSE	FALSE	FALSE	FALSE	FALSE
chr1	51265842	51266344	503	1	FALSE	FALSE	FALSE	FALSE	FALSE	FALSE	FALSE	FALSE	FALSE	FALSE	FALSE	FALSE	TRUE	FALSE
chr1	51271322	51271684	363	1	FALSE	FALSE	FALSE	FALSE	FALSE	FALSE	FALSE	FALSE	FALSE	TRUE	FALSE	FALSE	FALSE	FALSE
chr1	51271765	51272184	420	2	FALSE	FALSE	FALSE	TRUE	FALSE	FALSE	FALSE	FALSE	FALSE	FALSE	FALSE	FALSE	FALSE	TRUE
chr1	51273294	51274301	1008	2	FALSE	FALSE	FALSE	FALSE	FALSE	FALSE	FALSE	FALSE	FALSE	FALSE	FALSE	FALSE	FALSE	TRUE
chr1	51288738	51289664	927	2	FALSE	FALSE	FALSE	FALSE	FALSE	FALSE	FALSE	TRUE	FALSE	FALSE	FALSE	FALSE	FALSE	FALSE
chr1	51315474	51315899	426	3	FALSE	FALSE	FALSE	TRUE	FALSE	TRUE	FALSE	TRUE	FALSE	FALSE	FALSE	FALSE	TRUE	FALSE
chr1	51333610	51334648	1039	2	FALSE	FALSE	FALSE	FALSE	FALSE	FALSE	FALSE	TRUE	FALSE	FALSE	FALSE	FALSE	FALSE	FALSE
chr1	51347625	51347850	226	2	FALSE	FALSE	FALSE	FALSE	FALSE	FALSE	FALSE	TRUE	FALSE	FALSE	FALSE	FALSE	FALSE	TRUE
chr1	51377197	51377459	263	1	FALSE	FALSE	FALSE	FALSE	FALSE	FALSE	TRUE	FALSE	FALSE	FALSE	FALSE	FALSE	FALSE	FALSE
chr1	51386921	51387351	431	3	FALSE	TRUE	FALSE	TRUE	FALSE	FALSE	FALSE	TRUE	FALSE	FALSE	FALSE	FALSE	TRUE	FALSE
chr1	51400163	51400935	773	1	FALSE	FALSE	FALSE	FALSE	FALSE	FALSE	TRUE	FALSE	FALSE	FALSE	FALSE	FALSE	FALSE	FALSE
chr1	51411544	51412159	616	1	FALSE	TRUE	FALSE	FALSE	FALSE	FALSE	TRUE	FALSE	FALSE	FALSE	FALSE	FALSE	TRUE	FALSE
chr1	51419486	51419802	317	1	FALSE	FALSE	FALSE	FALSE	FALSE	FALSE	TRUE	FALSE	FALSE	FALSE	FALSE	FALSE	TRUE	FALSE
chr1	51421019	51421529	511	1	FALSE	FALSE	FALSE	FALSE	FALSE	TRUE	TRUE	FALSE	FALSE	FALSE	FALSE	FALSE	TRUE	FALSE
chr1	51424192	51424922	731	3	FALSE	FALSE	FALSE	FALSE	FALSE	TRUE	FALSE	FALSE	FALSE	FALSE	FALSE	FALSE	TRUE	FALSE
chr1	51429659	51430226	568	1	FALSE	FALSE	FALSE	FALSE	FALSE	FALSE	TRUE	FALSE	FALSE	FALSE	FALSE	FALSE	FALSE	FALSE
chr1	51433252	51433554	303	2	FALSE	FALSE	FALSE	FALSE	FALSE	FALSE	FALSE	TRUE	FALSE	FALSE	FALSE	FALSE	FALSE	FALSE
chr1	51458779	51459729	951	2	FALSE	FALSE	FALSE	FALSE	FALSE	FALSE	FALSE	TRUE	FALSE	FALSE	FALSE	FALSE	FALSE	TRUE
chr1	51465337	51465698	362	2	FALSE	FALSE	FALSE	FALSE	FALSE	FALSE	FALSE	TRUE	FALSE	FALSE	FALSE	FALSE	FALSE	FALSE
chr1	51466226	51467122	897	2	FALSE	FALSE	FALSE	FALSE	FALSE	FALSE	FALSE	TRUE	FALSE	FALSE	FALSE	FALSE	FALSE	FALSE
chr1	51467996	51468707	712	3	FALSE	FALSE	FALSE	TRUE	FALSE	TRUE	FALSE	TRUE	FALSE	FALSE	FALSE	FALSE	FALSE	FALSE
chr1	51479668	51480115	448	1	FALSE	FALSE	FALSE	FALSE	FALSE	FALSE	FALSE	FALSE	FALSE	FALSE	FALSE	FALSE	TRUE	FALSE
chr1	51508439	51508869	431	3	FALSE	FALSE	FALSE	TRUE	FALSE	FALSE	FALSE	FALSE	FALSE	FALSE	FALSE	FALSE	TRUE	FALSE
chr1	51509022	51509782	761	3	FALSE	TRUE	FALSE	TRUE	FALSE	FALSE	FALSE	FALSE	FALSE	FALSE	FALSE	FALSE	TRUE	FALSE
chr1	51509854	51510315	462	3	FALSE	FALSE	FALSE	TRUE	FALSE	FALSE	FALSE	TRUE	FALSE	FALSE	FALSE	FALSE	TRUE	FALSE
chr1	51530036	51530353	318	2	FALSE	FALSE	FALSE	TRUE	FALSE	FALSE	FALSE	TRUE	FALSE	FALSE	FALSE	FALSE	FALSE	FALSE
chr1	51531454	51531673	220	3	FALSE	FALSE	FALSE	FALSE	FALSE	FALSE	FALSE	FALSE	FALSE	FALSE	FALSE	FALSE	TRUE	FALSE
chr1	51551690	51551997	308	2	FALSE	FALSE	FALSE	FALSE	FALSE	FALSE	FALSE	TRUE	FALSE	FALSE	FALSE	FALSE	FALSE	FALSE
chr1	51572336	51573902	1567	2	FALSE	FALSE	FALSE	FALSE	FALSE	FALSE	FALSE	FALSE	FALSE	FALSE	FALSE	FALSE	FALSE	TRUE
chr1	51600292	51600769	478	2	FALSE	FALSE	FALSE	FALSE	FALSE	FALSE	FALSE	TRUE	FALSE	FALSE	FALSE	FALSE	FALSE	TRUE
chr1	51615350	51616072	723	2	FALSE	FALSE	FALSE	FALSE	FALSE	FALSE	FALSE	TRUE	FALSE	FALSE	FALSE	FALSE	FALSE	FALSE
chr1	51638910	51639282	373	2	FALSE	FALSE	FALSE	FALSE	FALSE	FALSE	FALSE	TRUE	FALSE	FALSE	FALSE	FALSE	FALSE	FALSE
chr1	51643670	51643995	326	3	FALSE	FALSE	FALSE	TRUE	FALSE	FALSE	FALSE	TRUE	FALSE	FALSE	FALSE	FALSE	TRUE	FALSE
chr1	51644279	51644772	494	2	FALSE	FALSE	FALSE	FALSE	FALSE	FALSE	FALSE	TRUE	FALSE	FALSE	FALSE	FALSE	FALSE	FALSE
chr1	51668784	51669244	461	2	FALSE	FALSE	FALSE	FALSE	FALSE	FALSE	FALSE	TRUE	FALSE	FALSE	FALSE	FALSE	FALSE	TRUE
chr1	51681172	51681566	395	2	FALSE	FALSE	FALSE	FALSE	FALSE	FALSE	FALSE	TRUE	FALSE	FALSE	FALSE	FALSE	FALSE	FALSE
chr1	51682816	51683129	314	3	FALSE	FALSE	FALSE	FALSE	FALSE	FALSE	FALSE	FALSE	FALSE	FALSE	FALSE	FALSE	TRUE	FALSE
chr1	51689932	51690207	276	3	FALSE	FALSE	FALSE	FALSE	FALSE	FALSE	FALSE	TRUE	FALSE	FALSE	FALSE	FALSE	FALSE	FALSE
chr1	51692498	51693013	516	1	FALSE	FALSE	FALSE	FALSE	FALSE	FALSE	TRUE	FALSE	FALSE	FALSE	FALSE	FALSE	FALSE	FALSE
chr1	51704054	51704571	518	2	FALSE	FALSE	FALSE	FALSE	FALSE	FALSE	FALSE	FALSE	FALSE	FALSE	FALSE	FALSE	FALSE	TRUE
chr1	51717683	51717978	296	2	FALSE	FALSE	FALSE	FALSE	FALSE	FALSE	FALSE	TRUE	FALSE	FALSE	FALSE	FALSE	FALSE	TRUE
chr1	51733499	51734241	743	1	FALSE	FALSE	TRUE	FALSE	FALSE	FALSE	FALSE	FALSE	FALSE	FALSE	FALSE	FALSE	FALSE	FALSE
chr1	51742352	51743097	746	1	FALSE	FALSE	FALSE	FALSE	FALSE	FALSE	TRUE	FALSE	FALSE	FALSE	FALSE	FALSE	FALSE	FALSE
chr1	51758371	51759179	809	2	FALSE	FALSE	FALSE	TRUE	FALSE	FALSE	FALSE	FALSE	FALSE	FALSE	FALSE	FALSE	FALSE	TRUE
chr1	51814742	51815279	538	3	FALSE	FALSE	FALSE	FALSE	FALSE	FALSE	FALSE	TRUE	FALSE	FALSE	FALSE	FALSE	TRUE	FALSE
chr1	51815663	51815994	332	3	FALSE	TRUE	FALSE	TRUE	FALSE	FALSE	FALSE	FALSE	FALSE	FALSE	FALSE	FALSE	TRUE	FALSE
chr1	51843572	51843888	317	1	FALSE	FALSE	TRUE	FALSE	FALSE	FALSE	FALSE	FALSE	FALSE	FALSE	FALSE	FALSE	FALSE	FALSE
chr1	51849573	51849809	237	3	FALSE	FALSE	FALSE	FALSE	FALSE	FALSE	FALSE	FALSE	FALSE	FALSE	FALSE	FALSE	TRUE	FALSE
chr1	51852027	51852748	722	1	FALSE	FALSE	FALSE	FALSE	FALSE	FALSE	FALSE	FALSE	FALSE	FALSE	FALSE	FALSE	TRUE	FALSE
chr1	51853178	51853742	565	3	FALSE	FALSE	FALSE	FALSE	FALSE	FALSE	FALSE	FALSE	FALSE	TRUE	FALSE	FALSE	TRUE	FALSE
chr1	51855144	51855846	703	3	FALSE	FALSE	FALSE	FALSE	FALSE	FALSE	FALSE	TRUE	FALSE	FALSE	FALSE	FALSE	TRUE	FALSE
chr1	51856556	51856840	285	3	FALSE	FALSE	FALSE	FALSE	FALSE	FALSE	FALSE	TRUE	FALSE	FALSE	FALSE	FALSE	TRUE	FALSE
chr1	51870659	51871690	1032	3	FALSE	FALSE	FALSE	FALSE	FALSE	FALSE	FALSE	FALSE	FALSE	FALSE	FALSE	FALSE	TRUE	FALSE
chr1	51879135	51879969	835	1	FALSE	FALSE	FALSE	FALSE	FALSE	FALSE	TRUE	FALSE	FALSE	FALSE	FALSE	FALSE	FALSE	FALSE
chr1	51895950	51896591	642	1	FALSE	FALSE	TRUE	FALSE	FALSE	FALSE	TRUE	FALSE	FALSE	FALSE	FALSE	FALSE	TRUE	FALSE
chr1	51906221	51906936	716	1	TRUE	FALSE	FALSE	FALSE	FALSE	FALSE	TRUE	FALSE	FALSE	FALSE	FALSE	FALSE	FALSE	FALSE
chr1	51913022	51913626	605	1	FALSE	FALSE	FALSE	FALSE	FALSE	FALSE	FALSE	FALSE	FALSE	FALSE	FALSE	FALSE	TRUE	FALSE
chr1	51922887	51923220	334	2	FALSE	TRUE	FALSE	FALSE	FALSE	FALSE	FALSE	TRUE	FALSE	FALSE	FALSE	FALSE	FALSE	FALSE
chr1	51933040	51933528	489	3	FALSE	FALSE	FALSE	TRUE	FALSE	FALSE	FALSE	TRUE	FALSE	TRUE	FALSE	FALSE	TRUE	FALSE
chr1	51937357	51937750	394	1	FALSE	FALSE	FALSE	FALSE	FALSE	FALSE	TRUE	FALSE	FALSE	FALSE	FALSE	FALSE	TRUE	FALSE
chr1	51940997	51941264	268	2	FALSE	FALSE	FALSE	FALSE	FALSE	FALSE	FALSE	TRUE	FALSE	FALSE	FALSE	FALSE	FALSE	TRUE
chr1	51944718	51945204	487	2	FALSE	FALSE	FALSE	FALSE	FALSE	FALSE	FALSE	TRUE	FALSE	FALSE	FALSE	FALSE	FALSE	FALSE
chr1	51998432	51998927	496	2	FALSE	FALSE	FALSE	FALSE	FALSE	FALSE	FALSE	TRUE	FALSE	FALSE	FALSE	FALSE	FALSE	FALSE
chr1	52004103	52004426	324	2	FALSE	FALSE	FALSE	FALSE	FALSE	FALSE	FALSE	TRUE	FALSE	FALSE	FALSE	FALSE	FALSE	FALSE
chr1	52039213	52039486	274	1	FALSE	FALSE	FALSE	FALSE	FALSE	FALSE	FALSE	FALSE	FALSE	FALSE	FALSE	FALSE	TRUE	FALSE
chr1	52049521	52050308	788	1	FALSE	FALSE	TRUE	FALSE	FALSE	FALSE	TRUE	FALSE	FALSE	FALSE	FALSE	FALSE	TRUE	FALSE
chr1	52066726	52067076	351	3	FALSE	FALSE	FALSE	TRUE	FALSE	TRUE	FALSE	TRUE	FALSE	FALSE	FALSE	FALSE	TRUE	FALSE
chr1	52098639	52099202	564	2	FALSE	FALSE	FALSE	FALSE	FALSE	FALSE	FALSE	TRUE	FALSE	FALSE	FALSE	FALSE	FALSE	FALSE
chr1	52100519	52100891	373	2	FALSE	FALSE	FALSE	FALSE	FALSE	FALSE	FALSE	TRUE	FALSE	FALSE	FALSE	FALSE	FALSE	TRUE
chr1	52131928	52132226	299	2	FALSE	FALSE	FALSE	FALSE	FALSE	FALSE	FALSE	TRUE	FALSE	FALSE	FALSE	FALSE	FALSE	TRUE
chr1	52146396	52147130	735	2	FALSE	FALSE	FALSE	FALSE	FALSE	FALSE	FALSE	TRUE	FALSE	FALSE	FALSE	FALSE	FALSE	FALSE
chr1	52158227	52159127	901	2	FALSE	FALSE	FALSE	FALSE	FALSE	FALSE	FALSE	TRUE	FALSE	FALSE	FALSE	FALSE	FALSE	FALSE
chr1	52169885	52171000	1116	2	FALSE	FALSE	FALSE	FALSE	FALSE	FALSE	FALSE	TRUE	FALSE	FALSE	FALSE	FALSE	FALSE	FALSE
chr1	52171271	52171834	564	3	FALSE	FALSE	FALSE	FALSE	FALSE	FALSE	FALSE	FALSE	FALSE	FALSE	FALSE	FALSE	TRUE	FALSE
chr1	52180331	52180672	342	1	FALSE	FALSE	FALSE	FALSE	FALSE	TRUE	FALSE	FALSE	FALSE	FALSE	FALSE	FALSE	FALSE	FALSE
chr1	52192054	52192310	257	1	FALSE	FALSE	FALSE	FALSE	FALSE	FALSE	FALSE	FALSE	FALSE	FALSE	FALSE	FALSE	TRUE	FALSE
chr1	52205576	52205816	241	1	FALSE	FALSE	FALSE	FALSE	FALSE	FALSE	FALSE	FALSE	FALSE	FALSE	FALSE	FALSE	TRUE	FALSE
chr1	52216805	52217115	311	2	FALSE	FALSE	FALSE	FALSE	FALSE	FALSE	FALSE	TRUE	FALSE	FALSE	FALSE	FALSE	FALSE	FALSE
chr1	52225667	52226138	472	1	FALSE	FALSE	TRUE	FALSE	FALSE	FALSE	FALSE	FALSE	FALSE	FALSE	FALSE	FALSE	FALSE	FALSE
chr1	52244067	52244576	510	3	FALSE	TRUE	FALSE	FALSE	FALSE	FALSE	FALSE	FALSE	FALSE	FALSE	FALSE	FALSE	TRUE	FALSE
chr1	52252258	52253076	819	3	FALSE	FALSE	FALSE	FALSE	FALSE	FALSE	FALSE	FALSE	FALSE	FALSE	FALSE	FALSE	TRUE	FALSE
chr1	52254528	52254857	330	3	FALSE	FALSE	FALSE	TRUE	FALSE	FALSE	FALSE	TRUE	FALSE	FALSE	FALSE	FALSE	TRUE	FALSE
chr1	52267629	52267918	290	2	FALSE	FALSE	FALSE	FALSE	FALSE	FALSE	FALSE	TRUE	FALSE	FALSE	FALSE	FALSE	FALSE	TRUE
chr1	52270232	52270733	502	1	FALSE	FALSE	TRUE	FALSE	FALSE	FALSE	TRUE	FALSE	FALSE	FALSE	FALSE	FALSE	FALSE	FALSE
chr1	52279244	52279734	491	1	FALSE	FALSE	TRUE	FALSE	FALSE	FALSE	TRUE	FALSE	FALSE	FALSE	FALSE	FALSE	TRUE	FALSE
chr1	52280181	52280536	356	1	FALSE	FALSE	TRUE	FALSE	FALSE	FALSE	FALSE	FALSE	FALSE	FALSE	FALSE	FALSE	TRUE	FALSE
chr1	52293007	52293784	778	1	FALSE	FALSE	FALSE	FALSE	FALSE	FALSE	TRUE	FALSE	FALSE	FALSE	FALSE	FALSE	FALSE	FALSE
chr1	52296412	52296756	345	3	FALSE	FALSE	FALSE	FALSE	FALSE	FALSE	FALSE	FALSE	FALSE	FALSE	FALSE	FALSE	TRUE	FALSE
chr1	52302574	52303052	479	2	FALSE	FALSE	FALSE	FALSE	FALSE	FALSE	FALSE	TRUE	FALSE	FALSE	FALSE	FALSE	FALSE	FALSE
chr1	52328515	52328905	391	2	FALSE	FALSE	FALSE	FALSE	FALSE	FALSE	FALSE	TRUE	FALSE	FALSE	FALSE	FALSE	FALSE	TRUE
chr1	52393000	52393209	210	2	FALSE	FALSE	FALSE	FALSE	FALSE	FALSE	FALSE	TRUE	FALSE	FALSE	FALSE	FALSE	FALSE	TRUE
chr1	52429332	52429859	528	2	FALSE	TRUE	FALSE	TRUE	FALSE	FALSE	FALSE	TRUE	FALSE	FALSE	FALSE	FALSE	FALSE	FALSE
chr1	52431819	52432430	612	2	FALSE	FALSE	FALSE	TRUE	FALSE	TRUE	FALSE	TRUE	FALSE	FALSE	FALSE	FALSE	FALSE	TRUE
chr1	52451267	52451857	591	3	FALSE	FALSE	FALSE	TRUE	FALSE	FALSE	FALSE	FALSE	FALSE	TRUE	FALSE	FALSE	TRUE	FALSE
chr1	52454493	52454934	442	3	FALSE	FALSE	FALSE	TRUE	FALSE	FALSE	FALSE	FALSE	FALSE	TRUE	FALSE	FALSE	TRUE	FALSE
chr1	52456507	52457274	768	3	FALSE	FALSE	FALSE	FALSE	FALSE	TRUE	FALSE	FALSE	FALSE	FALSE	FALSE	FALSE	TRUE	FALSE
chr1	52489605	52490427	823	2	FALSE	FALSE	FALSE	FALSE	FALSE	FALSE	FALSE	TRUE	FALSE	FALSE	FALSE	FALSE	FALSE	TRUE
chr1	52517321	52518195	875	1	FALSE	FALSE	TRUE	FALSE	FALSE	FALSE	TRUE	FALSE	FALSE	FALSE	FALSE	FALSE	FALSE	FALSE
chr1	52524244	52524522	279	1	FALSE	FALSE	FALSE	FALSE	FALSE	FALSE	TRUE	FALSE	FALSE	FALSE	FALSE	FALSE	FALSE	FALSE
chr1	52524664	52525102	439	1	FALSE	FALSE	TRUE	FALSE	FALSE	FALSE	TRUE	FALSE	FALSE	FALSE	FALSE	FALSE	TRUE	FALSE
chr1	52529935	52530356	422	2	FALSE	FALSE	FALSE	FALSE	FALSE	FALSE	FALSE	FALSE	FALSE	FALSE	FALSE	FALSE	FALSE	TRUE
chr1	52580217	52580508	292	2	FALSE	TRUE	FALSE	FALSE	FALSE	FALSE	FALSE	TRUE	FALSE	FALSE	FALSE	FALSE	FALSE	FALSE
chr1	52648155	52648749	595	2	FALSE	FALSE	FALSE	FALSE	FALSE	FALSE	FALSE	TRUE	FALSE	FALSE	FALSE	FALSE	FALSE	FALSE
chr1	52656609	52657056	448	1	FALSE	FALSE	FALSE	FALSE	FALSE	FALSE	TRUE	FALSE	FALSE	FALSE	FALSE	FALSE	FALSE	FALSE
chr1	52679164	52679644	481	1	FALSE	FALSE	FALSE	FALSE	FALSE	FALSE	TRUE	FALSE	FALSE	FALSE	FALSE	FALSE	TRUE	FALSE
chr1	52734204	52734548	345	1	FALSE	FALSE	TRUE	FALSE	FALSE	FALSE	TRUE	FALSE	FALSE	FALSE	FALSE	FALSE	TRUE	FALSE
chr1	52748321	52748798	478	2	FALSE	FALSE	FALSE	FALSE	FALSE	FALSE	FALSE	TRUE	FALSE	FALSE	FALSE	FALSE	FALSE	TRUE
chr1	52752799	52753117	319	3	FALSE	FALSE	FALSE	FALSE	FALSE	FALSE	FALSE	FALSE	FALSE	FALSE	FALSE	FALSE	TRUE	FALSE
chr1	52755304	52755671	368	2	FALSE	TRUE	FALSE	FALSE	FALSE	FALSE	FALSE	FALSE	FALSE	FALSE	FALSE	FALSE	FALSE	TRUE
chr1	52757947	52758908	962	1	FALSE	FALSE	FALSE	FALSE	FALSE	FALSE	TRUE	FALSE	FALSE	FALSE	FALSE	FALSE	FALSE	FALSE
chr1	52789703	52790272	570	2	FALSE	FALSE	FALSE	FALSE	FALSE	FALSE	FALSE	TRUE	FALSE	FALSE	FALSE	FALSE	FALSE	FALSE
chr1	52799365	52799680	316	1	FALSE	FALSE	FALSE	FALSE	FALSE	FALSE	FALSE	FALSE	FALSE	FALSE	FALSE	FALSE	TRUE	FALSE
chr1	52822951	52823490	540	2	FALSE	FALSE	FALSE	FALSE	FALSE	FALSE	FALSE	TRUE	FALSE	FALSE	FALSE	FALSE	FALSE	FALSE
chr1	52846658	52846863	206	1	FALSE	FALSE	FALSE	FALSE	FALSE	FALSE	FALSE	FALSE	FALSE	FALSE	FALSE	FALSE	TRUE	FALSE
chr1	52854045	52854587	543	2	FALSE	FALSE	FALSE	FALSE	FALSE	FALSE	FALSE	TRUE	FALSE	FALSE	FALSE	FALSE	FALSE	TRUE
chr1	52864247	52864765	519	2	FALSE	FALSE	FALSE	FALSE	FALSE	FALSE	FALSE	TRUE	FALSE	FALSE	FALSE	FALSE	FALSE	FALSE
chr1	52903727	52903946	220	1	FALSE	FALSE	FALSE	FALSE	FALSE	FALSE	FALSE	FALSE	FALSE	FALSE	FALSE	FALSE	TRUE	FALSE
chr1	52930257	52930585	329	1	FALSE	FALSE	FALSE	FALSE	FALSE	FALSE	TRUE	FALSE	FALSE	FALSE	FALSE	FALSE	TRUE	FALSE
chr1	52937987	52938317	331	1	FALSE	FALSE	FALSE	FALSE	FALSE	FALSE	TRUE	FALSE	FALSE	FALSE	FALSE	FALSE	TRUE	FALSE
chr1	52963178	52963443	266	2	FALSE	FALSE	FALSE	FALSE	FALSE	FALSE	FALSE	TRUE	FALSE	FALSE	FALSE	FALSE	FALSE	FALSE
chr1	52964400	52965351	952	2	FALSE	FALSE	FALSE	FALSE	FALSE	FALSE	FALSE	TRUE	FALSE	FALSE	FALSE	FALSE	FALSE	FALSE
chr1	53032611	53032920	310	2	FALSE	FALSE	FALSE	FALSE	FALSE	FALSE	FALSE	FALSE	FALSE	FALSE	FALSE	FALSE	FALSE	TRUE
chr1	53053103	53053718	616	2	FALSE	FALSE	FALSE	FALSE	FALSE	FALSE	FALSE	TRUE	FALSE	FALSE	FALSE	FALSE	FALSE	TRUE
chr1	53093195	53093534	340	2	FALSE	FALSE	FALSE	FALSE	FALSE	FALSE	FALSE	TRUE	FALSE	FALSE	FALSE	FALSE	FALSE	TRUE
chr1	53187021	53187951	931	2	FALSE	FALSE	FALSE	FALSE	FALSE	TRUE	FALSE	TRUE	FALSE	FALSE	FALSE	FALSE	FALSE	TRUE
chr1	53191268	53191703	436	2	FALSE	TRUE	FALSE	TRUE	FALSE	FALSE	FALSE	FALSE	FALSE	FALSE	FALSE	FALSE	FALSE	FALSE
chr1	53209749	53210663	915	2	FALSE	FALSE	FALSE	TRUE	FALSE	FALSE	FALSE	TRUE	FALSE	FALSE	FALSE	FALSE	FALSE	TRUE
chr1	53377272	53377868	597	1	FALSE	FALSE	FALSE	TRUE	FALSE	FALSE	FALSE	FALSE	FALSE	FALSE	FALSE	FALSE	FALSE	FALSE
chr1	53385288	53385742	455	1	FALSE	TRUE	FALSE	TRUE	FALSE	FALSE	FALSE	FALSE	FALSE	FALSE	FALSE	FALSE	FALSE	FALSE
chr1	53448788	53449127	340	2	FALSE	FALSE	FALSE	TRUE	FALSE	FALSE	FALSE	FALSE	FALSE	FALSE	FALSE	FALSE	FALSE	FALSE
chr1	53525540	53526622	1083	1	FALSE	FALSE	FALSE	FALSE	FALSE	FALSE	TRUE	FALSE	FALSE	FALSE	FALSE	FALSE	TRUE	FALSE
chr1	53532287	53532971	685	1	FALSE	FALSE	FALSE	FALSE	FALSE	FALSE	TRUE	FALSE	FALSE	FALSE	FALSE	FALSE	FALSE	FALSE
chr1	53569140	53569897	758	2	FALSE	FALSE	FALSE	FALSE	FALSE	FALSE	FALSE	FALSE	FALSE	FALSE	FALSE	FALSE	FALSE	TRUE
chr1	53606408	53606873	466	1	FALSE	FALSE	FALSE	FALSE	FALSE	FALSE	TRUE	FALSE	FALSE	FALSE	FALSE	FALSE	TRUE	FALSE
chr1	53607720	53607994	275	3	FALSE	FALSE	FALSE	TRUE	FALSE	FALSE	FALSE	TRUE	FALSE	FALSE	FALSE	FALSE	FALSE	FALSE
chr1	53622419	53622718	300	2	FALSE	FALSE	FALSE	FALSE	FALSE	FALSE	FALSE	TRUE	FALSE	FALSE	FALSE	FALSE	FALSE	TRUE
chr1	53632094	53632633	540	1	FALSE	FALSE	FALSE	FALSE	FALSE	FALSE	TRUE	FALSE	FALSE	FALSE	FALSE	FALSE	FALSE	FALSE
chr1	53686826	53687054	229	3	FALSE	FALSE	FALSE	FALSE	FALSE	FALSE	FALSE	FALSE	FALSE	FALSE	FALSE	FALSE	TRUE	FALSE
chr1	53704180	53704496	317	2	FALSE	FALSE	FALSE	FALSE	FALSE	FALSE	FALSE	FALSE	FALSE	FALSE	FALSE	FALSE	FALSE	TRUE
chr1	53706164	53707164	1001	2	FALSE	FALSE	FALSE	FALSE	FALSE	FALSE	FALSE	FALSE	FALSE	FALSE	FALSE	FALSE	FALSE	TRUE
chr1	53728549	53729196	648	3	FALSE	TRUE	FALSE	TRUE	FALSE	TRUE	FALSE	TRUE	FALSE	TRUE	FALSE	FALSE	TRUE	FALSE
chr1	53745636	53746465	830	1	FALSE	FALSE	FALSE	FALSE	FALSE	FALSE	TRUE	FALSE	FALSE	FALSE	FALSE	FALSE	TRUE	FALSE
chr1	53763480	53763743	264	3	FALSE	FALSE	FALSE	FALSE	FALSE	FALSE	FALSE	FALSE	FALSE	FALSE	FALSE	FALSE	TRUE	FALSE
chr1	53765449	53765922	474	2	FALSE	FALSE	FALSE	FALSE	FALSE	TRUE	FALSE	FALSE	FALSE	FALSE	FALSE	FALSE	FALSE	FALSE
chr1	53850804	53851170	367	2	FALSE	TRUE	FALSE	FALSE	FALSE	FALSE	FALSE	TRUE	FALSE	FALSE	FALSE	FALSE	FALSE	FALSE
chr1	53856354	53857124	771	3	FALSE	FALSE	FALSE	FALSE	FALSE	TRUE	FALSE	FALSE	FALSE	FALSE	FALSE	FALSE	TRUE	FALSE
chr1	53866233	53867907	1675	2	FALSE	FALSE	FALSE	TRUE	FALSE	FALSE	FALSE	FALSE	FALSE	FALSE	FALSE	FALSE	FALSE	FALSE
chr1	53882969	53883258	290	2	FALSE	FALSE	FALSE	FALSE	FALSE	FALSE	TRUE	FALSE	FALSE	FALSE	FALSE	FALSE	FALSE	TRUE
chr1	53890445	53890709	265	2	FALSE	FALSE	FALSE	FALSE	FALSE	FALSE	FALSE	TRUE	FALSE	FALSE	FALSE	FALSE	FALSE	TRUE
chr1	53893013	53893343	331	3	FALSE	TRUE	FALSE	FALSE	FALSE	FALSE	FALSE	FALSE	FALSE	FALSE	FALSE	FALSE	FALSE	FALSE
chr1	53894323	53895172	850	2	FALSE	FALSE	FALSE	FALSE	FALSE	FALSE	FALSE	TRUE	FALSE	FALSE	FALSE	FALSE	FALSE	FALSE
chr1	53908974	53909483	510	2	FALSE	FALSE	FALSE	FALSE	FALSE	FALSE	FALSE	TRUE	FALSE	FALSE	FALSE	FALSE	FALSE	TRUE
chr1	53925280	53926090	811	2	FALSE	FALSE	FALSE	FALSE	FALSE	FALSE	FALSE	TRUE	FALSE	FALSE	FALSE	FALSE	FALSE	TRUE
chr1	53927446	53927972	527	2	FALSE	FALSE	FALSE	FALSE	FALSE	FALSE	FALSE	TRUE	FALSE	FALSE	FALSE	FALSE	FALSE	FALSE
chr1	53936084	53936325	242	1	FALSE	FALSE	TRUE	FALSE	FALSE	FALSE	FALSE	FALSE	FALSE	FALSE	FALSE	FALSE	FALSE	FALSE
chr1	53941427	53941779	353	1	FALSE	FALSE	FALSE	FALSE	FALSE	FALSE	TRUE	FALSE	FALSE	FALSE	FALSE	FALSE	FALSE	FALSE
chr1	53983063	53983957	895	1	FALSE	FALSE	FALSE	FALSE	FALSE	FALSE	TRUE	FALSE	FALSE	FALSE	FALSE	FALSE	FALSE	FALSE
chr1	54003371	54003596	226	3	FALSE	FALSE	FALSE	FALSE	FALSE	FALSE	FALSE	TRUE	FALSE	FALSE	FALSE	FALSE	TRUE	FALSE
chr1	54012147	54012800	654	1	FALSE	FALSE	FALSE	FALSE	FALSE	FALSE	FALSE	FALSE	FALSE	FALSE	FALSE	FALSE	TRUE	FALSE
chr1	54039105	54039464	360	2	FALSE	FALSE	FALSE	FALSE	FALSE	FALSE	FALSE	TRUE	FALSE	FALSE	FALSE	FALSE	FALSE	TRUE
chr1	54067002	54067578	577	1	FALSE	FALSE	TRUE	FALSE	FALSE	FALSE	FALSE	FALSE	FALSE	FALSE	FALSE	FALSE	FALSE	FALSE
chr1	54126875	54127118	244	1	FALSE	FALSE	FALSE	FALSE	FALSE	FALSE	TRUE	FALSE	FALSE	FALSE	FALSE	FALSE	TRUE	FALSE
chr1	54128804	54129409	606	3	FALSE	TRUE	FALSE	TRUE	FALSE	TRUE	FALSE	TRUE	FALSE	FALSE	FALSE	FALSE	TRUE	FALSE
chr1	54139757	54140071	315	1	FALSE	FALSE	FALSE	FALSE	FALSE	FALSE	TRUE	FALSE	FALSE	FALSE	FALSE	FALSE	FALSE	FALSE
chr1	54147409	54148421	1013	1	FALSE	FALSE	FALSE	FALSE	FALSE	FALSE	TRUE	FALSE	FALSE	FALSE	FALSE	FALSE	FALSE	FALSE
chr1	54161553	54162151	599	1	FALSE	FALSE	FALSE	FALSE	FALSE	FALSE	FALSE	FALSE	FALSE	FALSE	FALSE	FALSE	TRUE	FALSE
chr1	54176452	54177004	553	3	FALSE	FALSE	FALSE	FALSE	FALSE	TRUE	FALSE	TRUE	FALSE	FALSE	FALSE	FALSE	TRUE	FALSE
chr1	54184894	54185813	920	2	FALSE	FALSE	FALSE	FALSE	FALSE	FALSE	FALSE	TRUE	FALSE	FALSE	FALSE	FALSE	FALSE	TRUE
chr1	54186546	54186892	347	1	FALSE	FALSE	FALSE	FALSE	FALSE	FALSE	TRUE	FALSE	FALSE	FALSE	FALSE	FALSE	TRUE	FALSE
chr1	54220977	54221721	745	1	FALSE	FALSE	TRUE	FALSE	FALSE	FALSE	FALSE	FALSE	FALSE	FALSE	FALSE	FALSE	TRUE	FALSE
chr1	54223283	54223815	533	1	FALSE	FALSE	FALSE	FALSE	FALSE	FALSE	FALSE	FALSE	FALSE	FALSE	FALSE	FALSE	TRUE	FALSE
chr1	54242886	54243383	498	1	FALSE	FALSE	FALSE	FALSE	FALSE	FALSE	FALSE	FALSE	FALSE	FALSE	FALSE	FALSE	TRUE	FALSE
chr1	54262536	54262960	425	1	FALSE	FALSE	FALSE	FALSE	FALSE	FALSE	FALSE	FALSE	FALSE	FALSE	FALSE	FALSE	TRUE	FALSE
chr1	54263865	54264280	416	3	FALSE	FALSE	FALSE	FALSE	FALSE	FALSE	FALSE	TRUE	FALSE	FALSE	FALSE	FALSE	TRUE	FALSE
chr1	54275505	54275883	379	2	FALSE	FALSE	FALSE	FALSE	FALSE	FALSE	FALSE	TRUE	FALSE	FALSE	FALSE	FALSE	FALSE	TRUE
chr1	54327759	54328417	659	3	FALSE	FALSE	FALSE	FALSE	FALSE	FALSE	FALSE	FALSE	FALSE	FALSE	FALSE	FALSE	TRUE	FALSE
chr1	54367637	54368032	396	3	FALSE	FALSE	FALSE	FALSE	FALSE	FALSE	FALSE	TRUE	FALSE	FALSE	FALSE	FALSE	TRUE	FALSE
chr1	54373864	54374095	232	2	FALSE	FALSE	FALSE	FALSE	FALSE	FALSE	FALSE	FALSE	FALSE	FALSE	FALSE	FALSE	FALSE	TRUE
chr1	54381144	54381929	786	2	FALSE	FALSE	FALSE	FALSE	FALSE	FALSE	FALSE	TRUE	FALSE	FALSE	FALSE	FALSE	FALSE	TRUE
chr1	54458842	54459613	772	1	FALSE	FALSE	FALSE	FALSE	FALSE	FALSE	TRUE	FALSE	FALSE	FALSE	FALSE	FALSE	FALSE	FALSE
chr1	54464774	54465115	342	3	FALSE	FALSE	FALSE	FALSE	FALSE	FALSE	FALSE	FALSE	FALSE	FALSE	FALSE	FALSE	TRUE	FALSE
chr1	54474281	54474560	280	2	FALSE	FALSE	FALSE	TRUE	FALSE	FALSE	FALSE	FALSE	FALSE	FALSE	FALSE	FALSE	FALSE	TRUE
chr1	54562913	54563434	522	3	FALSE	FALSE	FALSE	FALSE	FALSE	FALSE	FALSE	FALSE	FALSE	FALSE	FALSE	FALSE	TRUE	FALSE
chr1	54566376	54566628	253	2	FALSE	FALSE	FALSE	FALSE	FALSE	FALSE	FALSE	TRUE	FALSE	FALSE	FALSE	FALSE	FALSE	TRUE
chr1	54583494	54583942	449	3	FALSE	FALSE	FALSE	FALSE	FALSE	FALSE	FALSE	TRUE	FALSE	FALSE	FALSE	FALSE	TRUE	FALSE
chr1	54600074	54600857	784	3	FALSE	FALSE	FALSE	FALSE	FALSE	FALSE	FALSE	FALSE	FALSE	TRUE	FALSE	FALSE	TRUE	FALSE
chr1	54606113	54606513	401	3	FALSE	FALSE	FALSE	FALSE	FALSE	FALSE	FALSE	FALSE	FALSE	FALSE	FALSE	FALSE	TRUE	FALSE
chr1	54611988	54612722	735	2	FALSE	FALSE	FALSE	TRUE	FALSE	FALSE	FALSE	FALSE	FALSE	FALSE	FALSE	FALSE	FALSE	FALSE
chr1	54612971	54613231	261	2	FALSE	FALSE	FALSE	FALSE	FALSE	FALSE	FALSE	TRUE	FALSE	FALSE	FALSE	FALSE	FALSE	FALSE
chr1	54614824	54615217	394	3	FALSE	FALSE	FALSE	FALSE	FALSE	FALSE	FALSE	FALSE	FALSE	FALSE	FALSE	FALSE	TRUE	FALSE
chr1	54665806	54666326	521	2	FALSE	FALSE	FALSE	FALSE	FALSE	FALSE	FALSE	TRUE	FALSE	FALSE	FALSE	FALSE	FALSE	FALSE
chr1	54675510	54675781	272	2	FALSE	FALSE	FALSE	FALSE	FALSE	FALSE	FALSE	FALSE	FALSE	FALSE	FALSE	FALSE	FALSE	TRUE
chr1	54676500	54677416	917	1	FALSE	FALSE	FALSE	FALSE	FALSE	FALSE	FALSE	FALSE	FALSE	FALSE	FALSE	FALSE	FALSE	TRUE
chr1	54713299	54714020	722	3	FALSE	FALSE	FALSE	FALSE	FALSE	FALSE	FALSE	FALSE	FALSE	FALSE	FALSE	FALSE	TRUE	FALSE
chr1	54736910	54737265	356	2	FALSE	FALSE	FALSE	FALSE	FALSE	FALSE	FALSE	TRUE	FALSE	FALSE	FALSE	FALSE	FALSE	TRUE
chr1	54759905	54760150	246	2	FALSE	FALSE	FALSE	FALSE	FALSE	FALSE	FALSE	TRUE	FALSE	FALSE	FALSE	FALSE	FALSE	TRUE
chr1	54776148	54776670	523	2	FALSE	FALSE	FALSE	FALSE	FALSE	FALSE	FALSE	FALSE	FALSE	FALSE	FALSE	FALSE	FALSE	TRUE
chr1	54802733	54803060	328	2	FALSE	FALSE	FALSE	FALSE	FALSE	FALSE	FALSE	TRUE	FALSE	FALSE	FALSE	FALSE	FALSE	FALSE
chr1	54806020	54806510	491	1	FALSE	FALSE	TRUE	FALSE	FALSE	FALSE	FALSE	FALSE	FALSE	FALSE	FALSE	FALSE	FALSE	FALSE
chr1	54816762	54817316	555	2	FALSE	FALSE	FALSE	FALSE	FALSE	FALSE	FALSE	FALSE	FALSE	FALSE	FALSE	FALSE	FALSE	TRUE
chr1	54832773	54833073	301	2	FALSE	FALSE	FALSE	FALSE	FALSE	FALSE	FALSE	TRUE	FALSE	FALSE	FALSE	FALSE	FALSE	TRUE
chr1	54850176	54850538	363	1	FALSE	FALSE	TRUE	FALSE	FALSE	FALSE	TRUE	FALSE	FALSE	FALSE	FALSE	FALSE	FALSE	FALSE
chr1	54907023	54907359	337	1	FALSE	FALSE	TRUE	FALSE	FALSE	FALSE	FALSE	FALSE	FALSE	FALSE	FALSE	FALSE	TRUE	FALSE
chr1	54909027	54909707	681	2	FALSE	FALSE	FALSE	FALSE	FALSE	FALSE	FALSE	FALSE	FALSE	FALSE	FALSE	FALSE	FALSE	TRUE
chr1	54922277	54922521	245	1	FALSE	FALSE	TRUE	FALSE	FALSE	FALSE	TRUE	FALSE	FALSE	FALSE	FALSE	FALSE	FALSE	FALSE
chr1	54930647	54931261	615	1	TRUE	FALSE	TRUE	FALSE	FALSE	FALSE	TRUE	FALSE	FALSE	FALSE	FALSE	FALSE	FALSE	FALSE
chr1	54934898	54935384	487	1	FALSE	FALSE	TRUE	FALSE	FALSE	FALSE	FALSE	FALSE	FALSE	FALSE	FALSE	FALSE	FALSE	FALSE
chr1	54951990	54952473	484	1	FALSE	FALSE	FALSE	FALSE	FALSE	FALSE	TRUE	FALSE	FALSE	FALSE	FALSE	FALSE	FALSE	FALSE
chr1	54968202	54968530	329	2	FALSE	FALSE	FALSE	FALSE	FALSE	FALSE	FALSE	TRUE	FALSE	FALSE	FALSE	FALSE	FALSE	TRUE
chr1	54979290	54979833	544	2	FALSE	FALSE	FALSE	FALSE	FALSE	FALSE	FALSE	TRUE	FALSE	FALSE	FALSE	FALSE	FALSE	FALSE
chr1	54983178	54983951	774	2	FALSE	FALSE	FALSE	FALSE	FALSE	FALSE	FALSE	TRUE	FALSE	FALSE	FALSE	FALSE	FALSE	FALSE
chr1	54993605	54993980	376	1	FALSE	FALSE	FALSE	FALSE	FALSE	FALSE	FALSE	FALSE	FALSE	FALSE	FALSE	FALSE	TRUE	FALSE
chr1	55006149	55006449	301	1	FALSE	FALSE	FALSE	FALSE	FALSE	FALSE	FALSE	FALSE	FALSE	FALSE	FALSE	FALSE	TRUE	FALSE
chr1	55007447	55007675	229	1	TRUE	FALSE	FALSE	FALSE	FALSE	FALSE	FALSE	FALSE	FALSE	FALSE	FALSE	FALSE	FALSE	FALSE
chr1	55008382	55008666	285	2	FALSE	FALSE	FALSE	FALSE	FALSE	FALSE	FALSE	FALSE	FALSE	FALSE	FALSE	FALSE	FALSE	TRUE
chr1	55017967	55018324	358	1	FALSE	FALSE	FALSE	FALSE	FALSE	FALSE	TRUE	FALSE	FALSE	FALSE	FALSE	FALSE	TRUE	FALSE
chr1	55039930	55040453	524	1	FALSE	FALSE	TRUE	FALSE	FALSE	FALSE	FALSE	FALSE	FALSE	FALSE	FALSE	FALSE	FALSE	FALSE
chr1	55058886	55059250	365	2	FALSE	FALSE	FALSE	FALSE	FALSE	FALSE	FALSE	TRUE	FALSE	FALSE	FALSE	FALSE	FALSE	FALSE
chr1	55135730	55136189	460	2	FALSE	FALSE	FALSE	FALSE	FALSE	FALSE	FALSE	TRUE	FALSE	FALSE	FALSE	FALSE	FALSE	TRUE
chr1	55161762	55162462	701	2	FALSE	FALSE	FALSE	FALSE	FALSE	FALSE	FALSE	TRUE	FALSE	FALSE	FALSE	FALSE	FALSE	TRUE
chr1	55163936	55164444	509	2	FALSE	TRUE	FALSE	TRUE	FALSE	FALSE	FALSE	FALSE	FALSE	FALSE	FALSE	FALSE	FALSE	FALSE
chr1	55171723	55172561	839	1	FALSE	FALSE	FALSE	FALSE	FALSE	FALSE	TRUE	FALSE	FALSE	FALSE	FALSE	FALSE	FALSE	FALSE
chr1	55176965	55177555	591	1	FALSE	FALSE	FALSE	FALSE	FALSE	FALSE	FALSE	FALSE	FALSE	FALSE	FALSE	FALSE	TRUE	FALSE
chr1	55184180	55184484	305	1	FALSE	FALSE	FALSE	FALSE	FALSE	FALSE	FALSE	FALSE	FALSE	FALSE	FALSE	FALSE	TRUE	FALSE
chr1	55185582	55186064	483	2	FALSE	FALSE	FALSE	FALSE	FALSE	FALSE	FALSE	TRUE	FALSE	FALSE	FALSE	FALSE	FALSE	TRUE
chr1	55186670	55187291	622	1	FALSE	FALSE	FALSE	FALSE	FALSE	FALSE	TRUE	FALSE	FALSE	FALSE	FALSE	FALSE	FALSE	FALSE
chr1	55191942	55192457	516	1	FALSE	FALSE	FALSE	FALSE	FALSE	FALSE	FALSE	FALSE	FALSE	FALSE	FALSE	FALSE	TRUE	FALSE
chr1	55198496	55199398	903	1	FALSE	FALSE	FALSE	FALSE	FALSE	FALSE	TRUE	FALSE	FALSE	FALSE	FALSE	FALSE	FALSE	FALSE
chr1	55202435	55202706	272	1	FALSE	FALSE	FALSE	FALSE	FALSE	FALSE	TRUE	FALSE	FALSE	FALSE	FALSE	FALSE	FALSE	FALSE
chr1	55212830	55213290	461	1	FALSE	FALSE	FALSE	FALSE	FALSE	FALSE	FALSE	FALSE	FALSE	FALSE	FALSE	FALSE	TRUE	FALSE
chr1	55213338	55214220	883	1	FALSE	FALSE	FALSE	FALSE	FALSE	FALSE	FALSE	FALSE	FALSE	FALSE	FALSE	FALSE	TRUE	FALSE
chr1	55215359	55215799	441	1	FALSE	FALSE	TRUE	FALSE	FALSE	FALSE	TRUE	FALSE	FALSE	FALSE	FALSE	FALSE	TRUE	FALSE
chr1	55223971	55224530	560	2	FALSE	FALSE	FALSE	FALSE	FALSE	FALSE	FALSE	TRUE	FALSE	FALSE	FALSE	FALSE	FALSE	FALSE
chr1	55239322	55239614	293	2	FALSE	FALSE	FALSE	FALSE	FALSE	FALSE	FALSE	TRUE	FALSE	FALSE	FALSE	FALSE	FALSE	FALSE
chr1	55263429	55263917	489	2	FALSE	FALSE	FALSE	FALSE	FALSE	FALSE	FALSE	TRUE	FALSE	FALSE	FALSE	FALSE	FALSE	TRUE
chr1	55278871	55279634	764	1	FALSE	FALSE	FALSE	FALSE	FALSE	FALSE	TRUE	FALSE	FALSE	FALSE	FALSE	FALSE	FALSE	FALSE
chr1	55296143	55296473	331	3	FALSE	FALSE	FALSE	FALSE	FALSE	FALSE	FALSE	FALSE	FALSE	FALSE	FALSE	FALSE	TRUE	FALSE
chr1	55305948	55306511	564	2	FALSE	FALSE	FALSE	FALSE	FALSE	FALSE	FALSE	TRUE	FALSE	FALSE	FALSE	FALSE	FALSE	FALSE
chr1	55380024	55380809	786	1	TRUE	FALSE	TRUE	FALSE	FALSE	FALSE	TRUE	FALSE	FALSE	FALSE	FALSE	FALSE	FALSE	FALSE
chr1	55381310	55381647	338	1	FALSE	FALSE	FALSE	FALSE	FALSE	FALSE	FALSE	TRUE	FALSE	FALSE	FALSE	TRUE	FALSE	FALSE
chr1	55381674	55382162	489	2	FALSE	FALSE	FALSE	FALSE	FALSE	FALSE	FALSE	TRUE	FALSE	FALSE	FALSE	FALSE	FALSE	FALSE
chr1	55447692	55448001	310	2	FALSE	FALSE	FALSE	FALSE	FALSE	FALSE	FALSE	TRUE	FALSE	FALSE	FALSE	FALSE	FALSE	TRUE
chr1	55449054	55449319	266	1	TRUE	FALSE	FALSE	FALSE	FALSE	FALSE	FALSE	FALSE	FALSE	FALSE	FALSE	FALSE	FALSE	FALSE
chr1	55473791	55474141	351	2	FALSE	FALSE	FALSE	FALSE	FALSE	FALSE	FALSE	TRUE	FALSE	FALSE	FALSE	FALSE	FALSE	TRUE
chr1	55485730	55486106	377	1	FALSE	FALSE	FALSE	FALSE	FALSE	FALSE	TRUE	FALSE	FALSE	FALSE	FALSE	FALSE	FALSE	FALSE
chr1	55497406	55498083	678	2	FALSE	FALSE	FALSE	FALSE	FALSE	FALSE	FALSE	TRUE	FALSE	FALSE	FALSE	FALSE	FALSE	TRUE
chr1	55531563	55532056	494	1	FALSE	FALSE	FALSE	FALSE	FALSE	FALSE	FALSE	FALSE	FALSE	FALSE	FALSE	FALSE	TRUE	FALSE
chr1	55605407	55605750	344	1	FALSE	FALSE	FALSE	FALSE	FALSE	FALSE	TRUE	FALSE	FALSE	FALSE	FALSE	FALSE	FALSE	FALSE
chr1	55736230	55736764	535	2	FALSE	FALSE	FALSE	FALSE	FALSE	FALSE	FALSE	TRUE	FALSE	FALSE	FALSE	FALSE	FALSE	TRUE
chr1	55751055	55751573	519	2	FALSE	FALSE	FALSE	FALSE	FALSE	FALSE	FALSE	TRUE	FALSE	FALSE	FALSE	FALSE	FALSE	TRUE
chr1	55755795	55756088	294	2	FALSE	FALSE	FALSE	FALSE	FALSE	FALSE	FALSE	TRUE	FALSE	FALSE	FALSE	FALSE	FALSE	TRUE
chr1	55838050	55838555	506	2	FALSE	FALSE	FALSE	FALSE	FALSE	FALSE	FALSE	TRUE	FALSE	FALSE	FALSE	FALSE	FALSE	TRUE
chr1	55874148	55875457	1310	2	FALSE	FALSE	FALSE	FALSE	FALSE	FALSE	FALSE	TRUE	FALSE	FALSE	FALSE	FALSE	FALSE	TRUE
chr1	55884473	55884961	489	2	FALSE	TRUE	FALSE	TRUE	FALSE	FALSE	FALSE	FALSE	FALSE	FALSE	FALSE	FALSE	FALSE	FALSE
chr1	55886418	55886717	300	2	FALSE	FALSE	FALSE	FALSE	FALSE	FALSE	FALSE	TRUE	FALSE	FALSE	FALSE	FALSE	FALSE	TRUE
chr1	55890784	55891162	379	2	FALSE	FALSE	FALSE	FALSE	FALSE	FALSE	FALSE	TRUE	FALSE	FALSE	FALSE	FALSE	FALSE	FALSE
chr1	55900724	55901170	447	2	FALSE	TRUE	FALSE	FALSE	FALSE	FALSE	FALSE	FALSE	FALSE	FALSE	FALSE	FALSE	FALSE	FALSE
chr1	55960304	55960637	334	2	FALSE	FALSE	FALSE	FALSE	FALSE	FALSE	FALSE	TRUE	FALSE	FALSE	FALSE	FALSE	FALSE	TRUE
chr1	55966257	55966751	495	1	FALSE	FALSE	FALSE	FALSE	FALSE	FALSE	TRUE	FALSE	FALSE	FALSE	FALSE	FALSE	FALSE	TRUE
chr1	56195256	56195578	323	2	FALSE	FALSE	FALSE	FALSE	FALSE	FALSE	FALSE	TRUE	FALSE	FALSE	FALSE	FALSE	FALSE	TRUE
chr1	56380021	56380431	411	2	FALSE	FALSE	FALSE	FALSE	FALSE	FALSE	FALSE	TRUE	FALSE	FALSE	FALSE	FALSE	FALSE	TRUE
chr1	56546085	56546477	393	3	FALSE	TRUE	FALSE	TRUE	FALSE	TRUE	FALSE	TRUE	FALSE	FALSE	FALSE	FALSE	TRUE	FALSE
chr1	56567667	56567920	254	2	FALSE	FALSE	FALSE	FALSE	FALSE	FALSE	FALSE	TRUE	FALSE	FALSE	FALSE	FALSE	FALSE	FALSE
chr1	56684189	56685003	815	1	FALSE	FALSE	FALSE	FALSE	FALSE	FALSE	TRUE	FALSE	FALSE	FALSE	FALSE	FALSE	TRUE	FALSE
chr1	56685099	56685683	585	2	FALSE	FALSE	FALSE	TRUE	FALSE	FALSE	FALSE	FALSE	FALSE	FALSE	FALSE	FALSE	FALSE	FALSE
chr1	56697269	56697934	666	1	FALSE	FALSE	FALSE	FALSE	FALSE	FALSE	TRUE	FALSE	FALSE	FALSE	FALSE	FALSE	FALSE	FALSE
chr1	56753320	56753611	292	2	FALSE	FALSE	FALSE	FALSE	FALSE	FALSE	FALSE	TRUE	FALSE	FALSE	FALSE	FALSE	FALSE	TRUE
chr1	56844508	56845049	542	2	FALSE	FALSE	FALSE	FALSE	FALSE	FALSE	FALSE	FALSE	FALSE	FALSE	FALSE	FALSE	FALSE	TRUE
chr1	56930039	56930463	425	2	FALSE	TRUE	FALSE	TRUE	FALSE	FALSE	FALSE	FALSE	FALSE	FALSE	FALSE	FALSE	FALSE	FALSE
chr1	56952825	56954200	1376	3	FALSE	FALSE	FALSE	FALSE	FALSE	FALSE	FALSE	FALSE	FALSE	FALSE	FALSE	FALSE	TRUE	FALSE
chr1	56960254	56960518	265	3	FALSE	FALSE	FALSE	FALSE	FALSE	FALSE	FALSE	FALSE	FALSE	FALSE	FALSE	FALSE	TRUE	FALSE
chr1	57009205	57009536	332	2	FALSE	FALSE	FALSE	FALSE	FALSE	FALSE	FALSE	FALSE	FALSE	FALSE	FALSE	FALSE	FALSE	TRUE
chr1	57013789	57014212	424	2	FALSE	FALSE	FALSE	TRUE	FALSE	FALSE	FALSE	FALSE	FALSE	FALSE	FALSE	FALSE	FALSE	TRUE
chr1	57095525	57095955	431	2	FALSE	FALSE	FALSE	FALSE	FALSE	FALSE	FALSE	TRUE	FALSE	FALSE	FALSE	FALSE	FALSE	TRUE
chr1	57205307	57206000	694	2	FALSE	FALSE	FALSE	FALSE	FALSE	FALSE	FALSE	TRUE	FALSE	FALSE	FALSE	FALSE	FALSE	TRUE
chr1	57268975	57269298	324	2	FALSE	FALSE	FALSE	FALSE	FALSE	FALSE	FALSE	TRUE	FALSE	FALSE	FALSE	FALSE	FALSE	FALSE
chr1	57269548	57270403	856	2	FALSE	FALSE	FALSE	FALSE	FALSE	FALSE	FALSE	TRUE	FALSE	FALSE	FALSE	FALSE	FALSE	TRUE
chr1	57293192	57293774	583	2	FALSE	TRUE	FALSE	TRUE	FALSE	FALSE	FALSE	FALSE	FALSE	FALSE	FALSE	FALSE	FALSE	FALSE
chr1	57329579	57329940	362	1	FALSE	FALSE	FALSE	FALSE	FALSE	FALSE	FALSE	FALSE	FALSE	FALSE	FALSE	FALSE	TRUE	FALSE
chr1	57333611	57334398	788	1	FALSE	FALSE	FALSE	FALSE	FALSE	FALSE	FALSE	FALSE	FALSE	FALSE	FALSE	FALSE	TRUE	FALSE
chr1	57351860	57352345	486	1	FALSE	FALSE	TRUE	FALSE	FALSE	FALSE	FALSE	FALSE	FALSE	FALSE	FALSE	FALSE	FALSE	FALSE
chr1	57356886	57357237	352	1	FALSE	FALSE	TRUE	FALSE	FALSE	FALSE	FALSE	FALSE	FALSE	FALSE	FALSE	FALSE	FALSE	FALSE
chr1	57359569	57359943	375	3	FALSE	FALSE	FALSE	FALSE	FALSE	FALSE	FALSE	FALSE	FALSE	FALSE	FALSE	FALSE	TRUE	FALSE
chr1	57394103	57394584	482	2	FALSE	FALSE	FALSE	FALSE	FALSE	FALSE	FALSE	TRUE	FALSE	FALSE	FALSE	FALSE	FALSE	FALSE
chr1	57399319	57400136	818	2	FALSE	FALSE	FALSE	FALSE	FALSE	FALSE	FALSE	TRUE	FALSE	FALSE	FALSE	FALSE	FALSE	FALSE
chr1	57423688	57424018	331	2	FALSE	FALSE	FALSE	FALSE	FALSE	FALSE	FALSE	TRUE	FALSE	FALSE	FALSE	FALSE	FALSE	FALSE
chr1	57428759	57429466	708	2	FALSE	FALSE	FALSE	FALSE	FALSE	FALSE	FALSE	TRUE	FALSE	FALSE	FALSE	FALSE	FALSE	TRUE
chr1	57430088	57430597	510	3	FALSE	TRUE	FALSE	TRUE	FALSE	FALSE	FALSE	FALSE	FALSE	FALSE	FALSE	FALSE	FALSE	FALSE
chr1	57439103	57440019	917	3	FALSE	FALSE	FALSE	FALSE	FALSE	FALSE	FALSE	FALSE	FALSE	FALSE	FALSE	FALSE	TRUE	FALSE
chr1	57449961	57450344	384	2	FALSE	FALSE	FALSE	FALSE	FALSE	FALSE	FALSE	FALSE	FALSE	FALSE	FALSE	FALSE	FALSE	TRUE
chr1	57470132	57471057	926	1	FALSE	FALSE	FALSE	FALSE	FALSE	FALSE	TRUE	FALSE	FALSE	FALSE	FALSE	FALSE	FALSE	FALSE
chr1	57476633	57476993	361	1	FALSE	FALSE	FALSE	FALSE	FALSE	FALSE	TRUE	FALSE	FALSE	FALSE	FALSE	FALSE	TRUE	FALSE
chr1	57509904	57510338	435	1	FALSE	FALSE	FALSE	FALSE	FALSE	FALSE	TRUE	FALSE	FALSE	FALSE	FALSE	FALSE	FALSE	FALSE
chr1	57527370	57527821	452	1	FALSE	FALSE	FALSE	FALSE	FALSE	FALSE	TRUE	FALSE	FALSE	FALSE	FALSE	FALSE	FALSE	FALSE
chr1	57564314	57565101	788	2	FALSE	FALSE	FALSE	FALSE	FALSE	FALSE	FALSE	TRUE	FALSE	FALSE	FALSE	FALSE	FALSE	TRUE
chr1	57567893	57568432	540	3	FALSE	FALSE	FALSE	TRUE	FALSE	FALSE	FALSE	FALSE	FALSE	FALSE	FALSE	FALSE	TRUE	FALSE
chr1	57611721	57612859	1139	1	FALSE	FALSE	FALSE	FALSE	FALSE	FALSE	TRUE	FALSE	FALSE	FALSE	FALSE	FALSE	TRUE	FALSE
chr1	57620234	57620720	487	2	FALSE	FALSE	FALSE	TRUE	FALSE	FALSE	FALSE	TRUE	FALSE	FALSE	FALSE	FALSE	FALSE	TRUE
chr1	57653485	57653882	398	3	FALSE	FALSE	FALSE	FALSE	FALSE	FALSE	FALSE	TRUE	FALSE	FALSE	FALSE	FALSE	TRUE	FALSE
chr1	57693646	57694008	363	1	FALSE	FALSE	FALSE	FALSE	FALSE	FALSE	TRUE	FALSE	FALSE	FALSE	FALSE	FALSE	FALSE	FALSE
chr1	57719269	57719606	338	1	FALSE	FALSE	FALSE	FALSE	FALSE	FALSE	TRUE	FALSE	FALSE	FALSE	FALSE	FALSE	FALSE	FALSE
chr1	57740246	57740517	272	1	FALSE	FALSE	FALSE	FALSE	FALSE	FALSE	TRUE	FALSE	FALSE	FALSE	FALSE	FALSE	TRUE	FALSE
chr1	57779584	57780332	749	1	TRUE	FALSE	TRUE	FALSE	FALSE	FALSE	TRUE	FALSE	FALSE	FALSE	FALSE	FALSE	TRUE	FALSE
chr1	57825377	57825673	297	3	FALSE	FALSE	FALSE	FALSE	FALSE	FALSE	FALSE	FALSE	FALSE	FALSE	FALSE	FALSE	TRUE	FALSE
chr1	57830456	57830875	420	1	FALSE	FALSE	FALSE	TRUE	FALSE	FALSE	FALSE	FALSE	FALSE	FALSE	FALSE	FALSE	FALSE	FALSE
chr1	57833127	57833385	259	3	FALSE	FALSE	FALSE	FALSE	FALSE	FALSE	FALSE	FALSE	FALSE	FALSE	FALSE	FALSE	TRUE	FALSE
chr1	57843685	57844238	554	3	FALSE	TRUE	FALSE	FALSE	FALSE	FALSE	FALSE	TRUE	FALSE	TRUE	FALSE	FALSE	TRUE	FALSE
chr1	57845330	57845784	455	3	FALSE	FALSE	FALSE	FALSE	FALSE	FALSE	FALSE	TRUE	FALSE	TRUE	FALSE	FALSE	TRUE	FALSE
chr1	57849942	57850249	308	2	FALSE	TRUE	FALSE	TRUE	FALSE	FALSE	FALSE	FALSE	FALSE	FALSE	FALSE	FALSE	FALSE	FALSE
chr1	57851173	57851510	338	3	FALSE	FALSE	FALSE	FALSE	FALSE	FALSE	FALSE	FALSE	FALSE	FALSE	FALSE	FALSE	TRUE	FALSE
chr1	57884627	57885245	619	3	FALSE	TRUE	FALSE	FALSE	FALSE	FALSE	FALSE	TRUE	FALSE	FALSE	FALSE	FALSE	FALSE	FALSE
chr1	57889839	57891167	1329	2	FALSE	TRUE	FALSE	TRUE	FALSE	FALSE	FALSE	TRUE	FALSE	FALSE	FALSE	FALSE	FALSE	FALSE
chr1	57948006	57948384	379	3	FALSE	TRUE	FALSE	FALSE	FALSE	FALSE	FALSE	FALSE	FALSE	FALSE	FALSE	FALSE	TRUE	FALSE
chr1	57949272	57949521	250	2	FALSE	FALSE	FALSE	FALSE	FALSE	FALSE	FALSE	TRUE	FALSE	FALSE	FALSE	FALSE	FALSE	FALSE
chr1	57989911	57990241	331	2	FALSE	FALSE	FALSE	FALSE	FALSE	FALSE	FALSE	TRUE	FALSE	FALSE	FALSE	FALSE	FALSE	FALSE
chr1	57998250	57998570	321	3	FALSE	FALSE	FALSE	TRUE	FALSE	FALSE	FALSE	FALSE	FALSE	FALSE	FALSE	FALSE	FALSE	FALSE
chr1	58031024	58031561	538	2	FALSE	FALSE	FALSE	FALSE	FALSE	FALSE	FALSE	TRUE	FALSE	FALSE	FALSE	FALSE	FALSE	FALSE
chr1	58032938	58033397	460	1	FALSE	FALSE	FALSE	FALSE	FALSE	FALSE	TRUE	FALSE	FALSE	FALSE	FALSE	FALSE	FALSE	FALSE
chr1	58079703	58080043	341	2	FALSE	FALSE	FALSE	FALSE	FALSE	FALSE	FALSE	TRUE	FALSE	FALSE	FALSE	FALSE	FALSE	TRUE
chr1	58110303	58110851	549	1	FALSE	FALSE	FALSE	FALSE	FALSE	FALSE	TRUE	FALSE	FALSE	FALSE	FALSE	FALSE	FALSE	FALSE
chr1	58111306	58111638	333	1	FALSE	TRUE	FALSE	FALSE	FALSE	FALSE	FALSE	FALSE	FALSE	FALSE	FALSE	FALSE	FALSE	FALSE
chr1	58130674	58131281	608	1	FALSE	FALSE	FALSE	FALSE	TRUE	FALSE	TRUE	FALSE	FALSE	FALSE	FALSE	FALSE	FALSE	FALSE
chr1	58144238	58145143	906	1	FALSE	FALSE	FALSE	FALSE	FALSE	FALSE	FALSE	FALSE	FALSE	FALSE	FALSE	FALSE	TRUE	FALSE
chr1	58149775	58150327	553	2	FALSE	FALSE	FALSE	FALSE	FALSE	FALSE	FALSE	TRUE	FALSE	FALSE	FALSE	FALSE	FALSE	TRUE
chr1	58165986	58166271	286	1	FALSE	FALSE	FALSE	FALSE	FALSE	FALSE	TRUE	FALSE	FALSE	FALSE	FALSE	FALSE	FALSE	FALSE
chr1	58186636	58186946	311	2	FALSE	FALSE	FALSE	FALSE	FALSE	FALSE	FALSE	FALSE	FALSE	FALSE	FALSE	FALSE	FALSE	TRUE
chr1	58225619	58225935	317	1	FALSE	FALSE	FALSE	FALSE	FALSE	FALSE	TRUE	FALSE	FALSE	FALSE	FALSE	FALSE	FALSE	FALSE
chr1	58240361	58241118	758	2	FALSE	FALSE	FALSE	FALSE	FALSE	FALSE	FALSE	FALSE	FALSE	FALSE	FALSE	FALSE	FALSE	TRUE
chr1	58271192	58271521	330	2	FALSE	FALSE	FALSE	FALSE	FALSE	FALSE	FALSE	TRUE	FALSE	FALSE	FALSE	FALSE	FALSE	TRUE
chr1	58296017	58296994	978	2	FALSE	FALSE	FALSE	FALSE	FALSE	FALSE	FALSE	TRUE	FALSE	FALSE	FALSE	FALSE	FALSE	FALSE
chr1	58303632	58304754	1123	1	FALSE	FALSE	FALSE	FALSE	FALSE	FALSE	TRUE	FALSE	FALSE	FALSE	FALSE	FALSE	TRUE	FALSE
chr1	58335619	58336244	626	1	FALSE	FALSE	FALSE	FALSE	FALSE	FALSE	FALSE	FALSE	FALSE	FALSE	FALSE	FALSE	TRUE	FALSE
chr1	58341634	58342178	545	3	FALSE	TRUE	FALSE	FALSE	FALSE	FALSE	FALSE	FALSE	FALSE	FALSE	FALSE	FALSE	FALSE	FALSE
chr1	58345175	58345487	313	1	FALSE	FALSE	FALSE	FALSE	FALSE	FALSE	TRUE	FALSE	FALSE	FALSE	FALSE	FALSE	TRUE	FALSE
chr1	58346191	58346493	303	1	FALSE	FALSE	FALSE	FALSE	FALSE	FALSE	FALSE	FALSE	FALSE	FALSE	FALSE	FALSE	TRUE	FALSE
chr1	58353548	58353868	321	3	FALSE	FALSE	FALSE	FALSE	FALSE	FALSE	FALSE	TRUE	FALSE	FALSE	FALSE	FALSE	TRUE	FALSE
chr1	58358625	58359891	1267	1	FALSE	FALSE	FALSE	FALSE	FALSE	FALSE	FALSE	FALSE	FALSE	FALSE	FALSE	FALSE	TRUE	FALSE
chr1	58366481	58367467	987	1	FALSE	FALSE	FALSE	FALSE	FALSE	FALSE	FALSE	FALSE	FALSE	FALSE	FALSE	FALSE	TRUE	FALSE
chr1	58369726	58370113	388	1	FALSE	FALSE	FALSE	FALSE	FALSE	FALSE	FALSE	FALSE	FALSE	FALSE	FALSE	FALSE	TRUE	FALSE
chr1	58474991	58475268	278	1	FALSE	FALSE	FALSE	FALSE	FALSE	FALSE	FALSE	FALSE	FALSE	FALSE	FALSE	FALSE	TRUE	FALSE
chr1	58480103	58480357	255	1	FALSE	FALSE	FALSE	FALSE	FALSE	FALSE	TRUE	FALSE	FALSE	FALSE	FALSE	FALSE	TRUE	FALSE
chr1	58556305	58556609	305	1	FALSE	FALSE	FALSE	FALSE	FALSE	FALSE	FALSE	FALSE	FALSE	FALSE	FALSE	FALSE	TRUE	FALSE
chr1	58562297	58562843	547	2	FALSE	FALSE	FALSE	FALSE	FALSE	FALSE	FALSE	TRUE	FALSE	FALSE	FALSE	FALSE	FALSE	TRUE
chr1	58570477	58570815	339	3	FALSE	FALSE	FALSE	TRUE	FALSE	FALSE	FALSE	FALSE	FALSE	FALSE	FALSE	FALSE	FALSE	FALSE
chr1	58579173	58579521	349	2	FALSE	FALSE	FALSE	FALSE	FALSE	FALSE	FALSE	TRUE	FALSE	FALSE	FALSE	FALSE	FALSE	FALSE
chr1	58591305	58591665	361	1	FALSE	FALSE	TRUE	FALSE	FALSE	FALSE	FALSE	FALSE	FALSE	FALSE	FALSE	FALSE	FALSE	FALSE
chr1	58610722	58611050	329	3	FALSE	FALSE	FALSE	FALSE	FALSE	FALSE	FALSE	TRUE	FALSE	TRUE	FALSE	FALSE	TRUE	FALSE
chr1	58611211	58611432	222	3	FALSE	FALSE	FALSE	FALSE	FALSE	FALSE	FALSE	TRUE	FALSE	FALSE	FALSE	FALSE	TRUE	FALSE
chr1	58614417	58614981	565	3	FALSE	TRUE	FALSE	TRUE	FALSE	TRUE	TRUE	FALSE	FALSE	FALSE	FALSE	FALSE	TRUE	FALSE
chr1	58619397	58619713	317	2	FALSE	FALSE	FALSE	FALSE	FALSE	FALSE	FALSE	TRUE	FALSE	FALSE	FALSE	FALSE	FALSE	TRUE
chr1	58632522	58632971	450	1	FALSE	FALSE	FALSE	FALSE	FALSE	FALSE	TRUE	FALSE	FALSE	FALSE	FALSE	FALSE	FALSE	FALSE
chr1	58651283	58653328	2046	1	FALSE	FALSE	FALSE	FALSE	FALSE	FALSE	FALSE	FALSE	FALSE	FALSE	FALSE	FALSE	TRUE	FALSE
chr1	58677369	58678109	741	2	FALSE	FALSE	FALSE	FALSE	FALSE	FALSE	FALSE	FALSE	FALSE	FALSE	FALSE	FALSE	FALSE	TRUE
chr1	58689388	58689872	485	1	FALSE	FALSE	FALSE	FALSE	FALSE	FALSE	TRUE	FALSE	FALSE	FALSE	FALSE	FALSE	FALSE	FALSE
chr1	58697377	58698413	1037	2	FALSE	FALSE	FALSE	FALSE	FALSE	FALSE	FALSE	TRUE	FALSE	FALSE	FALSE	FALSE	FALSE	FALSE
chr1	58712209	58712973	765	3	FALSE	FALSE	FALSE	TRUE	FALSE	FALSE	FALSE	FALSE	FALSE	FALSE	FALSE	FALSE	TRUE	FALSE
chr1	58722158	58722973	816	1	FALSE	FALSE	FALSE	FALSE	FALSE	FALSE	TRUE	FALSE	FALSE	FALSE	FALSE	FALSE	TRUE	FALSE
chr1	58723157	58724174	1018	1	FALSE	FALSE	FALSE	FALSE	FALSE	FALSE	TRUE	FALSE	FALSE	FALSE	FALSE	FALSE	FALSE	FALSE
chr1	58725765	58726317	553	1	FALSE	FALSE	FALSE	FALSE	FALSE	FALSE	FALSE	FALSE	FALSE	FALSE	FALSE	FALSE	TRUE	FALSE
chr1	58746486	58747608	1123	2	FALSE	FALSE	FALSE	FALSE	FALSE	FALSE	FALSE	TRUE	FALSE	FALSE	FALSE	FALSE	FALSE	FALSE
chr1	58753450	58754176	727	1	FALSE	FALSE	FALSE	FALSE	FALSE	FALSE	FALSE	FALSE	FALSE	FALSE	FALSE	FALSE	TRUE	FALSE
chr1	58761372	58762320	949	1	FALSE	FALSE	FALSE	FALSE	FALSE	FALSE	TRUE	FALSE	FALSE	FALSE	FALSE	FALSE	TRUE	FALSE
chr1	58762562	58763176	615	1	FALSE	FALSE	FALSE	FALSE	FALSE	FALSE	TRUE	FALSE	FALSE	FALSE	FALSE	FALSE	TRUE	FALSE
chr1	58768839	58770636	1798	1	FALSE	FALSE	FALSE	FALSE	FALSE	FALSE	FALSE	FALSE	FALSE	FALSE	FALSE	FALSE	TRUE	FALSE
chr1	58774263	58774808	546	1	FALSE	FALSE	FALSE	FALSE	FALSE	FALSE	FALSE	FALSE	FALSE	FALSE	FALSE	FALSE	TRUE	FALSE
chr1	58802392	58802873	482	2	FALSE	FALSE	FALSE	FALSE	FALSE	FALSE	FALSE	TRUE	FALSE	FALSE	FALSE	FALSE	FALSE	TRUE
chr1	58823081	58823652	572	1	FALSE	FALSE	FALSE	FALSE	FALSE	FALSE	TRUE	FALSE	FALSE	FALSE	FALSE	FALSE	FALSE	FALSE
chr1	58830869	58831147	279	3	FALSE	FALSE	FALSE	FALSE	FALSE	FALSE	FALSE	FALSE	FALSE	FALSE	FALSE	FALSE	TRUE	FALSE
chr1	58831546	58832063	518	3	FALSE	FALSE	FALSE	TRUE	FALSE	FALSE	FALSE	TRUE	FALSE	FALSE	FALSE	FALSE	TRUE	FALSE
chr1	58859238	58859550	313	3	FALSE	FALSE	FALSE	FALSE	FALSE	FALSE	FALSE	FALSE	FALSE	FALSE	FALSE	FALSE	TRUE	FALSE
chr1	58859598	58860323	726	3	FALSE	FALSE	FALSE	FALSE	FALSE	FALSE	FALSE	FALSE	FALSE	FALSE	FALSE	FALSE	TRUE	FALSE
chr1	58879055	58880077	1023	1	FALSE	FALSE	FALSE	FALSE	FALSE	FALSE	TRUE	FALSE	FALSE	FALSE	FALSE	FALSE	FALSE	FALSE
chr1	58885641	58886041	401	1	FALSE	FALSE	FALSE	FALSE	FALSE	FALSE	FALSE	FALSE	FALSE	FALSE	FALSE	FALSE	TRUE	FALSE
chr1	58889666	58890531	866	2	FALSE	FALSE	FALSE	FALSE	FALSE	FALSE	FALSE	FALSE	FALSE	FALSE	FALSE	FALSE	FALSE	TRUE
chr1	58903027	58904273	1247	1	FALSE	FALSE	FALSE	FALSE	FALSE	FALSE	TRUE	FALSE	FALSE	FALSE	FALSE	FALSE	FALSE	FALSE
chr1	58915902	58916319	418	1	FALSE	FALSE	FALSE	FALSE	FALSE	FALSE	TRUE	FALSE	FALSE	FALSE	FALSE	FALSE	FALSE	FALSE
chr1	58936858	58937089	232	3	FALSE	FALSE	FALSE	FALSE	FALSE	FALSE	FALSE	TRUE	FALSE	FALSE	FALSE	FALSE	FALSE	FALSE
chr1	58951038	58951669	632	1	FALSE	FALSE	FALSE	FALSE	FALSE	FALSE	TRUE	FALSE	FALSE	FALSE	FALSE	FALSE	TRUE	FALSE
chr1	58952114	58952520	407	3	FALSE	FALSE	FALSE	FALSE	FALSE	FALSE	FALSE	TRUE	FALSE	FALSE	FALSE	FALSE	TRUE	FALSE
chr1	58957863	58958387	525	1	FALSE	FALSE	FALSE	FALSE	FALSE	FALSE	TRUE	FALSE	FALSE	FALSE	FALSE	FALSE	FALSE	FALSE
chr1	58961070	58961576	507	1	FALSE	FALSE	FALSE	FALSE	FALSE	FALSE	TRUE	FALSE	FALSE	FALSE	FALSE	FALSE	FALSE	FALSE
chr1	58962888	58963195	308	3	FALSE	FALSE	FALSE	FALSE	FALSE	FALSE	FALSE	TRUE	FALSE	TRUE	FALSE	FALSE	TRUE	FALSE
chr1	59007186	59007705	520	3	FALSE	TRUE	FALSE	FALSE	FALSE	FALSE	FALSE	TRUE	FALSE	FALSE	FALSE	FALSE	TRUE	FALSE
chr1	59009351	59009597	247	2	FALSE	FALSE	FALSE	FALSE	FALSE	FALSE	FALSE	TRUE	FALSE	FALSE	FALSE	FALSE	FALSE	FALSE
chr1	59048334	59048994	661	2	FALSE	FALSE	FALSE	TRUE	FALSE	FALSE	FALSE	TRUE	FALSE	FALSE	FALSE	FALSE	FALSE	TRUE
chr1	59068025	59068357	333	2	FALSE	FALSE	FALSE	FALSE	FALSE	FALSE	FALSE	TRUE	FALSE	FALSE	FALSE	FALSE	FALSE	FALSE
chr1	59070575	59071649	1075	2	FALSE	FALSE	FALSE	FALSE	FALSE	FALSE	FALSE	TRUE	FALSE	FALSE	FALSE	FALSE	FALSE	TRUE
chr1	59099806	59100309	504	1	FALSE	FALSE	FALSE	FALSE	FALSE	TRUE	TRUE	FALSE	FALSE	FALSE	FALSE	FALSE	FALSE	FALSE
chr1	59142846	59143320	475	2	FALSE	FALSE	FALSE	FALSE	FALSE	FALSE	FALSE	TRUE	FALSE	FALSE	FALSE	FALSE	FALSE	TRUE
chr1	59144546	59145252	707	2	FALSE	FALSE	FALSE	FALSE	FALSE	FALSE	FALSE	TRUE	FALSE	FALSE	FALSE	FALSE	FALSE	TRUE
chr1	59155752	59156169	418	3	FALSE	TRUE	FALSE	TRUE	FALSE	FALSE	FALSE	FALSE	FALSE	FALSE	FALSE	FALSE	TRUE	FALSE
chr1	59243824	59244112	289	2	FALSE	FALSE	FALSE	FALSE	FALSE	FALSE	FALSE	TRUE	FALSE	FALSE	FALSE	FALSE	FALSE	TRUE
chr1	59247473	59248203	731	2	FALSE	FALSE	FALSE	FALSE	FALSE	FALSE	FALSE	TRUE	FALSE	FALSE	FALSE	FALSE	FALSE	FALSE
chr1	59261933	59262352	420	1	FALSE	FALSE	TRUE	FALSE	FALSE	FALSE	TRUE	FALSE	FALSE	FALSE	FALSE	FALSE	TRUE	FALSE
chr1	59263573	59264265	693	1	FALSE	FALSE	FALSE	FALSE	FALSE	FALSE	TRUE	FALSE	FALSE	FALSE	FALSE	FALSE	FALSE	FALSE
chr1	59268803	59269355	553	1	FALSE	FALSE	FALSE	FALSE	FALSE	FALSE	FALSE	FALSE	FALSE	FALSE	FALSE	FALSE	TRUE	FALSE
chr1	59270440	59270859	420	1	FALSE	FALSE	FALSE	FALSE	FALSE	FALSE	TRUE	FALSE	FALSE	FALSE	FALSE	FALSE	TRUE	FALSE
chr1	59286363	59286831	469	2	FALSE	FALSE	FALSE	FALSE	FALSE	FALSE	FALSE	TRUE	FALSE	FALSE	FALSE	FALSE	FALSE	TRUE
chr1	59292052	59292330	279	3	FALSE	FALSE	FALSE	TRUE	FALSE	FALSE	FALSE	FALSE	FALSE	FALSE	FALSE	FALSE	TRUE	FALSE
chr1	59300958	59301269	312	2	FALSE	FALSE	FALSE	FALSE	FALSE	FALSE	FALSE	TRUE	FALSE	FALSE	FALSE	FALSE	FALSE	TRUE
chr1	59321300	59323045	1746	1	FALSE	FALSE	FALSE	FALSE	FALSE	FALSE	FALSE	FALSE	FALSE	FALSE	FALSE	FALSE	TRUE	FALSE
chr1	59325212	59325473	262	1	FALSE	FALSE	FALSE	FALSE	FALSE	FALSE	TRUE	FALSE	FALSE	FALSE	FALSE	FALSE	FALSE	FALSE
chr1	59333102	59333587	486	2	FALSE	FALSE	FALSE	FALSE	FALSE	FALSE	FALSE	TRUE	FALSE	FALSE	FALSE	FALSE	FALSE	FALSE
chr1	59340629	59341570	942	2	FALSE	TRUE	FALSE	TRUE	FALSE	FALSE	FALSE	FALSE	FALSE	FALSE	FALSE	FALSE	FALSE	FALSE
chr1	59364298	59364894	597	3	FALSE	FALSE	FALSE	TRUE	FALSE	TRUE	FALSE	TRUE	FALSE	TRUE	FALSE	FALSE	TRUE	FALSE
chr1	59383162	59383907	746	1	FALSE	FALSE	FALSE	FALSE	FALSE	FALSE	TRUE	FALSE	FALSE	FALSE	FALSE	FALSE	TRUE	FALSE
chr1	59391556	59392090	535	3	FALSE	FALSE	FALSE	FALSE	FALSE	FALSE	FALSE	FALSE	FALSE	FALSE	FALSE	FALSE	TRUE	FALSE
chr1	59397643	59397911	269	2	FALSE	FALSE	FALSE	TRUE	FALSE	FALSE	FALSE	FALSE	FALSE	FALSE	FALSE	FALSE	FALSE	FALSE
chr1	59398765	59399100	336	3	FALSE	FALSE	FALSE	FALSE	FALSE	FALSE	FALSE	FALSE	FALSE	FALSE	FALSE	FALSE	TRUE	FALSE
chr1	59403364	59403708	345	1	FALSE	FALSE	FALSE	FALSE	FALSE	FALSE	TRUE	FALSE	FALSE	FALSE	FALSE	FALSE	TRUE	FALSE
chr1	59409040	59409385	346	3	FALSE	FALSE	FALSE	FALSE	FALSE	FALSE	FALSE	TRUE	FALSE	FALSE	FALSE	FALSE	TRUE	FALSE
chr1	59409650	59410043	394	3	FALSE	FALSE	FALSE	FALSE	FALSE	FALSE	FALSE	FALSE	FALSE	TRUE	FALSE	FALSE	TRUE	FALSE
chr1	59414593	59415024	432	1	FALSE	FALSE	FALSE	FALSE	FALSE	FALSE	TRUE	FALSE	FALSE	FALSE	FALSE	FALSE	FALSE	FALSE
chr1	59434169	59434448	280	3	FALSE	FALSE	FALSE	FALSE	FALSE	FALSE	FALSE	FALSE	FALSE	FALSE	FALSE	FALSE	TRUE	FALSE
[truncated: 86,980 more rows]

## Sheet: TableS3_CTCFclustersFig.4
Supplementary Table3: Bound CTCF sites divided by cluster.
seqnames	start	end	strand	score	cluster
chr1	3671548	3671567	+	1159.8	1
chr1	4228325	4228344	+	1783.17	3
chr1	4297283	4297302	+	1065.35	5
chr1	4332668	4332687	+	1764.28	2
chr1	4346376	4346395	+	1632.05	3
chr1	4382993	4383012	+	2519.88	3
chr1	4416899	4416918	+	2179.86	5
chr1	4492104	4492123	-	1462.04	3
chr1	4492170	4492189	-	1140.91	1
chr1	4516733	4516752	-	2104.3	3
chr1	4768542	4768561	+	1915.4	3
chr1	4770056	4770075	-	2652.11	1
chr1	4770180	4770199	+	1008.68	1
chr1	4780275	4780294	+	2009.85	3
chr1	4808095	4808114	+	1103.13	1
chr1	4914560	4914579	-	1348.7	1
chr1	4936687	4936706	+	1707.61	1
chr1	5017956	5017975	-	1480.93	3
chr1	5018066	5018085	-	1480.93	2
chr1	5070413	5070432	+	1273.14	4
chr1	5103342	5103361	-	1518.71	3
chr1	5183681	5183700	-	1518.71	4
chr1	5905000	5905019	+	1537.6	1
chr1	5915492	5915511	-	1462.04	4
chr1	6135264	6135283	+	2009.85	3
chr1	6142284	6142303	-	1348.7	2
chr1	6152626	6152645	+	1915.4	5
chr1	6190724	6190743	+	1405.37	3
chr1	6214971	6214990	+	1537.6	1
chr1	6272446	6272465	-	1594.27	4
chr1	6382873	6382892	-	1556.49	1
chr1	6401689	6401708	+	1518.71	3
chr1	6406504	6406523	-	1386.48	3
chr1	6410265	6410284	-	2406.54	3
chr1	6418069	6418088	+	1764.28	3
chr1	6859199	6859218	+	1386.48	4
chr1	6997809	6997828	+	2085.41	4
chr1	7010355	7010374	-	2142.08	2
chr1	7141662	7141681	+	1235.36	1
chr1	7204943	7204962	+	2500.99	4
chr1	7219092	7219111	-	1839.84	3
chr1	7397046	7397065	+	1688.72	3
chr1	7397429	7397448	-	1896.51	1
chr1	7398209	7398228	-	1518.71	1
chr1	7398382	7398401	-	2217.64	1
chr1	7543671	7543690	-	1046.46	2
chr1	7769768	7769787	+	1877.62	5
chr1	8287737	8287756	-	1235.36	3
chr1	8678914	8678933	-	1254.25	5
chr1	8760466	8760485	+	1839.84	4
chr1	8939191	8939210	+	1310.92	1
chr1	9449204	9449223	-	1537.6	2
chr1	9469446	9469465	+	1197.58	3
chr1	9469635	9469654	-	1537.6	4
chr1	9541412	9541431	+	1424.26	5
chr1	9541468	9541487	+	1424.26	5
chr1	9545333	9545352	+	2104.3	1
chr1	9549167	9549186	-	1783.17	1
chr1	9573403	9573422	-	1632.05	5
chr1	9621593	9621612	-	2179.86	5
chr1	9703240	9703259	+	1839.84	5
chr1	9729639	9729658	-	2066.52	1
chr1	9729749	9729768	+	1802.06	1
chr1	9772942	9772961	-	2104.3	4
chr1	9865512	9865531	-	1480.93	5
chr1	9953943	9953962	+	1707.61	3
chr1	9990184	9990203	-	1424.26	4
chr1	10007391	10007410	-	1839.84	5
chr1	10039677	10039696	-	1726.5	1
chr1	10089723	10089742	+	2085.41	4
chr1	10114872	10114891	+	1707.61	4
chr1	10181963	10181982	-	1802.06	1
chr1	10197134	10197153	-	2217.64	2
chr1	10229218	10229237	-	1065.35	4
chr1	10398037	10398056	-	1783.17	5
chr1	10488408	10488427	-	1915.4	4
chr1	10759774	10759793	+	1858.73	4
chr1	10835835	10835854	-	1802.06	1
chr1	10837313	10837332	-	1065.35	1
chr1	11140104	11140123	+	1669.83	1
chr1	11151721	11151740	-	1122.02	1
chr1	11234065	11234084	-	1292.03	5
chr1	11386013	11386032	-	1839.84	4
chr1	11414257	11414276	+	1273.14	1
chr1	11466512	11466531	+	2349.87	1
chr1	11565516	11565535	+	1726.5	2
chr1	11657892	11657911	-	2198.75	1
chr1	12699248	12699267	+	1518.71	5
chr1	12701810	12701829	-	2028.74	3
chr1	12836984	12837003	+	2066.52	1
chr1	12842804	12842823	+	1008.68	3
chr1	12842860	12842879	+	1046.46	3
chr1	12864220	12864239	-	1802.06	4
chr1	12935979	12935998	+	2406.54	2
chr1	12990355	12990374	-	1764.28	4
chr1	12992759	12992778	-	1764.28	1
chr1	13050317	13050336	-	1953.18	2
chr1	13079701	13079720	+	1707.61	3
chr1	13134468	13134487	+	1688.72	3
chr1	13134515	13134534	+	1367.59	4
chr1	13138442	13138461	-	1707.61	4
chr1	13143050	13143069	-	1178.69	5
chr1	13151235	13151254	-	1934.29	3
chr1	13227418	13227437	+	2179.86	2
chr1	13372811	13372830	-	1159.8	1
chr1	13376967	13376986	-	1707.61	4
chr1	13500663	13500682	+	2179.86	5
chr1	13531682	13531701	+	1443.15	5
chr1	13589795	13589814	+	1650.94	1
chr1	13589996	13590015	+	1178.69	1
chr1	13590016	13590035	+	1518.71	1
chr1	13632390	13632409	+	1197.58	4
chr1	13659941	13659960	+	1518.71	1
chr1	13697534	13697553	+	1707.61	4
chr1	13706508	13706527	-	2179.86	4
chr1	13784570	13784589	-	2160.97	2
chr1	13789385	13789404	-	2274.31	3
chr1	13839811	13839830	-	1707.61	3
chr1	14137839	14137858	-	1877.62	3
chr1	14177381	14177400	-	1669.83	3
chr1	14570881	14570900	+	1027.57	4
chr1	14636052	14636071	+	1292.03	1
chr1	14686382	14686401	+	1688.72	2
chr1	14729230	14729249	+	2255.42	2
chr1	14740125	14740144	-	1122.02	1
chr1	14740207	14740226	-	1197.58	1
chr1	14862542	14862561	+	2274.31	1
chr1	14918869	14918888	-	1348.7	1
chr1	14980502	14980521	+	1669.83	3
chr1	15007824	15007843	-	1915.4	1
chr1	15017849	15017868	+	1858.73	4
chr1	15111602	15111621	+	1443.15	5
chr1	15327545	15327564	+	1953.18	4
chr1	15622085	15622104	+	1972.07	3
chr1	15683817	15683836	+	1329.81	4
chr1	15792101	15792120	+	2009.85	1
chr1	15819272	15819291	-	1650.94	2
chr1	15875254	15875273	-	1934.29	1
chr1	15902631	15902650	+	2009.85	3
chr1	15993732	15993751	+	1669.83	5
chr1	16007074	16007093	+	1707.61	5
chr1	16062108	16062127	+	2463.21	4
chr1	16068252	16068271	+	2142.08	4
chr1	16105778	16105797	-	1915.4	1
chr1	16115407	16115426	-	1613.16	3
chr1	16160274	16160293	+	1443.15	4
chr1	16305082	16305101	+	1669.83	3
chr1	16433576	16433595	+	1877.62	4
chr1	16440388	16440407	-	1802.06	3
chr1	16491353	16491372	+	2066.52	2
chr1	16491668	16491687	+	1254.25	3
chr1	16519775	16519794	+	1858.73	3
chr1	16554123	16554142	-	2085.41	4
chr1	16577892	16577911	+	1632.05	5
chr1	16631940	16631959	-	2123.19	4
chr1	16798509	16798528	-	2312.09	2
chr1	17123610	17123629	+	1556.49	3
chr1	17163718	17163737	-	2066.52	2
chr1	17629740	17629759	+	1915.4	2
chr1	17707478	17707497	-	1632.05	3
chr1	17980814	17980833	-	1518.71	3
chr1	18013027	18013046	+	2009.85	3
chr1	18013253	18013272	+	1783.17	3
chr1	18106350	18106369	+	1650.94	3
chr1	18106927	18106946	+	1632.05	5
chr1	18131879	18131898	+	1990.96	2
chr1	18289052	18289071	+	2312.09	2
chr1	18290261	18290280	+	1216.47	3
chr1	18360132	18360151	-	1896.51	2
chr1	18793855	18793874	+	1254.25	5
chr1	18976906	18976925	+	1424.26	2
chr1	19056516	19056535	+	1707.61	5
chr1	19149933	19149952	-	1953.18	4
chr1	19179206	19179225	+	2160.97	2
chr1	19205754	19205773	-	2160.97	2
chr1	19206374	19206393	-	1254.25	3
chr1	19290295	19290314	-	1480.93	5
chr1	19417110	19417129	+	1632.05	3
chr1	20289939	20289958	+	1858.73	5
chr1	20306348	20306367	+	1008.68	3
chr1	20311687	20311706	-	2179.86	4
chr1	20450295	20450314	+	1480.93	5
chr1	20513904	20513923	+	2444.32	3
chr1	20544709	20544728	+	1669.83	5
chr1	20554591	20554610	+	2085.41	5
chr1	20554626	20554645	+	1103.13	3
chr1	20612899	20612918	-	2217.64	4
chr1	20700193	20700212	-	1877.62	3
chr1	20738664	20738683	+	1405.37	4
chr1	20751238	20751257	+	2142.08	5
chr1	20762445	20762464	-	2406.54	2
chr1	20801900	20801919	+	1783.17	2
chr1	20891104	20891123	+	1480.93	3
chr1	20891169	20891188	-	1159.8	3
chr1	20933608	20933627	-	1329.81	5
chr1	20939224	20939243	-	1216.47	2
chr1	20943215	20943234	+	2406.54	4
chr1	21080477	21080496	+	1329.81	4
chr1	21101409	21101428	+	2425.43	4
chr1	21128764	21128783	-	1820.95	1
chr1	21162001	21162020	+	2123.19	3
chr1	21166355	21166374	-	1480.93	1
chr1	21213695	21213714	+	2425.43	2
chr1	21218566	21218585	-	2047.63	2
chr1	21218648	21218667	+	1122.02	1
chr1	21271590	21271609	-	1027.57	2
chr1	21271652	21271671	+	2425.43	2
chr1	21276347	21276366	-	2425.43	3
chr1	21344503	21344522	+	2104.3	4
chr1	21394348	21394367	+	2236.53	4
chr1	21411387	21411406	-	1707.61	4
chr1	21419556	21419575	-	1575.38	3
chr1	21419593	21419612	+	1235.36	3
chr1	21461274	21461293	-	2009.85	5
chr1	21522230	21522249	+	1443.15	5
chr1	21961719	21961738	-	1140.91	1
chr1	21983257	21983276	+	1613.16	5
chr1	22269162	22269181	+	2312.09	2
chr1	22358437	22358456	+	1273.14	3
chr1	22377873	22377892	-	1310.92	4
chr1	22386542	22386561	+	1990.96	4
chr1	22487500	22487519	+	2066.52	3
chr1	22498100	22498119	-	1046.46	3
chr1	22498137	22498156	+	1688.72	3
chr1	22604492	22604511	-	2274.31	1
chr1	23062179	23062198	+	1802.06	5
chr1	23114997	23115016	-	1820.95	4
chr1	23140729	23140748	+	2387.65	3
chr1	23168692	23168711	-	1820.95	3
chr1	23286867	23286886	-	1103.13	5
chr1	23286984	23287003	+	1783.17	5
chr1	23324426	23324445	-	1594.27	1
chr1	23495598	23495617	+	2009.85	3
chr1	23610217	23610236	-	2142.08	3
chr1	23675145	23675164	-	1084.24	3
chr1	23684647	23684666	-	2123.19	5
chr1	23705713	23705732	-	1990.96	5
chr1	23762949	23762968	-	1858.73	1
chr1	23792941	23792960	+	2312.09	4
chr1	23827260	23827279	-	2009.85	4
chr1	23906271	23906290	-	1518.71	2
chr1	23995619	23995638	+	2009.85	4
chr1	24001600	24001619	-	1329.81	5
chr1	24001629	24001648	-	1915.4	5
chr1	24076398	24076417	+	1745.39	4
chr1	24135059	24135078	+	1518.71	2
chr1	24137314	24137333	-	1839.84	4
chr1	24171646	24171665	+	1802.06	4
chr1	24175299	24175318	+	1140.91	4
chr1	24249324	24249343	+	1820.95	3
chr1	24297586	24297605	+	1613.16	2
chr1	24300893	24300912	+	1877.62	4
chr1	24302846	24302865	-	1688.72	4
chr1	24337730	24337749	+	1443.15	2
chr1	24367727	24367746	-	1764.28	3
chr1	24375102	24375121	+	1745.39	4
chr1	24378644	24378663	-	2047.63	5
chr1	24633942	24633961	+	1027.57	5
chr1	24678587	24678606	-	1499.82	1
chr1	24717039	24717058	-	2236.53	3
chr1	24719816	24719835	-	1707.61	3
chr1	24901458	24901477	-	2463.21	5
chr1	25471806	25471825	-	1839.84	3
chr1	25510502	25510521	-	1990.96	4
chr1	25527136	25527155	-	1537.6	3
chr1	25617149	25617168	+	1858.73	1
chr1	25696916	25696935	+	1972.07	3
chr1	25826961	25826980	+	1556.49	3
chr1	25885254	25885273	+	2009.85	5
chr1	26524657	26524676	-	1103.13	5
chr1	26899953	26899972	+	1103.13	2
chr1	26900091	26900110	+	1953.18	2
chr1	27307633	27307652	-	1858.73	3
chr1	27900456	27900475	-	2047.63	3
chr1	28431278	28431297	-	1499.82	5
chr1	28629311	28629330	+	1480.93	1
chr1	30259728	30259747	+	2066.52	4
chr1	30503428	30503447	+	1537.6	1
chr1	30585036	30585055	+	1839.84	1
chr1	30596295	30596314	+	2236.53	2
chr1	30696532	30696551	+	2104.3	5
chr1	30700572	30700591	-	2085.41	3
chr1	30741022	30741041	-	1216.47	4
chr1	30741086	30741105	-	1065.35	3
chr1	30778846	30778865	-	2293.2	3
chr1	30780448	30780467	-	1726.5	2
chr1	30920847	30920866	-	1065.35	2
chr1	30920944	30920963	-	1972.07	2
chr1	30921031	30921050	-	1802.06	2
chr1	30931027	30931046	+	1858.73	1
chr1	30948514	30948533	+	1556.49	1
chr1	31153195	31153214	+	1613.16	3
chr1	31154163	31154182	+	1613.16	3
chr1	31210305	31210324	-	1802.06	1
chr1	31337291	31337310	+	2009.85	3
chr1	31892063	31892082	-	1896.51	4
chr1	31996038	31996057	+	1764.28	4
chr1	32700330	32700349	+	1953.18	5
chr1	32965167	32965186	-	2463.21	4
chr1	33023042	33023061	+	1650.94	4
chr1	33536802	33536821	+	2349.87	2
chr1	33597212	33597231	-	2236.53	4
chr1	33640821	33640840	-	2179.86	3
chr1	33663341	33663360	-	1386.48	3
chr1	33670348	33670367	+	1027.57	1
chr1	33672667	33672686	-	2009.85	5
chr1	33684656	33684675	-	2142.08	4
chr1	33739536	33739555	+	2312.09	2
chr1	33743021	33743040	+	1972.07	4
chr1	33743405	33743424	+	2066.52	4
chr1	33749296	33749315	-	1745.39	2
chr1	33847003	33847022	-	1632.05	3
chr1	33875877	33875896	+	2330.98	4
chr1	33892954	33892973	-	2425.43	2
chr1	33907638	33907657	+	1273.14	1
chr1	33948075	33948094	+	1556.49	4
chr1	33964792	33964811	+	1518.71	1
chr1	33966518	33966537	+	2217.64	2
chr1	34005818	34005837	-	1027.57	1
chr1	34011167	34011186	-	1084.24	1
chr1	34049802	34049821	+	2104.3	3
chr1	34068515	34068534	+	2142.08	4
chr1	34117878	34117897	-	1934.29	2
chr1	34164836	34164855	+	1896.51	1
chr1	34175069	34175088	-	2009.85	1
chr1	34190134	34190153	-	2236.53	5
chr1	34201645	34201664	-	1688.72	2
chr1	34218503	34218522	-	2746.56	2
chr1	34410063	34410082	+	1972.07	5
chr1	34462996	34463015	-	1990.96	4
chr1	34487597	34487616	+	1990.96	3
chr1	34511251	34511270	-	2123.19	4
chr1	34513254	34513273	-	1650.94	3
chr1	34518428	34518447	-	1802.06	3
chr1	34541373	34541392	-	1990.96	4
chr1	34584076	34584095	-	1613.16	4
chr1	34584203	34584222	+	1990.96	5
chr1	34602555	34602574	+	2576.55	4
chr1	34642634	34642653	-	1915.4	2
chr1	34700868	34700887	+	2595.44	3
chr1	34738542	34738561	-	2614.33	4
chr1	34775715	34775734	+	1669.83	3
chr1	34776614	34776633	-	2274.31	1
chr1	34791939	34791958	-	2387.65	3
chr1	34867340	34867359	-	2406.54	4
chr1	34891747	34891766	-	1348.7	3
chr1	34893966	34893985	-	1556.49	3
chr1	34897107	34897126	+	1764.28	5
chr1	35032796	35032815	-	1594.27	5
chr1	35266803	35266822	-	1140.91	3
chr1	35266826	35266845	+	1953.18	3
chr1	35385551	35385570	+	2160.97	5
chr1	35388350	35388369	-	1273.14	5
chr1	35392607	35392626	-	1726.5	5
chr1	35465278	35465297	+	1764.28	3
chr1	35478436	35478455	+	2028.74	3
chr1	35716130	35716149	+	1934.29	4
chr1	35726794	35726813	-	1802.06	5
chr1	35765774	35765793	-	1575.38	4
chr1	35839586	35839605	-	1518.71	4
chr1	35839685	35839704	-	1877.62	4
chr1	35846730	35846749	+	1688.72	5
chr1	36010343	36010362	+	2009.85	4
chr1	36065062	36065081	+	1197.58	1
chr1	36134797	36134816	+	1915.4	1
chr1	36145232	36145251	-	2009.85	4
chr1	36149601	36149620	+	1008.68	5
chr1	36224851	36224870	-	1537.6	3
chr1	36253004	36253023	+	1820.95	3
chr1	36254810	36254829	+	1386.48	5
chr1	36256433	36256452	-	2557.66	4
chr1	36277453	36277472	+	2066.52	4
chr1	36279385	36279404	+	2482.1	4
chr1	36321959	36321978	+	1292.03	5
chr1	36324214	36324233	-	1802.06	5
chr1	36454605	36454624	-	2104.3	3
chr1	36471693	36471712	-	1159.8	1
chr1	36471740	36471759	+	1707.61	1
chr1	36492611	36492630	+	1405.37	3
chr1	36501343	36501362	+	1273.14	4
chr1	36501476	36501495	+	1443.15	4
chr1	36511471	36511490	+	1273.14	2
chr1	36513898	36513917	-	1764.28	5
chr1	36547383	36547402	-	1575.38	1
chr1	36552014	36552033	-	1594.27	3
chr1	36552053	36552072	-	1046.46	3
chr1	36557248	36557267	+	1688.72	1
chr1	36616162	36616181	+	2085.41	3
chr1	36635132	36635151	+	1802.06	5
chr1	36664620	36664639	+	1953.18	3
chr1	36678205	36678224	-	1707.61	3
chr1	36684263	36684282	-	1613.16	2
chr1	36684316	36684335	+	1669.83	2
chr1	36709404	36709423	-	1915.4	3
chr1	36709539	36709558	+	1462.04	1
chr1	36737499	36737518	-	2349.87	2
chr1	36744782	36744801	+	2368.76	4
chr1	36746651	36746670	+	1726.5	4
chr1	36784821	36784840	-	2293.2	1
chr1	36786576	36786595	-	1953.18	2
chr1	36805633	36805652	-	1386.48	1
chr1	36805670	36805689	+	1707.61	1
chr1	36822100	36822119	-	1764.28	2
chr1	36833254	36833273	+	1367.59	3
chr1	36848221	36848240	-	1745.39	4
chr1	36933243	36933262	+	1934.29	2
chr1	37132634	37132653	+	1348.7	3
chr1	37152070	37152089	+	1669.83	2
chr1	37194744	37194763	-	1953.18	5
chr1	37236253	37236272	+	2217.64	1
chr1	37250857	37250876	+	2330.98	1
chr1	37258634	37258653	-	1934.29	3
chr1	37272659	37272678	-	2217.64	2
chr1	37273312	37273331	+	1820.95	3
chr1	37329329	37329348	-	1046.46	2
chr1	37401858	37401877	+	2123.19	5
chr1	37448546	37448565	-	2047.63	4
chr1	37466791	37466810	-	2009.85	2
chr1	37538878	37538897	+	2009.85	3
chr1	37634834	37634853	+	2482.1	2
chr1	37635868	37635887	+	1008.68	1
chr1	37636355	37636374	+	1802.06	2
chr1	37639351	37639370	+	2217.64	4
chr1	37642124	37642143	-	2406.54	3
chr1	37654197	37654216	+	2425.43	1
chr1	37654736	37654755	+	2406.54	3
chr1	37675636	37675655	+	1386.48	5
chr1	37678585	37678604	-	2633.22	4
chr1	37690844	37690863	-	2274.31	3
chr1	37708466	37708485	+	2028.74	3
chr1	37719834	37719853	-	1065.35	1
chr1	37802478	37802497	+	1915.4	5
chr1	37867255	37867274	+	2217.64	2
chr1	37881980	37881999	+	1310.92	3
chr1	37891597	37891616	-	1839.84	4
chr1	37901913	37901932	-	1934.29	3
chr1	37903351	37903370	-	2104.3	5
chr1	37931873	37931892	+	1046.46	4
chr1	37985948	37985967	+	2009.85	2
chr1	38130121	38130140	+	2236.53	1
chr1	38185687	38185706	-	2293.2	3
chr1	38202953	38202972	-	1575.38	5
chr1	38252881	38252900	-	1820.95	2
chr1	38307414	38307433	+	1537.6	3
chr1	38393111	38393130	-	1726.5	2
chr1	38639833	38639852	+	1575.38	5
chr1	38655041	38655060	+	1292.03	2
chr1	38655159	38655178	-	1518.71	2
chr1	38720476	38720495	-	1783.17	5
chr1	38768050	38768069	+	2368.76	4
chr1	38770052	38770071	+	2142.08	2
chr1	38778474	38778493	+	1537.6	2
chr1	38787633	38787652	+	1480.93	3
chr1	38789135	38789154	-	2028.74	4
chr1	38799527	38799546	-	2047.63	5
chr1	38799560	38799579	+	1178.69	4
chr1	38835080	38835099	-	2142.08	3
chr1	38856382	38856401	+	1990.96	4
chr1	38862399	38862418	-	2028.74	5
chr1	38934877	38934896	+	1877.62	5
chr1	38936968	38936987	+	1783.17	2
chr1	39001317	39001336	-	2028.74	3
chr1	39010875	39010894	-	1669.83	3
chr1	39180702	39180721	+	1915.4	1
chr1	39207131	39207150	-	1518.71	5
chr1	39211108	39211127	+	1329.81	3
chr1	39217765	39217784	-	1858.73	2
chr1	39227864	39227883	+	1575.38	3
chr1	39230175	39230194	+	1159.8	2
chr1	39230230	39230249	+	1764.28	2
chr1	39253860	39253879	-	1084.24	5
chr1	39253922	39253941	+	1820.95	5
chr1	39340844	39340863	+	2104.3	5
chr1	39352936	39352955	+	2406.54	3
chr1	39362331	39362350	-	1084.24	3
chr1	39390958	39390977	+	1292.03	1
chr1	39392381	39392400	-	2330.98	4
chr1	39417076	39417095	-	1688.72	1
chr1	39417113	39417132	+	1348.7	1
chr1	39429216	39429235	+	1669.83	3
chr1	39432314	39432333	+	1915.4	2
chr1	39437046	39437065	-	1159.8	2
chr1	39497189	39497208	+	2217.64	3
chr1	39497980	39497999	+	2009.85	4
chr1	39504451	39504470	+	2085.41	5
chr1	39522607	39522626	-	1537.6	2
chr1	39522744	39522763	+	2217.64	4
chr1	39527631	39527650	-	2179.86	2
chr1	39530375	39530394	+	1046.46	1
chr1	39530459	39530478	+	2085.41	1
chr1	39540845	39540864	-	1122.02	4
chr1	39611665	39611684	-	1613.16	1
chr1	39615098	39615117	-	1896.51	2
chr1	39641835	39641854	-	1802.06	3
chr1	39650914	39650933	+	1046.46	1
chr1	39650998	39651017	+	1783.17	1
chr1	39664495	39664514	-	1537.6	1
chr1	39680723	39680742	+	1613.16	5
chr1	39686036	39686055	-	2198.75	5
chr1	39761613	39761632	-	1178.69	1
chr1	39911701	39911720	-	1953.18	5
chr1	39936726	39936745	+	1462.04	2
chr1	39936885	39936904	+	1235.36	2
chr1	39950191	39950210	+	1745.39	1
chr1	40001114	40001133	-	1632.05	5
chr1	40002215	40002234	-	1594.27	1
chr1	40116603	40116622	-	1990.96	2
chr1	40294099	40294118	+	2500.99	2
chr1	40294261	40294280	-	1008.68	2
chr1	40378945	40378964	+	2123.19	2
chr1	40380243	40380262	-	2047.63	4
chr1	40537749	40537768	-	1896.51	1
chr1	40544846	40544865	+	2406.54	2
chr1	40579951	40579970	-	1896.51	3
chr1	40658167	40658186	+	1008.68	3
chr1	40764234	40764253	+	2179.86	1
chr1	40768796	40768815	+	1178.69	5
chr1	40768980	40768999	+	1008.68	4
chr1	40797533	40797552	-	2028.74	5
chr1	40802952	40802971	-	2312.09	4
chr1	40844824	40844843	+	2463.21	2
chr1	40879235	40879254	-	1858.73	3
chr1	40885133	40885152	+	1820.95	2
chr1	40887794	40887813	-	1990.96	3
chr1	41001750	41001769	-	1632.05	3
chr1	41058465	41058484	+	1443.15	1
chr1	41105608	41105627	-	1707.61	4
chr1	41152730	41152749	-	1556.49	3
chr1	41264387	41264406	-	1839.84	5
chr1	41264562	41264581	+	1027.57	5
chr1	41386631	41386650	-	1027.57	5
chr1	41810498	41810517	-	1480.93	3
chr1	41897959	41897978	-	1934.29	2
chr1	42160964	42160983	-	2387.65	4
chr1	42238577	42238596	+	1953.18	5
chr1	42514600	42514619	+	1707.61	3
chr1	42514634	42514653	+	1594.27	3
chr1	42684965	42684984	-	2085.41	3
chr1	42691402	42691421	+	1575.38	2
chr1	42714542	42714561	+	1046.46	3
chr1	42714715	42714734	+	1084.24	4
chr1	42718759	42718778	+	1178.69	3
chr1	42779969	42779988	+	1065.35	2
chr1	42856189	42856208	-	1707.61	2
chr1	42856578	42856597	+	1632.05	4
chr1	42915208	42915227	-	1254.25	2
chr1	43052103	43052122	+	1140.91	4
chr1	43066105	43066124	+	1802.06	4
chr1	43110752	43110771	+	2179.86	4
chr1	43113062	43113081	-	2217.64	5
chr1	43138424	43138443	-	1462.04	4
chr1	43139790	43139809	-	2274.31	2
chr1	43264574	43264593	+	1783.17	2
chr1	43269893	43269912	+	1707.61	4
chr1	43280275	43280294	-	1046.46	5
chr1	43299639	43299658	-	1140.91	5
chr1	43445616	43445635	-	1140.91	1
chr1	43446253	43446272	+	1424.26	3
chr1	43635909	43635928	+	1613.16	5
chr1	43732262	43732281	-	1443.15	5
chr1	43738369	43738388	+	1953.18	2
chr1	43760298	43760317	-	1632.05	3
chr1	43899160	43899179	-	1707.61	3
chr1	43902965	43902984	-	1348.7	3
chr1	43949943	43949962	+	1480.93	3
chr1	44041976	44041995	+	2255.42	2
chr1	44064810	44064829	+	2179.86	4
chr1	44119920	44119939	+	1159.8	1
chr1	44119941	44119960	+	1707.61	1
chr1	44155462	44155481	+	1632.05	5
chr1	44164992	44165011	-	1405.37	4
chr1	44168168	44168187	-	2009.85	2
chr1	44174098	44174117	+	1518.71	5
chr1	44229229	44229248	-	2142.08	4
chr1	44229393	44229412	-	1140.91	3
chr1	44437993	44438012	+	2274.31	4
chr1	44551615	44551634	-	1405.37	3
chr1	44741453	44741472	+	1537.6	1
chr1	44745864	44745883	-	1726.5	1
chr1	45314129	45314148	+	1858.73	4
chr1	45432072	45432091	-	2066.52	3
chr1	45628036	45628055	+	1650.94	2
chr1	45672927	45672946	+	1424.26	2
chr1	45766350	45766369	+	1972.07	2
chr1	45770240	45770259	+	2047.63	3
chr1	45817039	45817058	-	1480.93	2
chr1	45817065	45817084	-	1745.39	3
chr1	45863051	45863070	-	2255.42	4
chr1	46018575	46018594	+	2066.52	4
chr1	46022484	46022503	+	1216.47	4
chr1	46067148	46067167	+	1084.24	4
chr1	46342240	46342259	-	1235.36	1
chr1	46416876	46416895	+	1310.92	3
chr1	46417126	46417145	+	1518.71	3
chr1	46425831	46425850	+	1084.24	4
chr1	46428556	46428575	-	1462.04	3
chr1	46580529	46580548	-	1424.26	1
chr1	46769515	46769534	-	1783.17	5
chr1	46849931	46849950	-	1858.73	2
chr1	46914442	46914461	+	1990.96	4
chr1	46914648	46914667	+	2274.31	4
chr1	46939486	46939505	+	2387.65	3
chr1	46970705	46970724	+	2028.74	3
chr1	47277927	47277946	-	1972.07	2
chr1	47809697	47809716	-	1990.96	3
chr1	49260896	49260915	+	1518.71	5
chr1	50029933	50029952	-	1499.82	1
chr1	50831867	50831886	-	2009.85	4
chr1	50927231	50927250	-	1462.04	2
chr1	50962465	50962484	-	1707.61	4
chr1	51334139	51334158	+	2425.43	2
chr1	51338271	51338290	+	1745.39	4
chr1	51347769	51347788	+	2179.86	2
chr1	51357729	51357748	-	1462.04	3
chr1	51459174	51459193	-	2293.2	2
chr1	51465467	51465486	-	1216.47	3
chr1	51466592	51466611	-	1726.5	4
chr1	51597178	51597197	+	2198.75	1
chr1	51600614	51600633	+	1405.37	4
chr1	51615688	51615707	+	2557.66	5
chr1	51639054	51639073	-	1424.26	5
chr1	51639162	51639181	+	1159.8	4
chr1	51644626	51644645	-	2104.3	2
chr1	51669063	51669082	-	1462.04	5
chr1	51689709	51689728	-	1367.59	3
chr1	51915970	51915989	+	1197.58	1
chr1	51916060	51916079	+	1613.16	1
chr1	51945038	51945057	+	2274.31	2
chr1	51998744	51998763	+	2028.74	3
chr1	52098817	52098836	+	1084.24	3
chr1	52099057	52099076	+	2179.86	2
chr1	52132087	52132106	-	1348.7	3
chr1	52146744	52146763	-	1613.16	4
chr1	52170229	52170248	-	2293.2	5
chr1	52216958	52216977	+	1953.18	2
chr1	52267760	52267779	+	2293.2	4
chr1	52299760	52299779	-	1802.06	1
chr1	52302745	52302764	+	2104.3	2
chr1	52302814	52302833	+	1046.46	2
chr1	52307134	52307153	+	1839.84	2
chr1	52489966	52489985	-	1348.7	5
chr1	52630617	52630636	+	1953.18	1
chr1	52648310	52648329	-	1556.49	2
chr1	52719282	52719301	+	1443.15	4
chr1	52719360	52719379	-	1292.03	4
chr1	52748450	52748469	+	2312.09	4
chr1	52793865	52793884	+	2009.85	3
chr1	52854218	52854237	+	1329.81	4
chr1	52955343	52955362	+	1688.72	4
chr1	52964788	52964807	+	2406.54	3
chr1	53032755	53032774	+	1707.61	3
chr1	53053251	53053270	-	1216.47	3
chr1	53093387	53093406	+	2198.75	5
chr1	53272848	53272867	+	1159.8	3
chr1	53352878	53352897	+	1896.51	1
chr1	53622577	53622596	+	1273.14	5
chr1	53704333	53704352	+	1480.93	3
chr1	53706489	53706508	-	1084.24	3
chr1	53715642	53715661	-	1254.25	1
chr1	53890551	53890570	+	1159.8	5
chr1	53909283	53909302	-	2160.97	4
chr1	53927795	53927814	+	1934.29	5
chr1	54039284	54039303	-	1594.27	4
chr1	54333185	54333204	+	1424.26	3
chr1	54362790	54362809	+	2085.41	3
chr1	54381456	54381475	+	1972.07	4
chr1	54381731	54381750	-	2009.85	4
chr1	54478093	54478112	+	2198.75	2
chr1	54480640	54480659	-	1443.15	1
chr1	54514025	54514044	+	2085.41	1
chr1	54666163	54666182	-	2104.3	4
chr1	54832912	54832931	-	2104.3	2
chr1	54926449	54926468	+	1348.7	1
chr1	54934893	54934912	-	2179.86	1
chr1	54958712	54958731	+	2066.52	2
chr1	55008517	55008536	+	2009.85	1
chr1	55012705	55012724	+	2274.31	2
chr1	55025823	55025842	+	1783.17	2
chr1	55042433	55042452	+	1650.94	5
chr1	55082282	55082301	-	2047.63	2
chr1	55136035	55136054	-	1934.29	4
chr1	55162109	55162128	+	2255.42	3
chr1	55180359	55180378	-	1820.95	2
chr1	55185905	55185924	+	1764.28	3
chr1	55192992	55193011	-	2085.41	2
chr1	55212955	55212974	-	1254.25	1
chr1	55239470	55239489	-	1537.6	3
chr1	55295299	55295318	-	1688.72	3
chr1	55301259	55301278	-	1877.62	3
chr1	55363176	55363195	+	1405.37	1
chr1	55363403	55363422	+	1877.62	2
chr1	55363676	55363695	+	1008.68	1
chr1	55363768	55363787	+	1292.03	2
chr1	55383321	55383340	+	2312.09	3
chr1	55404543	55404562	-	1443.15	3
chr1	55429901	55429920	-	1802.06	3
chr1	55447846	55447865	+	1292.03	4
chr1	55473994	55474013	+	1613.16	4
chr1	55584941	55584960	-	2557.66	4
chr1	55599879	55599898	+	1650.94	3
chr1	55736557	55736576	+	2293.2	5
chr1	55755930	55755949	+	1972.07	5
chr1	55838378	55838397	+	2217.64	5
chr1	55874361	55874380	+	2236.53	2
chr1	55874928	55874947	-	1877.62	4
chr1	55886567	55886586	-	1972.07	4
chr1	55890913	55890932	-	1972.07	3
chr1	55905438	55905457	-	1783.17	1
chr1	55960477	55960496	-	1990.96	4
chr1	56195407	56195426	+	1159.8	4
chr1	56753466	56753485	-	1178.69	5
chr1	56977289	56977308	+	1462.04	1
chr1	56991815	56991834	+	1084.24	3
chr1	56995223	56995242	+	1424.26	3
chr1	57000573	57000592	-	2330.98	5
chr1	57003344	57003363	+	1839.84	3
chr1	57049049	57049068	+	2255.42	3
chr1	57052203	57052222	-	2047.63	3
chr1	57095727	57095746	-	1669.83	4
chr1	57205814	57205833	+	2236.53	2
chr1	57269920	57269939	+	1688.72	5
chr1	57339336	57339355	+	2066.52	3
chr1	57394220	57394239	+	2444.32	2
chr1	57423841	57423860	-	1480.93	2
chr1	57429095	57429114	-	2123.19	4
chr1	57774084	57774103	+	1065.35	2
chr1	57774827	57774846	-	1726.5	1
chr1	57775241	57775260	+	1310.92	1
chr1	57775382	57775401	-	1367.59	1
chr1	57949408	57949427	+	1443.15	3
chr1	57970129	57970148	+	1613.16	1
chr1	57970194	57970213	-	1235.36	1
chr1	57970250	57970269	+	1027.57	1
chr1	58012010	58012029	-	1783.17	2
chr1	58031372	58031391	+	1480.93	4
chr1	58089675	58089694	+	1310.92	3
chr1	58112982	58113001	+	1858.73	3
chr1	58139177	58139196	-	1537.6	2
chr1	58140792	58140811	-	1518.71	2
chr1	58156934	58156953	-	1915.4	3
chr1	58271327	58271346	+	2085.41	5
chr1	58296509	58296528	+	1839.84	2
chr1	58393007	58393026	+	1140.91	1
chr1	58395564	58395583	+	1688.72	3
chr1	58396377	58396396	+	2009.85	5
chr1	58415681	58415700	+	1480.93	2
chr1	58448605	58448624	+	1858.73	4
chr1	58498953	58498972	+	2293.2	3
chr1	58562646	58562665	-	2160.97	4
chr1	58579366	58579385	+	2293.2	2
chr1	58618955	58618974	+	2387.65	3
chr1	58677777	58677796	+	2406.54	3
chr1	58697807	58697826	+	1292.03	3
chr1	58747088	58747107	+	1065.35	5
chr1	58770247	58770266	-	1972.07	1
chr1	58802602	58802621	+	1480.93	4
chr1	58993944	58993963	+	1632.05	3
chr1	59009415	59009434	-	1858.73	4
chr1	59068175	59068194	-	2104.3	3
chr1	59071032	59071051	-	1386.48	5
chr1	59142998	59143017	+	1518.71	4
chr1	59144719	59144738	-	2123.19	5
chr1	59238126	59238145	+	1140.91	5
chr1	59243947	59243966	-	1650.94	5
chr1	59247823	59247842	-	1650.94	2
chr1	59294717	59294736	-	1669.83	1
chr1	59301118	59301137	-	1103.13	4
chr1	59316911	59316930	-	1802.06	1
chr1	59483922	59483941	-	1367.59	1
chr1	59483999	59484018	+	1707.61	1
chr1	59523575	59523594	-	1254.25	5
chr1	59581080	59581099	+	1537.6	3
chr1	59584823	59584842	+	1669.83	1
chr1	59604136	59604155	+	1065.35	5
chr1	59609064	59609083	-	1556.49	5
chr1	59609617	59609636	-	1650.94	4
chr1	59611128	59611147	+	2293.2	2
chr1	59614013	59614032	-	1972.07	5
chr1	59623516	59623535	+	2425.43	2
chr1	59638572	59638591	+	1783.17	1
chr1	59661478	59661497	+	1707.61	4
chr1	59689650	59689669	-	2104.3	2
chr1	59690680	59690699	+	1839.84	1
chr1	59701940	59701959	-	1386.48	3
chr1	59701977	59701996	+	1122.02	3
chr1	59720123	59720142	+	1462.04	1
chr1	59720419	59720438	-	1178.69	3
chr1	59749864	59749883	-	1594.27	5
chr1	59790147	59790166	-	1707.61	3
chr1	59812917	59812936	-	1405.37	3
chr1	59862753	59862772	-	1518.71	4
chr1	59883933	59883952	-	2066.52	2
chr1	59892962	59892981	-	1783.17	4
chr1	59967489	59967508	+	2009.85	3
chr1	59973259	59973278	-	2009.85	3
chr1	59995853	59995872	+	1084.24	5
chr1	60000643	60000662	+	1273.14	1
chr1	60005655	60005674	-	1707.61	1
chr1	60008747	60008766	+	2085.41	3
chr1	60054842	60054861	-	1594.27	5
chr1	60104764	60104783	+	1915.4	3
chr1	60152885	60152904	-	1424.26	3
chr1	60158650	60158669	-	1896.51	3
chr1	60239395	60239414	-	1783.17	1
chr1	60341050	60341069	-	1688.72	5
chr1	60405073	60405092	-	1348.7	4
chr1	60411466	60411485	+	1707.61	3
chr1	60424073	60424092	-	1594.27	3
chr1	60441594	60441613	-	2085.41	3
chr1	60447290	60447309	+	1027.57	4
chr1	60448843	60448862	-	1707.61	3
chr1	60530283	60530302	-	1707.61	4
chr1	60535119	60535138	+	2179.86	2
chr1	60823130	60823149	+	1178.69	4
chr1	60857503	60857522	-	1594.27	2
chr1	60860824	60860843	+	1688.72	1
chr1	60868607	60868626	+	1764.28	5
chr1	60955059	60955078	+	1934.29	3
chr1	60958462	60958481	-	1329.81	5
chr1	60961297	60961316	+	1632.05	3
chr1	60962278	60962297	+	1235.36	2
chr1	61055335	61055354	-	1783.17	4
chr1	61101801	61101820	-	1802.06	4
chr1	61125314	61125333	-	1348.7	4
chr1	61139365	61139384	-	1424.26	5
chr1	61181257	61181276	+	1140.91	4
chr1	61181288	61181307	-	2047.63	4
chr1	61298163	61298182	-	1443.15	3
chr1	61377256	61377275	-	1745.39	1
chr1	61525069	61525088	-	1839.84	2
chr1	61741138	61741157	+	2009.85	3
chr1	61771420	61771439	+	2028.74	2
chr1	61925195	61925214	+	1159.8	2
chr1	61967311	61967330	+	1877.62	5
chr1	61967377	61967396	+	1046.46	5
chr1	62378528	62378547	-	1386.48	3
chr1	62697156	62697175	+	1367.59	3
chr1	62701200	62701219	+	1726.5	4
chr1	62706959	62706978	+	1216.47	1
chr1	62707787	62707806	+	1122.02	1
chr1	62718092	62718111	+	1140.91	3
chr1	62722720	62722739	-	2160.97	4
chr1	62738421	62738440	-	1518.71	1
chr1	62775045	62775064	+	2047.63	3
chr1	62783421	62783440	-	1915.4	1
chr1	62786438	62786457	-	2444.32	2
chr1	62795699	62795718	-	1726.5	1
chr1	62795789	62795808	-	1197.58	1
chr1	62795920	62795939	+	1122.02	1
chr1	62820351	62820370	+	2066.52	2
chr1	62929703	62929722	+	2142.08	4
chr1	62964493	62964512	+	1273.14	3
chr1	62967074	62967093	+	1953.18	4
chr1	62984631	62984650	-	1405.37	5
chr1	62986421	62986440	+	2142.08	3
chr1	63088845	63088864	+	1915.4	3
chr1	63090805	63090824	+	1972.07	3
chr1	63111055	63111074	+	2066.52	2
chr1	63146287	63146306	-	1348.7	3
chr1	63146328	63146347	+	1707.61	3
chr1	63181160	63181179	-	2387.65	3
chr1	63181270	63181289	-	2217.64	3
chr1	63182823	63182842	-	2444.32	2
chr1	63219489	63219508	+	2104.3	4
chr1	63242453	63242472	-	2349.87	5
chr1	63403785	63403804	-	1896.51	2
chr1	63609820	63609839	-	1839.84	5
chr1	63659735	63659754	-	1480.93	2
chr1	63668998	63669017	-	1556.49	2
chr1	63854990	63855009	-	1046.46	5
chr1	63882040	63882059	-	1707.61	3
chr1	63953650	63953669	-	1802.06	1
chr1	64418754	64418773	+	2349.87	2
chr1	64448284	64448303	+	2217.64	1
chr1	64461811	64461830	+	2538.77	4
chr1	64532804	64532823	-	1329.81	1
chr1	64543949	64543968	+	1990.96	4
chr1	64617775	64617794	-	2179.86	1
chr1	64655935	64655954	+	1310.92	3
chr1	64655957	64655976	-	1839.84	3
chr1	64705360	64705379	+	1008.68	4
chr1	64705432	64705451	-	1896.51	4
chr1	64710075	64710094	+	1839.84	2
chr1	64717721	64717740	-	1065.35	3
chr1	64735884	64735903	-	1235.36	1
chr1	64736062	64736081	-	1632.05	1
chr1	64737573	64737592	-	1292.03	1
chr1	64737600	64737619	-	1480.93	1
chr1	64737737	64737756	+	1178.69	1
chr1	64919088	64919107	+	1764.28	3
chr1	64986363	64986382	+	1594.27	5
chr1	65010314	65010333	+	1348.7	2
chr1	65010368	65010387	+	2330.98	2
chr1	65010519	65010538	-	1197.58	2
chr1	65046598	65046617	-	2009.85	2
chr1	65075763	65075782	+	1537.6	4
chr1	65112198	65112217	-	2179.86	2
chr1	65178396	65178415	+	2066.52	1
chr1	65179316	65179335	+	1537.6	1
chr1	65180045	65180064	-	2085.41	2
chr1	65282966	65282985	-	1896.51	4
chr1	65310287	65310306	-	1046.46	5
chr1	65312312	65312331	-	1273.14	3
chr1	65388475	65388494	+	2009.85	5
chr1	65654647	65654666	+	1707.61	4
chr1	65986775	65986794	+	1594.27	3
chr1	66104756	66104775	-	1764.28	1
chr1	66104777	66104796	-	1027.57	1
chr1	66407765	66407784	+	1367.59	4
chr1	66655916	66655935	+	1669.83	3
chr1	66838676	66838695	+	2009.85	3
chr1	66895874	66895893	+	1990.96	4
chr1	66896307	66896326	-	1688.72	1
chr1	66941150	66941169	+	1707.61	3
chr1	66992910	66992929	+	1877.62	5
chr1	67014392	67014411	-	1669.83	2
chr1	67061630	67061649	-	2217.64	5
chr1	67144136	67144155	-	1858.73	2
chr1	67181367	67181386	-	1802.06	4
chr1	67202108	67202127	-	1688.72	3
chr1	67218467	67218486	-	1235.36	5
chr1	67478156	67478175	-	1820.95	3
chr1	67521768	67521787	-	1216.47	2
chr1	67559326	67559345	-	1820.95	1
chr1	67640547	67640566	-	2179.86	4
chr1	68106682	68106701	-	2028.74	5
chr1	68150756	68150775	-	1462.04	1
chr1	68752938	68752957	-	1140.91	5
chr1	69139071	69139090	+	2236.53	1
chr1	69165359	69165378	-	1556.49	3
chr1	69239581	69239600	-	1707.61	2
chr1	69241905	69241924	-	2198.75	1
chr1	69377072	69377091	-	1480.93	3
chr1	69689209	69689228	+	1632.05	5
chr1	69775800	69775819	+	1972.07	4
chr1	69785310	69785329	-	2104.3	1
chr1	69790430	69790449	-	2179.86	1
chr1	70128224	70128243	-	2217.64	3
chr1	70270314	70270333	-	2028.74	2
chr1	70787335	70787354	-	2009.85	4
chr1	71037157	71037176	-	1046.46	2
chr1	71188850	71188869	-	2047.63	3
chr1	71289697	71289716	-	2463.21	4
chr1	71471084	71471103	+	1556.49	2
chr1	71506029	71506048	+	1839.84	1
chr1	71531887	71531906	+	1518.71	1
chr1	71578320	71578339	-	2085.41	2
chr1	71587595	71587614	-	1197.58	2
chr1	71609608	71609627	+	1216.47	3
chr1	71675606	71675625	-	1046.46	3
chr1	71778497	71778516	+	2236.53	3
chr1	72123840	72123859	+	2538.77	3
chr1	72142049	72142068	+	1669.83	2
chr1	72166246	72166265	-	1499.82	2
chr1	72166356	72166375	+	1707.61	2
chr1	72166952	72166971	-	1027.57	1
chr1	72167222	72167241	+	1877.62	2
chr1	72212145	72212164	-	1122.02	1
chr1	72212332	72212351	+	1178.69	1
chr1	72220175	72220194	+	1688.72	4
chr1	72232794	72232813	-	2236.53	3
chr1	72306711	72306730	-	1707.61	3
chr1	72307043	72307062	-	2085.41	1
chr1	72313578	72313597	-	1216.47	1
chr1	72313828	72313847	-	1669.83	1
chr1	72380725	72380744	-	1839.84	2
chr1	72575337	72575356	+	1650.94	5
chr1	72702005	72702024	-	1065.35	5
chr1	72717153	72717172	-	2142.08	2
chr1	72719026	72719045	-	1839.84	3
chr1	72855097	72855116	+	1858.73	2
chr1	72866003	72866022	-	2482.1	2
chr1	72879452	72879471	+	2160.97	5
chr1	73274687	73274706	+	2066.52	5
chr1	73618738	73618757	+	1783.17	4
chr1	73737272	73737291	+	1537.6	3
chr1	73826492	73826511	+	2463.21	1
chr1	73862972	73862991	+	1802.06	1
chr1	73863243	73863262	+	1254.25	2
chr1	73901719	73901738	-	2444.32	1
chr1	73902510	73902529	-	2047.63	1
chr1	73905814	73905833	+	1084.24	1
chr1	73905842	73905861	-	1254.25	1
chr1	73926440	73926459	-	2160.97	2
chr1	73986859	73986878	+	1802.06	1
chr1	73996450	73996469	+	1839.84	4
chr1	74036984	74037003	-	1575.38	1
chr1	74083028	74083047	+	2123.19	3
chr1	74098460	74098479	+	1140.91	1
chr1	74125300	74125319	+	2009.85	2
chr1	74125375	74125394	+	1329.81	2
chr1	74125477	74125496	+	1197.58	2
chr1	74131435	74131454	+	1348.7	1
chr1	74132172	74132191	+	1745.39	3
chr1	74139637	74139656	+	1594.27	5
chr1	74183138	74183157	-	2085.41	5
chr1	74186603	74186622	-	2406.54	3
chr1	74195993	74196012	+	1103.13	3
chr1	74196156	74196175	+	1972.07	5
chr1	74203686	74203705	+	1764.28	4
chr1	74206002	74206021	-	1990.96	1
chr1	74287349	74287368	-	2123.19	4
chr1	74313500	74313519	-	1839.84	2
chr1	74327121	74327140	+	2085.41	5
chr1	74362003	74362022	+	1802.06	4
chr1	74386751	74386770	+	1480.93	1
chr1	74390741	74390760	+	2576.55	1
chr1	74391171	74391190	+	1310.92	3
chr1	74398376	74398395	+	1764.28	2
chr1	74408717	74408736	-	1650.94	3
chr1	74441944	74441963	+	1405.37	3
chr1	74452901	74452920	+	1518.71	3
chr1	74460455	74460474	-	2198.75	4
chr1	74604029	74604048	-	2009.85	3
chr1	74644103	74644122	-	1802.06	3
chr1	74661799	74661818	-	1292.03	1
chr1	74661912	74661931	+	1084.24	1
chr1	74674701	74674720	-	1839.84	5
chr1	74712155	74712174	-	1707.61	3
chr1	74723919	74723938	-	2009.85	4
chr1	74749004	74749023	-	1065.35	5
chr1	74760026	74760045	+	1783.17	5
chr1	74763261	74763280	-	2142.08	4
chr1	74776006	74776025	-	1103.13	2
chr1	74784660	74784679	-	2198.75	2
chr1	74788016	74788035	-	1915.4	2
chr1	74803107	74803126	+	1669.83	1
chr1	74806448	74806467	-	1084.24	2
chr1	74808061	74808080	+	1197.58	1
chr1	74808298	74808317	+	1972.07	1
chr1	74809182	74809201	-	2066.52	4
chr1	74815101	74815120	+	1480.93	2
chr1	74823798	74823817	+	2198.75	3
chr1	74861979	74861998	+	1273.14	5
chr1	74880955	74880974	-	2009.85	3
chr1	74893659	74893678	-	1726.5	1
chr1	74895143	74895162	-	2482.1	2
chr1	74895435	74895454	-	1292.03	1
chr1	74901879	74901898	+	1915.4	4
chr1	74915941	74915960	+	1348.7	5
chr1	74924641	74924660	-	2009.85	3
chr1	74926890	74926909	-	2198.75	5
chr1	74948750	74948769	-	1008.68	1
chr1	74949002	74949021	-	1783.17	2
chr1	74949301	74949320	-	1008.68	2
chr1	74954363	74954382	+	1386.48	3
chr1	74973779	74973798	+	1915.4	5
chr1	75000689	75000708	+	1877.62	4
chr1	75017052	75017071	+	2028.74	3
chr1	75017457	75017476	+	1254.25	4
chr1	75029024	75029043	-	2085.41	3
chr1	75052292	75052311	+	1896.51	3
chr1	75122385	75122404	-	1669.83	3
chr1	75122643	75122662	+	1688.72	4
chr1	75124654	75124673	-	1632.05	1
chr1	75124755	75124774	+	1008.68	1
chr1	75142775	75142794	+	1594.27	1
chr1	75163792	75163811	+	1707.61	5
chr1	75182339	75182358	-	1499.82	4
chr1	75219719	75219738	+	1896.51	1
chr1	75234829	75234848	-	1046.46	5
chr1	75251784	75251803	+	2255.42	2
chr1	75253156	75253175	-	1934.29	5
chr1	75254413	75254432	+	1820.95	2
chr1	75290799	75290818	+	1178.69	5
chr1	75317095	75317114	-	1140.91	1
chr1	75327632	75327651	-	1386.48	3
chr1	75343052	75343071	-	1499.82	2
chr1	75345213	75345232	-	1594.27	1
chr1	75363649	75363668	+	1594.27	4
chr1	75371586	75371605	-	2085.41	5
chr1	75371606	75371625	-	1122.02	4
chr1	75398875	75398894	-	1688.72	2
chr1	75425996	75426015	-	1537.6	1
chr1	75445908	75445927	-	1537.6	1
chr1	75456893	75456912	-	1178.69	4
chr1	75457237	75457256	+	1499.82	3
chr1	75467793	75467812	+	2198.75	1
chr1	75477340	75477359	-	1310.92	5
chr1	75477574	75477593	-	1877.62	5
chr1	75495374	75495393	+	1405.37	3
chr1	75499626	75499645	-	1103.13	5
chr1	75546790	75546809	+	1273.14	3
chr1	75546889	75546908	-	1556.49	3
chr1	75559671	75559690	+	1537.6	3
chr1	75559730	75559749	+	1783.17	3
chr1	75578674	75578693	-	1915.4	3
chr1	75597825	75597844	+	2500.99	1
chr1	75652694	75652713	-	2123.19	1
chr1	75653737	75653756	-	2784.34	2
chr1	75682099	75682118	-	2349.87	2
chr1	75690512	75690531	-	1934.29	3
chr1	75741837	75741856	-	1688.72	3
chr1	75783141	75783160	+	1953.18	3
chr1	75812338	75812357	-	1008.68	3
chr1	75925911	75925930	-	1726.5	4
chr1	75956021	75956040	-	1820.95	3
chr1	75997413	75997432	-	1216.47	1
chr1	76217096	76217115	-	2217.64	3
chr1	76845677	76845696	+	1103.13	3
chr1	77081832	77081851	+	1443.15	1
chr1	77516441	77516460	+	2198.75	1
chr1	77561984	77562003	-	1008.68	5
chr1	77589621	77589640	+	1858.73	5
chr1	77691612	77691631	+	1405.37	5
chr1	77805342	77805361	+	1953.18	2
chr1	77896432	77896451	+	1046.46	3
chr1	77930861	77930880	+	2198.75	5
chr1	77943281	77943300	-	2142.08	2
chr1	77972547	77972566	+	1915.4	3
chr1	77978879	77978898	-	2217.64	2
chr1	78008917	78008936	+	1122.02	5
chr1	78036889	78036908	+	1575.38	5
chr1	78200382	78200401	+	1178.69	2
chr1	78267707	78267726	-	1802.06	4
chr1	78419766	78419785	+	2312.09	5
chr1	78454862	78454881	+	1480.93	3
chr1	78525384	78525403	-	1839.84	5
chr1	78525435	78525454	-	1594.27	5
chr1	78536969	78536988	-	1972.07	1
chr1	78557542	78557561	-	2236.53	2
chr1	78687075	78687094	-	2066.52	5
chr1	78688340	78688359	+	1254.25	1
chr1	78707461	78707480	-	1197.58	3
chr1	78724640	78724659	-	1802.06	2
chr1	78846654	78846673	+	1990.96	5
chr1	79611478	79611497	+	1329.81	4
chr1	79614636	79614655	-	2142.08	2
chr1	79626315	79626334	-	1216.47	3
chr1	79683156	79683175	+	1688.72	3
chr1	79782635	79782654	+	1669.83	4
chr1	79786661	79786680	-	1915.4	3
chr1	79819612	79819631	-	2066.52	3
chr1	80153325	80153344	-	1065.35	4
chr1	80180351	80180370	+	2160.97	2
chr1	80181196	80181215	-	1877.62	1
chr1	80230810	80230829	-	1386.48	5
chr1	80299751	80299770	+	1348.7	4
chr1	80408705	80408724	+	1802.06	5
chr1	80512759	80512778	+	1669.83	5
chr1	80516052	80516071	+	1783.17	3
chr1	80522390	80522409	+	2047.63	3
chr1	80656046	80656065	+	1329.81	3
chr1	80722840	80722859	+	2085.41	5
chr1	80728346	80728365	-	1575.38	5
chr1	80830570	80830589	-	1103.13	3
chr1	81287365	81287384	+	1480.93	5
chr1	81300929	81300948	+	1084.24	5
chr1	81310299	81310318	-	1254.25	3
chr1	81316765	81316784	-	2387.65	3
chr1	81319905	81319924	+	1934.29	2
chr1	81591814	81591833	-	1273.14	3
chr1	82288812	82288831	+	1972.07	4
chr1	82291665	82291684	+	1103.13	1
chr1	82291728	82291747	+	1008.68	1
chr1	82294300	82294319	+	1159.8	3
chr1	82433544	82433563	+	2160.97	5
chr1	82476463	82476482	+	1480.93	2
chr1	82554526	82554545	-	2274.31	2
chr1	82571946	82571965	-	1707.61	3
chr1	82641861	82641880	+	2557.66	4
chr1	82759739	82759758	+	2142.08	4
chr1	82762464	82762483	+	2198.75	4
chr1	82787512	82787531	-	1934.29	3
chr1	82789482	82789501	-	1726.5	3
chr1	82803800	82803819	-	2519.88	2
chr1	82839375	82839394	-	2746.56	1
chr1	82913302	82913321	+	1518.71	3
chr1	82960197	82960216	+	1594.27	3
chr1	82987958	82987977	+	1783.17	2
chr1	83000525	83000544	+	1594.27	4
chr1	83064986	83065005	-	2198.75	2
chr1	83076319	83076338	+	1650.94	2
chr1	83138891	83138910	-	2312.09	4
chr1	83150414	83150433	+	2123.19	5
chr1	83181602	83181621	-	1480.93	4
chr1	83187302	83187321	-	1065.35	4
chr1	83187350	83187369	+	1480.93	4
chr1	83223231	83223250	-	1745.39	3
chr1	83717217	83717236	+	1820.95	3
chr1	83727307	83727326	-	1480.93	2
chr1	83736615	83736634	-	1745.39	4
chr1	83746213	83746232	-	1537.6	3
chr1	83811352	83811371	-	1613.16	3
chr1	84102219	84102238	+	1273.14	5
chr1	84128693	84128712	-	1348.7	3
chr1	84154125	84154144	+	2047.63	4
chr1	84283225	84283244	+	1688.72	4
chr1	84287004	84287023	+	1877.62	2
chr1	84433782	84433801	-	1745.39	2
chr1	84470538	84470557	+	2425.43	3
chr1	84470813	84470832	+	1216.47	1
chr1	84582002	84582021	+	1934.29	5
chr1	84623242	84623261	+	1273.14	1
chr1	84623358	84623377	+	1159.8	1
chr1	84697198	84697217	+	1159.8	5
chr1	84697343	84697362	-	1197.58	5
chr1	84697443	84697462	+	2444.32	5
chr1	84734004	84734023	-	1575.38	2
chr1	84741595	84741614	+	1707.61	1
chr1	84869755	84869774	+	1235.36	1
chr1	84879922	84879941	-	1915.4	2
chr1	84880124	84880143	+	1707.61	2
chr1	84880654	84880673	-	1669.83	3
chr1	84881446	84881465	+	2198.75	1
chr1	84885374	84885393	+	1745.39	4
chr1	84886110	84886129	+	2142.08	2
chr1	84933639	84933658	-	2179.86	2
chr1	84935264	84935283	+	1122.02	1
chr1	85114881	85114900	+	2330.98	1
chr1	85120326	85120345	-	1518.71	4
chr1	85243887	85243906	-	1953.18	3
chr1	85287235	85287254	+	1953.18	3
chr1	85581771	85581790	-	1953.18	4
chr1	85736676	85736695	+	1669.83	2
chr1	85793355	85793374	-	1443.15	1
chr1	85819883	85819902	+	1594.27	2
chr1	85842440	85842459	+	2179.86	3
chr1	85853487	85853506	-	1518.71	5
chr1	85853527	85853546	-	1707.61	5
chr1	85895697	85895716	+	1008.68	3
chr1	85899662	85899681	+	1178.69	4
chr1	85935631	85935650	-	2387.65	4
chr1	86008033	86008052	+	2349.87	3
chr1	86021807	86021826	+	1462.04	5
chr1	86059626	86059645	-	2293.2	2
chr1	86062655	86062674	-	1839.84	1
chr1	86144299	86144318	-	1122.02	5
chr1	86144401	86144420	+	1915.4	5
chr1	86152778	86152797	-	1839.84	4
chr1	86152979	86152998	-	1065.35	2
chr1	86179002	86179021	-	1764.28	3
chr1	86179052	86179071	-	1877.62	3
chr1	86214318	86214337	-	1820.95	4
chr1	86250877	86250896	-	1197.58	4
chr1	86310069	86310088	-	1480.93	2
chr1	86310106	86310125	+	1707.61	2
chr1	86313924	86313943	+	1764.28	3
chr1	86339617	86339636	+	2312.09	1
chr1	86347269	86347288	+	1386.48	2
chr1	86348976	86348995	+	1896.51	1
chr1	86363891	86363910	+	1802.06	4
chr1	86372139	86372158	-	1934.29	3
chr1	86372246	86372265	-	1216.47	3
chr1	86381253	86381272	+	1820.95	5
chr1	86389468	86389487	-	2123.19	4
chr1	86393085	86393104	-	1745.39	5
chr1	86396061	86396080	-	2085.41	2
chr1	86401457	86401476	-	1915.4	2
chr1	86405036	86405055	+	2633.22	2
chr1	86405260	86405279	+	1046.46	1
chr1	86416073	86416092	+	2198.75	2
chr1	86416429	86416448	-	1972.07	2
chr1	86422120	86422139	+	1877.62	4
chr1	86430127	86430146	+	1783.17	2
chr1	86440669	86440688	-	2425.43	1
chr1	86471556	86471575	-	1915.4	1
chr1	86500085	86500104	+	1896.51	4
chr1	86501187	86501206	-	2009.85	4
chr1	86501780	86501799	-	2406.54	1
chr1	86504328	86504347	-	1027.57	1
chr1	86504349	86504368	+	1046.46	1
chr1	86509548	86509567	-	1613.16	1
chr1	86525470	86525489	+	2312.09	1
chr1	86525508	86525527	+	1310.92	1
chr1	86528163	86528182	-	1556.49	1
chr1	86528386	86528405	-	2349.87	1
chr1	86532544	86532563	+	2293.2	1
chr1	86533911	86533930	-	1990.96	2
chr1	86534129	86534148	-	1310.92	1
chr1	86538598	86538617	+	1820.95	3
chr1	86598681	86598700	-	1990.96	5
chr1	86609694	86609713	-	2274.31	1
chr1	86612266	86612285	+	1650.94	3
chr1	86614439	86614458	-	1839.84	3
chr1	86618643	86618662	-	1820.95	3
chr1	86620832	86620851	+	1405.37	4
chr1	86650440	86650459	-	2482.1	3
chr1	86652863	86652882	-	1424.26	3
chr1	86669643	86669662	-	1518.71	3
chr1	86697143	86697162	-	1688.72	5
chr1	86698929	86698948	+	1480.93	4
chr1	86699920	86699939	-	1197.58	4
chr1	86863118	86863137	+	2255.42	1
chr1	86914901	86914920	+	1632.05	3
chr1	86972869	86972888	-	1877.62	3
chr1	87041285	87041304	+	1046.46	4
chr1	87042257	87042276	+	2028.74	4
chr1	87061115	87061134	+	2406.54	3
chr1	87070895	87070914	+	2576.55	5
chr1	87087139	87087158	-	1839.84	3
chr1	87098763	87098782	-	2576.55	5
chr1	87111910	87111929	-	2198.75	5
chr1	87174466	87174485	-	1915.4	3
chr1	87184556	87184575	-	1556.49	3
chr1	87185038	87185057	+	2066.52	2
chr1	87185273	87185292	+	1084.24	1
chr1	87185612	87185631	+	1103.13	1
chr1	87187212	87187231	+	2009.85	3
chr1	87209088	87209107	-	1594.27	4
chr1	87246361	87246380	-	2217.64	1
chr1	87327262	87327281	-	1462.04	1
chr1	87327354	87327373	-	1065.35	1
chr1	87338078	87338097	+	1159.8	3
chr1	87338194	87338213	-	1783.17	3
chr1	87380117	87380136	-	1632.05	3
chr1	87418877	87418896	-	1745.39	2
chr1	87447669	87447688	-	2160.97	2
chr1	87541782	87541801	-	1764.28	5
chr1	87608601	87608620	+	1972.07	5
chr1	87664204	87664223	+	2028.74	2
chr1	87682658	87682677	-	2179.86	3
chr1	87696558	87696577	-	1443.15	4
chr1	87721599	87721618	+	1216.47	1
chr1	87755876	87755895	+	1310.92	1
chr1	87766432	87766451	-	1650.94	4
chr1	87922857	87922876	+	1518.71	3
chr1	87936697	87936716	-	1764.28	5
chr1	87936875	87936894	-	1122.02	3
chr1	87963736	87963755	+	1820.95	3
chr1	88094346	88094365	-	1839.84	3
chr1	88121704	88121723	-	1688.72	3
chr1	88144147	88144166	-	2028.74	2
chr1	88144481	88144500	+	1877.62	4
chr1	88145437	88145456	-	1669.83	5
chr1	88150257	88150276	-	1839.84	4
chr1	88217329	88217348	+	2444.32	1
chr1	88277699	88277718	+	1348.7	1
chr1	88285078	88285097	-	2142.08	5
chr1	88287758	88287777	+	2255.42	3
chr1	88290107	88290126	-	2047.63	4
chr1	88301804	88301823	+	1632.05	5
chr1	88318725	88318744	-	1178.69	4
chr1	88357625	88357644	-	2047.63	4
chr1	88368503	88368522	+	2160.97	1
chr1	88424810	88424829	-	1518.71	2
chr1	88434260	88434279	-	2160.97	2
chr1	88445588	88445607	-	2047.63	4
chr1	88456790	88456809	+	1462.04	4
chr1	88456875	88456894	-	2406.54	4
chr1	88465881	88465900	-	1140.91	4
chr1	88474087	88474106	-	1348.7	4
chr1	88562528	88562547	-	2538.77	4
chr1	88705331	88705350	+	2482.1	5
chr1	88706017	88706036	+	1839.84	2
chr1	88721098	88721117	+	1254.25	3
chr1	88742574	88742593	+	1858.73	2
chr1	88745367	88745386	-	1235.36	4
chr1	88745410	88745429	-	1953.18	3
chr1	88750319	88750338	-	2198.75	2
chr1	88752438	88752457	-	1254.25	1
chr1	88756793	88756812	-	2123.19	2
chr1	88777192	88777211	+	2312.09	2
chr1	88807162	88807181	-	1046.46	2
chr1	88963929	88963948	+	1953.18	1
chr1	88968665	88968684	-	1575.38	4
chr1	89006847	89006866	-	1707.61	3
chr1	89058190	89058209	+	1688.72	3
chr1	89127345	89127364	+	1972.07	1
chr1	89175542	89175561	-	2179.86	5
chr1	89191641	89191660	+	1990.96	1
chr1	89191831	89191850	+	1802.06	1
chr1	89193049	89193068	-	1669.83	4
chr1	89196266	89196285	+	2425.43	2
chr1	89207491	89207510	+	1934.29	4
chr1	89235454	89235473	-	1707.61	2
chr1	89276709	89276728	+	1745.39	3
chr1	89323275	89323294	-	1915.4	3
chr1	89343001	89343020	+	1953.18	4
chr1	89524589	89524608	+	2633.22	2
chr1	89526052	89526071	-	1669.83	4
chr1	89583567	89583586	+	1084.24	3
chr1	89606759	89606778	+	2274.31	3
chr1	89627825	89627844	+	1103.13	3
chr1	89631938	89631957	+	2179.86	2
chr1	89634250	89634269	+	1084.24	5
chr1	89643893	89643912	-	2274.31	2
chr1	89646813	89646832	-	2482.1	2
chr1	89673862	89673881	-	1518.71	1
chr1	89730661	89730680	+	2047.63	2
chr1	89752858	89752877	+	1802.06	4
chr1	89757736	89757755	-	1896.51	4
chr1	89770489	89770508	-	1953.18	3
chr1	89821142	89821161	-	1386.48	3
chr1	89859417	89859436	-	2047.63	4
chr1	89860481	89860500	+	1632.05	3
chr1	89940582	89940601	+	1424.26	1
chr1	89943416	89943435	+	1953.18	2
chr1	89943610	89943629	-	1103.13	1
chr1	90013047	90013066	-	2349.87	4
chr1	90013470	90013489	-	1764.28	4
chr1	90027117	90027136	-	1480.93	5
chr1	90051577	90051596	-	2066.52	4
chr1	90060747	90060766	-	1783.17	1
chr1	90153258	90153277	+	1103.13	1
chr1	90159668	90159687	-	2085.41	3
chr1	90160115	90160134	+	1858.73	4
chr1	90193446	90193465	+	2482.1	3
chr1	90202260	90202279	-	1178.69	1
chr1	90203938	90203957	+	1594.27	1
chr1	90205467	90205486	-	1688.72	1
chr1	90272631	90272650	+	2595.44	2
chr1	90372905	90372924	+	1972.07	3
chr1	90471997	90472016	-	1613.16	5
chr1	90557329	90557348	+	2179.86	2
chr1	90577604	90577623	-	1292.03	3
chr1	90588543	90588562	+	1915.4	2
chr1	90590993	90591012	+	1613.16	3
chr1	90593032	90593051	+	2312.09	3
chr1	90650841	90650860	-	2104.3	2
chr1	90793551	90793570	-	2028.74	2
chr1	90830197	90830216	-	1084.24	3
chr1	90840454	90840473	+	1310.92	5
chr1	90850083	90850102	+	1915.4	3
chr1	90872187	90872206	+	2217.64	2
chr1	90906535	90906554	-	2387.65	5
chr1	90910065	90910084	+	1065.35	1
chr1	90928674	90928693	-	2047.63	2
chr1	90956882	90956901	+	2349.87	4
chr1	90957030	90957049	-	1443.15	4
chr1	90973435	90973454	-	1310.92	2
chr1	91021485	91021504	+	2444.32	4
chr1	91038214	91038233	-	1877.62	3
chr1	91099125	91099144	+	1990.96	4
chr1	91129047	91129066	-	2217.64	1
chr1	91179209	91179228	-	2500.99	5
chr1	91211330	91211349	+	2349.87	5
chr1	91239301	91239320	+	1726.5	5
chr1	91252168	91252187	-	1424.26	3
chr1	91347109	91347128	-	1953.18	5
chr1	91366366	91366385	-	1839.84	3
chr1	91380674	91380693	+	2482.1	2
chr1	91428814	91428833	-	2104.3	5
chr1	91459508	91459527	+	1235.36	1
chr1	91479152	91479171	-	2009.85	2
chr1	91483495	91483514	+	2406.54	5
chr1	91523947	91523966	-	1972.07	4
chr1	91534527	91534546	+	1745.39	4
chr1	91564221	91564240	+	1839.84	4
chr1	91564257	91564276	-	1008.68	4
chr1	91574385	91574404	-	2160.97	3
chr1	91600807	91600826	-	1159.8	1
chr1	91600907	91600926	-	1424.26	1
chr1	91682717	91682736	-	1613.16	1
chr1	91689724	91689743	-	1990.96	1
chr1	91755261	91755280	+	2047.63	4
chr1	91807982	91808001	-	2085.41	3
chr1	91819418	91819437	+	1462.04	5
chr1	91874838	91874857	+	2293.2	4
chr1	91897267	91897286	-	1953.18	5
chr1	91914010	91914029	-	2444.32	4
chr1	91962448	91962467	-	2047.63	1
chr1	91969207	91969226	+	1972.07	3
chr1	92122428	92122447	+	2179.86	1
chr1	92178325	92178344	+	1405.37	3
chr1	92178508	92178527	-	1027.57	3
chr1	92360491	92360510	+	1650.94	4
chr1	92521479	92521498	-	1972.07	5
chr1	92611207	92611226	+	2179.86	4
chr1	92614710	92614729	-	1632.05	3
chr1	92633076	92633095	+	2160.97	3
chr1	92647961	92647980	+	2463.21	2
chr1	92648952	92648971	-	2482.1	2
chr1	92697029	92697048	-	1839.84	4
chr1	92708087	92708106	-	1575.38	1
chr1	92834177	92834196	+	2387.65	4
chr1	92849696	92849715	-	1726.5	1
chr1	92895258	92895277	+	2444.32	3
chr1	92906990	92907009	+	1367.59	1
chr1	92907022	92907041	-	1480.93	1
chr1	92909240	92909259	-	1745.39	5
chr1	92949626	92949645	-	1575.38	4
chr1	92956820	92956839	-	1915.4	2
chr1	92985176	92985195	+	1688.72	3
chr1	93010835	93010854	+	2142.08	4
chr1	93014652	93014671	-	1877.62	5
chr1	93029465	93029484	-	2217.64	1
chr1	93072676	93072695	+	1424.26	5
chr1	93091906	93091925	+	2104.3	3
chr1	93128903	93128922	-	1556.49	5
chr1	93174578	93174597	-	2123.19	1
chr1	93224165	93224184	-	1386.48	4
chr1	93238378	93238397	+	1632.05	2
chr1	93315023	93315042	-	1518.71	3
chr1	93379271	93379290	-	1707.61	3
chr1	93379308	93379327	+	1386.48	3
chr1	93400158	93400177	-	2009.85	5
chr1	93478598	93478617	+	1254.25	1
chr1	93507220	93507239	+	2047.63	2
chr1	93594144	93594163	-	2104.3	5
chr1	93607923	93607942	+	1084.24	1
chr1	93648902	93648921	+	1575.38	4
chr1	93668866	93668885	-	1820.95	4
chr1	93727125	93727144	+	1405.37	5
chr1	93743093	93743112	+	2406.54	4
chr1	93803825	93803844	+	1594.27	1
chr1	93826309	93826328	+	1707.61	1
chr1	93827798	93827817	-	2142.08	3
chr1	93832915	93832934	-	2142.08	4
chr1	93833177	93833196	-	1140.91	4
chr1	93891132	93891151	+	1688.72	1
chr1	94011811	94011830	-	1764.28	5
chr1	94079216	94079235	+	2066.52	4
chr1	94079306	94079325	+	1726.5	4
chr1	94139616	94139635	-	1159.8	3
chr1	95113679	95113698	-	1839.84	3
chr1	95113716	95113735	+	1046.46	3
chr1	95397337	95397356	-	1802.06	5
chr1	95762421	95762440	+	1726.5	3
chr1	96801831	96801850	+	2160.97	1
chr1	96846898	96846917	-	1688.72	1
chr1	97019163	97019182	+	2179.86	3
chr1	97038759	97038778	-	2104.3	5
chr1	97647228	97647247	+	1443.15	2
chr1	97688957	97688976	+	1707.61	2
chr1	97726903	97726922	-	1348.7	4
chr1	97785118	97785137	-	1480.93	3
chr1	97794274	97794293	+	1462.04	3
chr1	97802732	97802751	+	1462.04	3
chr1	97809684	97809703	-	1707.61	3
chr1	97877218	97877237	+	2349.87	4
chr1	98053650	98053669	-	1537.6	3
chr1	98072159	98072178	+	1027.57	4
chr1	98072255	98072274	+	1707.61	4
chr1	98145035	98145054	+	2198.75	1
chr1	98179246	98179265	+	2312.09	4
chr1	98350468	98350487	+	2179.86	3
chr1	98440306	98440325	-	1103.13	5
chr1	98523182	98523201	+	1405.37	4
chr1	98523758	98523777	+	1424.26	3
chr1	98749060	98749079	-	1197.58	5
chr1	99774293	99774312	-	1575.38	5
chr1	100557103	100557122	-	2444.32	4
chr1	100887546	100887565	+	1197.58	1
chr1	101438969	101438988	+	1820.95	2
chr1	101629198	101629217	-	1084.24	3
chr1	101901749	101901768	-	1537.6	1
chr1	102378783	102378802	+	2236.53	4
chr1	103762947	103762966	+	1386.48	5
chr1	103799501	103799520	-	2009.85	3
chr1	103987063	103987082	-	1518.71	3
chr1	104609608	104609627	+	1669.83	4
chr1	104944932	104944951	+	1669.83	5
chr1	104986409	104986428	-	1443.15	2
chr1	105092692	105092711	-	1726.5	5
chr1	105356559	105356578	+	1103.13	1
chr1	105362917	105362936	+	2293.2	4
chr1	105564001	105564020	-	2123.19	5
chr1	105630710	105630729	+	2274.31	1
chr1	105660217	105660236	-	1348.7	4
chr1	105680802	105680821	+	2028.74	3
chr1	105711419	105711438	+	2519.88	3
chr1	105780608	105780627	+	1632.05	3
chr1	105780769	105780788	+	1235.36	3
chr1	105881162	105881181	+	1745.39	4
chr1	105891225	105891244	-	2142.08	5
chr1	105904920	105904939	+	1953.18	2
chr1	106037145	106037164	+	1934.29	2
chr1	106071433	106071452	-	1537.6	2
chr1	106151935	106151954	-	1216.47	5
chr1	106171314	106171333	-	1462.04	1
chr1	106346941	106346960	+	2104.3	4
chr1	106389942	106389961	+	1972.07	4
chr1	106395712	106395731	+	1934.29	3
chr1	106425329	106425348	-	1688.72	3
chr1	106511763	106511782	-	1480.93	5
chr1	106542924	106542943	-	2142.08	5
chr1	106545028	106545047	-	1934.29	5
chr1	106550787	106550806	+	1424.26	4
chr1	106628917	106628936	-	1046.46	5
chr1	106712500	106712519	+	1084.24	2
chr1	106712609	106712628	-	1027.57	2
chr1	106717426	106717445	+	2009.85	3
chr1	106735799	106735818	+	1764.28	4
chr1	106738253	106738272	+	1632.05	4
chr1	106800107	106800126	-	2368.76	5
chr1	106818564	106818583	+	1745.39	4
chr1	106884030	106884049	+	1386.48	4
chr1	106901657	106901676	-	1802.06	5
chr1	106961210	106961229	+	1858.73	5
chr1	106969288	106969307	+	1669.83	3
chr1	107014691	107014710	-	1915.4	5
chr1	107127632	107127651	-	2047.63	3
chr1	107243403	107243422	-	2047.63	3
chr1	107353230	107353249	+	1650.94	5
chr1	107481693	107481712	+	1990.96	2
chr1	107598670	107598689	+	1745.39	5
chr1	107636093	107636112	-	1084.24	3
chr1	107960191	107960210	+	1518.71	3
chr1	108770745	108770764	-	1235.36	3
chr1	108827421	108827440	+	1934.29	5
chr1	108872620	108872639	-	1424.26	3
chr1	109834755	109834774	+	1386.48	3
chr1	110533793	110533812	+	1896.51	4
chr1	111242551	111242570	+	2368.76	3
chr1	111634295	111634314	+	1707.61	3
chr1	111660457	111660476	-	1518.71	1
chr1	111842882	111842901	-	1405.37	3
chr1	111842919	111842938	+	1707.61	3
chr1	111864123	111864142	-	1594.27	3
chr1	112378847	112378866	+	1159.8	2
chr1	112378884	112378903	+	1783.17	2
chr1	112380071	112380090	+	1065.35	5
chr1	112380149	112380168	+	1008.68	5
chr1	112388972	112388991	-	1726.5	3
chr1	112389031	112389050	+	1575.38	2
chr1	112451843	112451862	+	2047.63	1
chr1	112452586	112452605	+	2066.52	1
chr1	112453650	112453669	+	1783.17	1
chr1	112456230	112456249	-	1990.96	4
chr1	112704122	112704141	-	1669.83	2
chr1	112874846	112874865	+	1575.38	4
chr1	113247524	113247543	-	2236.53	4
chr1	114962097	114962116	+	2009.85	5
chr1	115875823	115875842	+	1972.07	3
chr1	116313437	116313456	+	1820.95	4
chr1	116477894	116477913	+	2274.31	4
chr1	117354817	117354836	+	1896.51	4
chr1	117379289	117379308	-	1518.71	2
chr1	117412550	117412569	+	1839.84	4
chr1	117519720	117519739	+	1386.48	2
chr1	118012923	118012942	+	1915.4	4
chr1	118275347	118275366	+	2066.52	5
chr1	118320884	118320903	+	2160.97	2
chr1	118321743	118321762	-	2652.11	2
chr1	118336014	118336033	-	1877.62	3
chr1	118368114	118368133	-	1650.94	4
chr1	118466228	118466247	+	2349.87	5
chr1	118477083	118477102	+	1386.48	5
chr1	118493008	118493027	+	1858.73	5
chr1	118498503	118498522	+	1613.16	4
chr1	118498562	118498581	+	1292.03	4
chr1	118505947	118505966	-	1632.05	3
chr1	118529440	118529459	+	1839.84	2
chr1	118564753	118564772	-	1839.84	2
chr1	118627835	118627854	+	1273.14	1
chr1	118759758	118759777	+	2444.32	1
chr1	118764201	118764220	-	1594.27	2
chr1	118769025	118769044	-	1197.58	2
chr1	118772496	118772515	+	2444.32	4
chr1	118822238	118822257	+	1688.72	1
chr1	118822446	118822465	+	1934.29	2
chr1	118919545	118919564	+	1915.4	1
chr1	118970252	118970271	+	2330.98	2
chr1	119022187	119022206	+	1632.05	1
chr1	119075078	119075097	-	1820.95	1
chr1	119082797	119082816	+	2028.74	1
chr1	119083843	119083862	+	2028.74	1
chr1	119087719	119087738	-	1990.96	4
chr1	119093630	119093649	+	1159.8	1
chr1	119093897	119093916	-	1990.96	1
chr1	119095033	119095052	+	1632.05	1
chr1	119120004	119120023	+	1934.29	2
chr1	119120103	119120122	+	1613.16	4
chr1	119153823	119153842	+	1688.72	2
chr1	119160538	119160557	-	1292.03	2
chr1	119209653	119209672	-	1197.58	1
chr1	119256260	119256279	-	1235.36	3
chr1	119256292	119256311	+	1745.39	3
chr1	119345544	119345563	-	1934.29	5
chr1	119422834	119422853	+	1424.26	1
chr1	119444134	119444153	+	2123.19	3
chr1	119458426	119458445	-	2236.53	2
chr1	119463585	119463604	+	1405.37	2
chr1	119481724	119481743	+	2009.85	2
chr1	119483122	119483141	+	1783.17	1
chr1	119494513	119494532	+	1669.83	3
chr1	119529395	119529414	+	1877.62	2
chr1	119548852	119548871	-	1783.17	4
chr1	119675192	119675211	+	1462.04	4
chr1	119787392	119787411	+	2009.85	3
chr1	119818885	119818904	-	1424.26	2
chr1	119895188	119895207	+	2614.33	4
chr1	119919455	119919474	-	2028.74	5
chr1	119929941	119929960	+	1594.27	3
chr1	119938910	119938929	-	1386.48	3
chr1	119966051	119966070	-	1348.7	3
chr1	119997845	119997864	+	1745.39	4
chr1	120013314	120013333	+	2444.32	5
chr1	120016393	120016412	-	1783.17	3
chr1	120033183	120033202	-	1858.73	3
chr1	120093646	120093665	-	1084.24	2
chr1	120093711	120093730	+	2066.52	2
chr1	120093930	120093949	-	2085.41	1
chr1	120098535	120098554	-	1953.18	2
chr1	120154399	120154418	-	2217.64	3
chr1	120155529	120155548	+	1669.83	4
chr1	120155703	120155722	+	1103.13	3
chr1	120171970	120171989	-	1499.82	3
chr1	120197350	120197369	-	2519.88	4
chr1	120197440	120197459	-	1197.58	4
chr1	120231503	120231522	-	2028.74	5
chr1	120237271	120237290	-	1688.72	3
chr1	120244211	120244230	-	1820.95	2
chr1	120244289	120244308	-	1216.47	2
chr1	120277878	120277897	+	1953.18	3
chr1	120297131	120297150	+	1764.28	2
chr1	120327864	120327883	-	2312.09	4
chr1	120338156	120338175	+	1688.72	4
chr1	120368317	120368336	-	1972.07	3
chr1	120469085	120469104	+	1858.73	5
chr1	120549484	120549503	+	1972.07	1
chr1	120550433	120550452	+	1972.07	1
chr1	120586653	120586672	-	1745.39	2
chr1	120640038	120640057	-	1650.94	5
chr1	120667972	120667991	-	1669.83	4
chr1	120685958	120685977	+	1065.35	4
chr1	120686056	120686075	+	1103.13	4
chr1	120698390	120698409	-	1783.17	5
chr1	120714048	120714067	-	2293.2	4
chr1	121180503	121180522	+	1896.51	2
chr1	121189095	121189114	+	2104.3	2
chr1	121191023	121191042	-	1953.18	1
chr1	121216038	121216057	+	2217.64	5
chr1	121249275	121249294	-	1707.61	4
chr1	121389775	121389794	+	1405.37	4
chr1	121400450	121400469	+	1405.37	3
chr1	121419270	121419289	+	2179.86	4
chr1	121441241	121441260	-	1688.72	5
chr1	121441264	121441283	-	1008.68	5
chr1	121490438	121490457	+	1348.7	5
chr1	121549650	121549669	+	1518.71	5
chr1	121568035	121568054	+	1839.84	1
chr1	121601296	121601315	-	1783.17	4
chr1	121628996	121629015	-	1839.84	5
chr1	121708502	121708521	+	1273.14	5
chr1	121803531	121803550	-	2406.54	3
chr1	121904202	121904221	-	2009.85	4
chr1	122007932	122007951	-	1858.73	5
chr1	122055327	122055346	+	1443.15	4
chr1	122136190	122136209	-	1443.15	3
chr1	122169718	122169737	+	1915.4	3
chr1	122351741	122351760	+	1405.37	3
chr1	122439555	122439574	-	2028.74	4
chr1	122439576	122439595	-	1990.96	4
chr1	122636999	122637018	+	2028.74	1
chr1	122989805	122989824	-	2028.74	3
chr1	123003470	123003489	+	1858.73	5
chr1	123414353	123414372	+	1556.49	3
chr1	123974814	123974833	-	2387.65	3
chr1	124041753	124041772	+	1934.29	4
chr1	124103240	124103259	+	1934.29	5
chr1	124298518	124298537	+	1915.4	5
chr1	124450319	124450338	-	1254.25	4
chr1	124674598	124674617	+	2160.97	5
chr1	124674818	124674837	+	1065.35	3
chr1	124718306	124718325	-	1896.51	5
chr1	125370973	125370992	-	2444.32	4
chr1	125382813	125382832	-	1707.61	3
chr1	125517459	125517478	-	2085.41	2
chr1	125519381	125519400	-	1594.27	3
chr1	125574451	125574470	+	2349.87	3
chr1	125581916	125581935	+	1783.17	4
chr1	125607606	125607625	-	2765.45	2
chr1	125647012	125647031	+	1764.28	4
chr1	125705620	125705639	+	1707.61	4
chr1	125729817	125729836	-	1745.39	4
chr1	125789962	125789981	-	2047.63	3
chr1	125910682	125910701	-	2444.32	3
chr1	126408076	126408095	+	1877.62	4
chr1	126431823	126431842	+	2142.08	5
chr1	126432484	126432503	+	1197.58	5
chr1	126496914	126496933	-	1802.06	4
chr1	126569061	126569080	+	1877.62	5
chr1	126613069	126613088	-	1348.7	3
chr1	126726607	126726626	+	1443.15	5
chr1	126923685	126923704	-	1990.96	3
chr1	126929868	126929887	-	2104.3	4
chr1	126931914	126931933	+	1443.15	2
chr1	126932115	126932134	-	1046.46	1
chr1	126948056	126948075	+	1915.4	1
chr1	126953370	126953389	-	1934.29	2
chr1	126966577	126966596	+	1556.49	5
chr1	126993483	126993502	+	1820.95	4
chr1	127012054	127012073	-	1820.95	5
chr1	127114526	127114545	-	2179.86	1
chr1	127238935	127238954	-	1877.62	2
chr1	127280437	127280456	-	1367.59	3
chr1	127409795	127409814	+	2009.85	3
chr1	127459189	127459208	+	1877.62	3
chr1	127484418	127484437	+	1820.95	1
chr1	127485007	127485026	-	2066.52	4
chr1	127487348	127487367	+	2293.2	4
chr1	127496889	127496908	-	1726.5	1
chr1	127500410	127500429	-	2387.65	3
chr1	127679999	127680018	+	1273.14	4
chr1	127696732	127696751	-	1877.62	4
chr1	127702370	127702389	-	2085.41	3
chr1	127765576	127765595	-	1405.37	3
chr1	127765668	127765687	+	1632.05	3
chr1	127827496	127827515	-	1839.84	2
chr1	128009234	128009253	+	1122.02	4
chr1	128048084	128048103	-	1292.03	4
chr1	128167265	128167284	+	1254.25	2
chr1	128223477	128223496	+	1499.82	2
chr1	128281975	128281994	-	1877.62	2
chr1	128283127	128283146	-	1839.84	3
chr1	128301531	128301550	-	1518.71	3
chr1	128309247	128309266	+	2123.19	3
chr1	128368905	128368924	-	1348.7	3
chr1	128372332	128372351	-	1707.61	4
chr1	128592635	128592654	-	1537.6	1
chr1	128746626	128746645	-	1650.94	3
chr1	128820706	128820725	+	1783.17	3
chr1	128821810	128821829	-	2009.85	3
chr1	128824405	128824424	+	2406.54	4
chr1	128832776	128832795	+	2179.86	5
chr1	128875443	128875462	-	2123.19	2
chr1	128943859	128943878	-	1499.82	3
chr1	129055441	129055460	-	1613.16	3
chr1	129244491	129244510	+	1424.26	4
chr1	129491319	129491338	-	1575.38	3
chr1	129827133	129827152	+	1877.62	4
chr1	129843608	129843627	-	1480.93	5
chr1	129919566	129919585	-	1310.92	4
chr1	130167448	130167467	-	2009.85	3
chr1	130192839	130192858	+	1122.02	3
chr1	130274656	130274675	+	1783.17	5
chr1	130342562	130342581	+	1915.4	3
chr1	130350477	130350496	+	2104.3	3
chr1	130372328	130372347	+	1707.61	2
chr1	130462519	130462538	+	1802.06	1
chr1	130548146	130548165	-	1764.28	3
chr1	130575979	130575998	-	1197.58	3
chr1	130576136	130576155	-	2009.85	3
chr1	130634187	130634206	+	1745.39	2
chr1	130692068	130692087	-	1159.8	3
chr1	130776830	130776849	+	1669.83	5
chr1	130784309	130784328	+	2028.74	5
chr1	130787118	130787137	+	1348.7	5
chr1	130787201	130787220	-	1462.04	5
chr1	130797147	130797166	-	1518.71	5
chr1	130797428	130797447	+	1140.91	3
chr1	130838491	130838510	-	1613.16	3
chr1	130875312	130875331	-	1537.6	5
chr1	130877116	130877135	-	2236.53	4
chr1	130926681	130926700	+	1632.05	5
chr1	130979653	130979672	+	2425.43	5
chr1	131053447	131053466	+	2085.41	5
chr1	131060470	131060489	+	2349.87	3
chr1	131116127	131116146	-	1745.39	2
chr1	131116300	131116319	-	1027.57	3
chr1	131119206	131119225	-	1575.38	5
chr1	131122178	131122197	+	1235.36	5
chr1	131155653	131155672	+	2349.87	4
chr1	131162168	131162187	+	1707.61	2
chr1	131181821	131181840	-	2066.52	2
chr1	131207649	131207668	+	1575.38	3
chr1	131246073	131246092	+	1310.92	5
chr1	131246602	131246621	+	1462.04	3
chr1	131246747	131246766	+	1292.03	1
chr1	131260558	131260577	+	2104.3	4
chr1	131270161	131270180	-	1197.58	2
chr1	131270404	131270423	+	2444.32	2
chr1	131274914	131274933	+	1934.29	2
chr1	131290809	131290828	-	2142.08	4
chr1	131329281	131329300	+	1839.84	4
chr1	131548541	131548560	-	1462.04	3
chr1	131549169	131549188	+	1726.5	3
chr1	131555317	131555336	+	2104.3	3
chr1	131566335	131566354	+	1159.8	4
chr1	131600501	131600520	-	2009.85	5
chr1	131613518	131613537	-	2160.97	1
chr1	131618759	131618778	+	2104.3	5
chr1	131658279	131658298	+	2312.09	2
chr1	131701590	131701609	-	2085.41	4
chr1	131708531	131708550	-	2312.09	5
chr1	131712465	131712484	-	1424.26	2
chr1	131712613	131712632	-	2519.88	2
chr1	131715129	131715148	+	1216.47	5
chr1	131763830	131763849	+	1367.59	5
chr1	131765755	131765774	+	1915.4	1
chr1	131814380	131814399	-	1972.07	3
chr1	131846496	131846515	+	1178.69	3
chr1	131875776	131875795	+	1783.17	1
chr1	131882981	131883000	+	1575.38	2
chr1	131883984	131884003	-	1103.13	1
chr1	131905679	131905698	-	1858.73	3
chr1	131937792	131937811	-	1008.68	1
chr1	131937884	131937903	-	1915.4	1
chr1	131982027	131982046	-	1008.68	1
chr1	131983070	131983089	-	2330.98	3
chr1	131995255	131995274	-	2406.54	1
chr1	132000672	132000691	-	2406.54	4
chr1	132014986	132015005	-	1254.25	4
chr1	132030775	132030794	+	2066.52	1
chr1	132046569	132046588	+	1386.48	5
chr1	132109600	132109619	+	1783.17	1
chr1	132116838	132116857	+	2236.53	2
chr1	132121343	132121362	-	2614.33	2
chr1	132155940	132155959	+	2312.09	2
chr1	132157541	132157560	-	2236.53	1
chr1	132162783	132162802	-	2085.41	4
chr1	132166059	132166078	-	2066.52	2
chr1	132190977	132190996	-	1329.81	1
chr1	132192354	132192373	-	1537.6	1
chr1	132211140	132211159	+	2066.52	2
chr1	132212294	132212313	-	1405.37	1
chr1	132225287	132225306	-	1783.17	3
chr1	132226147	132226166	+	1443.15	3
chr1	132236673	132236692	+	1273.14	4
chr1	132237726	132237745	+	1613.16	1
chr1	132254686	132254705	+	1632.05	1
chr1	132261254	132261273	+	1273.14	5
chr1	132288292	132288311	+	1707.61	1
chr1	132293058	132293077	+	1462.04	3
chr1	132306372	132306391	+	2387.65	5
chr1	132312832	132312851	-	1197.58	3
chr1	132331514	132331533	+	1915.4	1
chr1	132331569	132331588	-	1273.14	1
chr1	132356010	132356029	+	2047.63	1
chr1	132356225	132356244	-	1367.59	1
chr1	132367620	132367639	+	1027.57	2
chr1	132367752	132367771	-	1896.51	2
chr1	132390450	132390469	+	1367.59	3
chr1	132417535	132417554	-	1726.5	1
chr1	132423476	132423495	+	1216.47	3
chr1	132472780	132472799	+	1594.27	1
chr1	132520831	132520850	+	1726.5	4
chr1	132520881	132520900	+	1613.16	5
chr1	132520963	132520982	+	1197.58	5
chr1	132521058	132521077	+	1764.28	5
chr1	132521090	132521109	+	1197.58	4
chr1	132524100	132524119	-	1688.72	4
chr1	132525772	132525791	-	1159.8	2
chr1	132526007	132526026	-	1972.07	2
chr1	132594827	132594846	+	1990.96	4
chr1	132596316	132596335	+	1367.59	1
chr1	132609238	132609257	+	1669.83	4
chr1	132609477	132609496	+	2293.2	5
chr1	132678305	132678324	+	1839.84	4
chr1	132720516	132720535	+	1008.68	4
chr1	132758779	132758798	-	1915.4	2
chr1	132771628	132771647	+	2142.08	5
chr1	132802577	132802596	-	1839.84	5
chr1	132843831	132843850	+	2142.08	4
chr1	132935036	132935055	+	1178.69	5
chr1	132968874	132968893	+	2595.44	2
chr1	132982886	132982905	+	2406.54	2
chr1	133013527	133013546	+	2387.65	2
chr1	133021456	133021475	+	1480.93	1
chr1	133021613	133021632	-	2066.52	1
chr1	133039586	133039605	-	2104.3	2
chr1	133039734	133039753	-	1972.07	1
chr1	133039773	133039792	+	1046.46	1
chr1	133052012	133052031	-	1990.96	2
chr1	133054586	133054605	+	1159.8	1
chr1	133087826	133087845	+	2330.98	2
chr1	133101595	133101614	+	2349.87	2
chr1	133116280	133116299	+	2085.41	4
chr1	133125828	133125847	+	1480.93	1
chr1	133146138	133146157	-	1858.73	1
chr1	133148496	133148515	-	1877.62	3
chr1	133164370	133164389	-	1348.7	1
chr1	133177607	133177626	-	1632.05	1
chr1	133181131	133181150	-	1537.6	1
chr1	133202330	133202349	-	2066.52	1
chr1	133226208	133226227	-	1386.48	3
chr1	133265568	133265587	-	1594.27	4
chr1	133306968	133306987	+	1820.95	3
chr1	133307552	133307571	+	2123.19	4
chr1	133311408	133311427	-	1537.6	3
chr1	133314579	133314598	-	2009.85	4
chr1	133316762	133316781	+	1140.91	2
chr1	133317315	133317334	-	1839.84	3
chr1	133318454	133318473	-	2085.41	1
chr1	133353709	133353728	+	1273.14	4
chr1	133380857	133380876	+	2293.2	4
chr1	133382217	133382236	-	2595.44	1
chr1	133385676	133385695	-	2085.41	4
chr1	133391568	133391587	+	1650.94	2
chr1	133422840	133422859	+	1405.37	1
chr1	133586189	133586208	+	1367.59	3
chr1	133610430	133610449	+	2047.63	1
chr1	133632352	133632371	-	2009.85	3
chr1	133701994	133702013	-	1650.94	4
chr1	133716477	133716496	-	1348.7	4
chr1	133716675	133716694	+	1896.51	4
chr1	133736428	133736447	-	1518.71	1
chr1	133896496	133896515	+	2198.75	2
chr1	133911595	133911614	-	1915.4	4
chr1	133924369	133924388	-	1386.48	5
chr1	133936344	133936363	+	2500.99	1
chr1	134036682	134036701	+	1783.17	2
chr1	134046124	134046143	+	1858.73	3
chr1	134048930	134048949	+	2349.87	2
chr1	134106949	134106968	+	2047.63	2
chr1	134111213	134111232	+	1027.57	3
chr1	134120369	134120388	-	1915.4	2
chr1	134122398	134122417	+	2009.85	2
chr1	134151841	134151860	-	2198.75	2
chr1	134154820	134154839	-	2274.31	1
chr1	134196642	134196661	-	1329.81	5
chr1	134202227	134202246	+	1650.94	5
chr1	134244373	134244392	+	1480.93	1
chr1	134281751	134281770	-	1915.4	2
chr1	134291115	134291134	+	1443.15	5
chr1	134332062	134332081	+	2293.2	3
[truncated: 45,632 more rows]

## Sheet: TableS4_CTCFgroupsFig.5
Supplementary Table4: Bound CTCF sites divided by groups.
seqnames	start	end	strand	score	group
chr1	4332668	4332687	+	1764.28	3
chr1	4492170	4492189	-	1140.91	2
chr1	4808095	4808114	+	1103.13	2
chr1	4914560	4914579	-	1348.7	2
chr1	5018066	5018085	-	1480.93	3
chr1	5905000	5905019	+	1537.6	2
chr1	6142284	6142303	-	1348.7	3
chr1	6382873	6382892	-	1556.49	2
chr1	7010355	7010374	-	2142.08	2
chr1	7397429	7397448	-	1896.51	2
chr1	7398209	7398228	-	1518.71	2
chr1	7398382	7398401	-	2217.64	2
chr1	7543671	7543690	-	1046.46	3
chr1	9449204	9449223	-	1537.6	3
chr1	9545333	9545352	+	2104.3	1
chr1	9549167	9549186	-	1783.17	2
chr1	9729639	9729658	-	2066.52	2
chr1	9729749	9729768	+	1802.06	2
chr1	9772942	9772961	-	2104.3	3
chr1	10039677	10039696	-	1726.5	2
chr1	10837313	10837332	-	1065.35	1
chr1	11140104	11140123	+	1669.83	2
chr1	11466512	11466531	+	2349.87	1
chr1	11565516	11565535	+	1726.5	2
chr1	11657892	11657911	-	2198.75	2
chr1	12836984	12837003	+	2066.52	2
chr1	12935979	12935998	+	2406.54	3
chr1	13227418	13227437	+	2179.86	3
chr1	13589795	13589814	+	1650.94	2
chr1	13589996	13590015	+	1178.69	2
chr1	13590016	13590035	+	1518.71	2
chr1	13659941	13659960	+	1518.71	1
chr1	13784570	13784589	-	2160.97	2
chr1	14570881	14570900	+	1027.57	4
chr1	14636052	14636071	+	1292.03	1
chr1	14686382	14686401	+	1688.72	3
chr1	14729230	14729249	+	2255.42	2
chr1	14740125	14740144	-	1122.02	1
chr1	14740207	14740226	-	1197.58	1
chr1	15007824	15007843	-	1915.4	2
chr1	15819272	15819291	-	1650.94	3
chr1	16105778	16105797	-	1915.4	2
chr1	16160274	16160293	+	1443.15	3
chr1	16491353	16491372	+	2066.52	3
chr1	16554123	16554142	-	2085.41	4
chr1	16798509	16798528	-	2312.09	3
chr1	17163718	17163737	-	2066.52	3
chr1	17629740	17629759	+	1915.4	3
chr1	18131879	18131898	+	1990.96	3
chr1	18289052	18289071	+	2312.09	3
chr1	18360132	18360151	-	1896.51	2
chr1	18976906	18976925	+	1424.26	2
chr1	19179206	19179225	+	2160.97	3
chr1	20762445	20762464	-	2406.54	3
chr1	20939224	20939243	-	1216.47	3
chr1	20943215	20943234	+	2406.54	4
chr1	21166355	21166374	-	1480.93	2
chr1	21213695	21213714	+	2425.43	3
chr1	21218566	21218585	-	2047.63	3
chr1	21218648	21218667	+	1122.02	2
chr1	21271590	21271609	-	1027.57	3
chr1	21276347	21276366	-	2425.43	2
chr1	22269162	22269181	+	2312.09	2
chr1	22377873	22377892	-	1310.92	3
chr1	23324426	23324445	-	1594.27	2
chr1	23906271	23906290	-	1518.71	3
chr1	24135059	24135078	+	1518.71	3
chr1	24249324	24249343	+	1820.95	2
chr1	24297586	24297605	+	1613.16	2
chr1	24337730	24337749	+	1443.15	3
chr1	26899953	26899972	+	1103.13	3
chr1	26900091	26900110	+	1953.18	3
chr1	30503428	30503447	+	1537.6	2
chr1	30585036	30585055	+	1839.84	2
chr1	30596295	30596314	+	2236.53	3
chr1	30780448	30780467	-	1726.5	3
chr1	30931027	30931046	+	1858.73	1
chr1	30948514	30948533	+	1556.49	2
chr1	31210305	31210324	-	1802.06	2
chr1	33670348	33670367	+	1027.57	1
chr1	33739536	33739555	+	2312.09	3
chr1	33749296	33749315	-	1745.39	3
chr1	33892954	33892973	-	2425.43	3
chr1	33907638	33907657	+	1273.14	2
chr1	33964792	33964811	+	1518.71	1
chr1	33966518	33966537	+	2217.64	3
chr1	34005818	34005837	-	1027.57	1
chr1	34011167	34011186	-	1084.24	2
chr1	34117878	34117897	-	1934.29	2
chr1	34201645	34201664	-	1688.72	3
chr1	34218503	34218522	-	2746.56	3
chr1	34462996	34463015	-	1990.96	4
chr1	34511251	34511270	-	2123.19	4
chr1	34642634	34642653	-	1915.4	3
chr1	34776614	34776633	-	2274.31	2
chr1	36065062	36065081	+	1197.58	1
chr1	36277453	36277472	+	2066.52	4
chr1	36279385	36279404	+	2482.1	4
chr1	36511471	36511490	+	1273.14	2
chr1	36557248	36557267	+	1688.72	2
chr1	36784821	36784840	-	2293.2	2
chr1	36805633	36805652	-	1386.48	2
chr1	36805670	36805689	+	1707.61	2
chr1	36822100	36822119	-	1764.28	3
chr1	37152070	37152089	+	1669.83	2
chr1	37236253	37236272	+	2217.64	2
chr1	37272659	37272678	-	2217.64	3
chr1	37466791	37466810	-	2009.85	2
chr1	37634834	37634853	+	2482.1	3
chr1	37635868	37635887	+	1008.68	2
chr1	37636355	37636374	+	1802.06	3
chr1	37719834	37719853	-	1065.35	1
chr1	37867255	37867274	+	2217.64	3
chr1	37985948	37985967	+	2009.85	3
chr1	38130121	38130140	+	2236.53	2
chr1	38252881	38252900	-	1820.95	3
chr1	38393111	38393130	-	1726.5	3
chr1	38655159	38655178	-	1518.71	2
chr1	38770052	38770071	+	2142.08	3
chr1	38778474	38778493	+	1537.6	3
chr1	38856382	38856401	+	1990.96	4
chr1	38936968	38936987	+	1783.17	3
chr1	39217765	39217784	-	1858.73	2
chr1	39230175	39230194	+	1159.8	3
chr1	39230230	39230249	+	1764.28	3
chr1	39390958	39390977	+	1292.03	2
chr1	39417076	39417095	-	1688.72	2
chr1	39417113	39417132	+	1348.7	2
chr1	39437046	39437065	-	1159.8	2
chr1	39522607	39522626	-	1537.6	3
chr1	39522744	39522763	+	2217.64	4
chr1	39527631	39527650	-	2179.86	3
chr1	39530375	39530394	+	1046.46	1
chr1	39530459	39530478	+	2085.41	2
chr1	39540845	39540864	-	1122.02	3
chr1	39611665	39611684	-	1613.16	1
chr1	39615098	39615117	-	1896.51	3
chr1	39650914	39650933	+	1046.46	2
chr1	39650998	39651017	+	1783.17	2
chr1	39664495	39664514	-	1537.6	1
chr1	39761613	39761632	-	1178.69	2
chr1	39936726	39936745	+	1462.04	2
chr1	39950191	39950210	+	1745.39	2
chr1	40116603	40116622	-	1990.96	3
chr1	40378945	40378964	+	2123.19	3
chr1	40537749	40537768	-	1896.51	2
chr1	40544846	40544865	+	2406.54	3
chr1	40764234	40764253	+	2179.86	2
chr1	40844824	40844843	+	2463.21	3
chr1	40885133	40885152	+	1820.95	3
chr1	41897959	41897978	-	1934.29	3
chr1	42691402	42691421	+	1575.38	3
chr1	42779969	42779988	+	1065.35	2
chr1	42856189	42856208	-	1707.61	3
chr1	42915208	42915227	-	1254.25	3
chr1	43110752	43110771	+	2179.86	3
chr1	43264574	43264593	+	1783.17	2
chr1	43445616	43445635	-	1140.91	2
chr1	43738369	43738388	+	1953.18	3
chr1	44041976	44041995	+	2255.42	2
chr1	44064810	44064829	+	2179.86	4
chr1	44119941	44119960	+	1707.61	2
chr1	44168168	44168187	-	2009.85	3
chr1	44741453	44741472	+	1537.6	2
chr1	44745864	44745883	-	1726.5	2
chr1	45628036	45628055	+	1650.94	3
chr1	45672927	45672946	+	1424.26	2
chr1	45766350	45766369	+	1972.07	3
chr1	46022484	46022503	+	1216.47	3
chr1	46580529	46580548	-	1424.26	2
chr1	46849931	46849950	-	1858.73	3
chr1	47277927	47277946	-	1972.07	3
chr1	50927231	50927250	-	1462.04	2
chr1	51334139	51334158	+	2425.43	3
chr1	51347769	51347788	+	2179.86	3
chr1	51459174	51459193	-	2293.2	3
chr1	51597178	51597197	+	2198.75	2
chr1	52146744	52146763	-	1613.16	4
chr1	52216958	52216977	+	1953.18	4
chr1	52302745	52302764	+	2104.3	3
chr1	52302814	52302833	+	1046.46	3
chr1	52630617	52630636	+	1953.18	1
chr1	52648310	52648329	-	1556.49	3
chr1	54478093	54478112	+	2198.75	3
chr1	54514025	54514044	+	2085.41	2
chr1	54832912	54832931	-	2104.3	3
chr1	54926449	54926468	+	1348.7	2
chr1	54934893	54934912	-	2179.86	2
chr1	55008517	55008536	+	2009.85	2
chr1	55025823	55025842	+	1783.17	3
chr1	55082282	55082301	-	2047.63	3
chr1	55212955	55212974	-	1254.25	2
chr1	55363176	55363195	+	1405.37	2
chr1	55363768	55363787	+	1292.03	2
chr1	56977289	56977308	+	1462.04	2
chr1	57205814	57205833	+	2236.53	3
chr1	57394220	57394239	+	2444.32	3
chr1	57423841	57423860	-	1480.93	3
chr1	57429095	57429114	-	2123.19	4
chr1	57774084	57774103	+	1065.35	2
chr1	57774827	57774846	-	1726.5	1
chr1	57775241	57775260	+	1310.92	1
chr1	57775382	57775401	-	1367.59	2
chr1	57970129	57970148	+	1613.16	2
chr1	57970250	57970269	+	1027.57	2
chr1	58012010	58012029	-	1783.17	3
chr1	58139177	58139196	-	1537.6	3
chr1	58140792	58140811	-	1518.71	3
chr1	58393007	58393026	+	1140.91	1
chr1	58448605	58448624	+	1858.73	4
chr1	58562646	58562665	-	2160.97	4
chr1	58579366	58579385	+	2293.2	3
chr1	59247823	59247842	-	1650.94	3
chr1	59316911	59316930	-	1802.06	2
chr1	59483922	59483941	-	1367.59	2
chr1	59483999	59484018	+	1707.61	2
chr1	59584823	59584842	+	1669.83	2
chr1	59623516	59623535	+	2425.43	3
chr1	59661478	59661497	+	1707.61	4
chr1	59689650	59689669	-	2104.3	2
chr1	59690680	59690699	+	1839.84	2
chr1	59720123	59720142	+	1462.04	2
chr1	59883933	59883952	-	2066.52	3
chr1	60005655	60005674	-	1707.61	2
chr1	60535119	60535138	+	2179.86	3
chr1	60860824	60860843	+	1688.72	2
chr1	60962278	60962297	+	1235.36	4
chr1	61525069	61525088	-	1839.84	3
chr1	61771420	61771439	+	2028.74	3
chr1	61925195	61925214	+	1159.8	3
chr1	62706959	62706978	+	1216.47	1
chr1	62722720	62722739	-	2160.97	4
chr1	62783421	62783440	-	1915.4	1
chr1	62786438	62786457	-	2444.32	3
chr1	62795699	62795718	-	1726.5	2
chr1	62795789	62795808	-	1197.58	2
chr1	62795920	62795939	+	1122.02	2
chr1	62820351	62820370	+	2066.52	3
chr1	63111055	63111074	+	2066.52	3
chr1	63182823	63182842	-	2444.32	3
chr1	63403785	63403804	-	1896.51	2
chr1	63668998	63669017	-	1556.49	3
chr1	64418754	64418773	+	2349.87	3
chr1	64617775	64617794	-	2179.86	2
chr1	64710075	64710094	+	1839.84	3
chr1	64736062	64736081	-	1632.05	2
chr1	65010368	65010387	+	2330.98	3
chr1	65010519	65010538	-	1197.58	3
chr1	65046598	65046617	-	2009.85	3
chr1	65112198	65112217	-	2179.86	2
chr1	65179316	65179335	+	1537.6	2
chr1	65180045	65180064	-	2085.41	3
chr1	66104756	66104775	-	1764.28	2
chr1	66104777	66104796	-	1027.57	2
chr1	66896307	66896326	-	1688.72	2
chr1	67521768	67521787	-	1216.47	3
chr1	69139071	69139090	+	2236.53	2
chr1	69239581	69239600	-	1707.61	3
chr1	69241905	69241924	-	2198.75	2
chr1	69785310	69785329	-	2104.3	2
chr1	69790430	69790449	-	2179.86	2
chr1	71037157	71037176	-	1046.46	3
chr1	71471084	71471103	+	1556.49	3
chr1	71506029	71506048	+	1839.84	2
chr1	71531887	71531906	+	1518.71	2
chr1	71578320	71578339	-	2085.41	3
chr1	71587595	71587614	-	1197.58	2
chr1	72142049	72142068	+	1669.83	2
chr1	72166246	72166265	-	1499.82	3
chr1	72166356	72166375	+	1707.61	3
chr1	72166952	72166971	-	1027.57	2
chr1	72167222	72167241	+	1877.62	3
chr1	72212332	72212351	+	1178.69	1
chr1	72313578	72313597	-	1216.47	1
chr1	72313828	72313847	-	1669.83	2
chr1	72717153	72717172	-	2142.08	2
chr1	72855097	72855116	+	1858.73	2
chr1	72866003	72866022	-	2482.1	2
chr1	73826492	73826511	+	2463.21	2
chr1	73862972	73862991	+	1802.06	2
chr1	73902510	73902529	-	2047.63	2
chr1	73905814	73905833	+	1084.24	1
chr1	73905842	73905861	-	1254.25	1
chr1	73926440	73926459	-	2160.97	3
chr1	74098460	74098479	+	1140.91	2
chr1	74125300	74125319	+	2009.85	2
chr1	74125375	74125394	+	1329.81	3
chr1	74125477	74125496	+	1197.58	2
chr1	74206002	74206021	-	1990.96	2
chr1	74313500	74313519	-	1839.84	3
chr1	74398376	74398395	+	1764.28	2
chr1	74661799	74661818	-	1292.03	1
chr1	74661912	74661931	+	1084.24	2
chr1	74776006	74776025	-	1103.13	2
chr1	74784660	74784679	-	2198.75	3
chr1	74788016	74788035	-	1915.4	4
chr1	74803107	74803126	+	1669.83	2
chr1	74806448	74806467	-	1084.24	3
chr1	74808298	74808317	+	1972.07	2
chr1	74809182	74809201	-	2066.52	3
chr1	74815101	74815120	+	1480.93	3
chr1	74893659	74893678	-	1726.5	2
chr1	74895143	74895162	-	2482.1	3
chr1	74895435	74895454	-	1292.03	2
chr1	74948750	74948769	-	1008.68	2
chr1	74949002	74949021	-	1783.17	3
chr1	74949301	74949320	-	1008.68	3
chr1	75124755	75124774	+	1008.68	2
chr1	75182339	75182358	-	1499.82	4
chr1	75219719	75219738	+	1896.51	2
chr1	75251784	75251803	+	2255.42	3
chr1	75254413	75254432	+	1820.95	4
chr1	75317095	75317114	-	1140.91	1
chr1	75327632	75327651	-	1386.48	2
chr1	75343052	75343071	-	1499.82	3
chr1	75398875	75398894	-	1688.72	2
chr1	75425996	75426015	-	1537.6	2
chr1	75445908	75445927	-	1537.6	2
chr1	75456893	75456912	-	1178.69	4
chr1	75652694	75652713	-	2123.19	2
chr1	75653737	75653756	-	2784.34	2
chr1	75997413	75997432	-	1216.47	2
chr1	77516441	77516460	+	2198.75	2
chr1	77805342	77805361	+	1953.18	2
chr1	77943281	77943300	-	2142.08	3
chr1	77978879	77978898	-	2217.64	3
chr1	78200382	78200401	+	1178.69	2
chr1	78267707	78267726	-	1802.06	4
chr1	78557542	78557561	-	2236.53	3
chr1	79614636	79614655	-	2142.08	3
chr1	79782635	79782654	+	1669.83	4
chr1	80153325	80153344	-	1065.35	3
chr1	80180351	80180370	+	2160.97	3
chr1	80181196	80181215	-	1877.62	2
chr1	81319905	81319924	+	1934.29	3
chr1	82291665	82291684	+	1103.13	2
chr1	82291728	82291747	+	1008.68	2
chr1	82476463	82476482	+	1480.93	3
chr1	82554526	82554545	-	2274.31	4
chr1	82641861	82641880	+	2557.66	4
chr1	82803800	82803819	-	2519.88	3
chr1	82987958	82987977	+	1783.17	3
chr1	83000525	83000544	+	1594.27	4
chr1	83064986	83065005	-	2198.75	3
chr1	83076319	83076338	+	1650.94	3
chr1	83727307	83727326	-	1480.93	3
chr1	83736615	83736634	-	1745.39	4
chr1	84287004	84287023	+	1877.62	3
chr1	84470813	84470832	+	1216.47	2
chr1	84623242	84623261	+	1273.14	2
chr1	84623358	84623377	+	1159.8	2
chr1	84734004	84734023	-	1575.38	3
chr1	84741595	84741614	+	1707.61	2
chr1	84879922	84879941	-	1915.4	3
chr1	84880124	84880143	+	1707.61	3
chr1	84881446	84881465	+	2198.75	2
chr1	84935264	84935283	+	1122.02	2
chr1	85114881	85114900	+	2330.98	2
chr1	85736676	85736695	+	1669.83	3
chr1	85793355	85793374	-	1443.15	2
chr1	85819883	85819902	+	1594.27	3
chr1	86059626	86059645	-	2293.2	3
chr1	86062655	86062674	-	1839.84	1
chr1	86152979	86152998	-	1065.35	3
chr1	86214318	86214337	-	1820.95	3
chr1	86310069	86310088	-	1480.93	2
chr1	86310106	86310125	+	1707.61	2
chr1	86347269	86347288	+	1386.48	3
chr1	86363891	86363910	+	1802.06	4
chr1	86389468	86389487	-	2123.19	4
chr1	86401457	86401476	-	1915.4	3
chr1	86405260	86405279	+	1046.46	2
chr1	86416429	86416448	-	1972.07	3
chr1	86471556	86471575	-	1915.4	1
chr1	86501780	86501799	-	2406.54	2
chr1	86504328	86504347	-	1027.57	1
chr1	86504349	86504368	+	1046.46	1
chr1	86509548	86509567	-	1613.16	2
chr1	86525470	86525489	+	2312.09	1
chr1	86528163	86528182	-	1556.49	1
chr1	86533911	86533930	-	1990.96	3
chr1	86534129	86534148	-	1310.92	2
chr1	86699920	86699939	-	1197.58	4
chr1	86863118	86863137	+	2255.42	2
chr1	87041285	87041304	+	1046.46	3
chr1	87185038	87185057	+	2066.52	3
chr1	87185273	87185292	+	1084.24	2
chr1	87327262	87327281	-	1462.04	1
chr1	87327354	87327373	-	1065.35	2
chr1	87418877	87418896	-	1745.39	3
chr1	87447669	87447688	-	2160.97	3
chr1	87696558	87696577	-	1443.15	4
chr1	87721599	87721618	+	1216.47	1
chr1	88217329	88217348	+	2444.32	2
chr1	88357625	88357644	-	2047.63	4
chr1	88424810	88424829	-	1518.71	3
chr1	88434260	88434279	-	2160.97	3
chr1	88756793	88756812	-	2123.19	3
chr1	88807162	88807181	-	1046.46	3
chr1	89127345	89127364	+	1972.07	2
chr1	89191831	89191850	+	1802.06	2
chr1	89235454	89235473	-	1707.61	3
chr1	89631938	89631957	+	2179.86	3
chr1	89643893	89643912	-	2274.31	2
chr1	89646813	89646832	-	2482.1	3
chr1	89730661	89730680	+	2047.63	3
chr1	89940582	89940601	+	1424.26	2
chr1	89943416	89943435	+	1953.18	2
chr1	90060747	90060766	-	1783.17	1
chr1	90203938	90203957	+	1594.27	2
chr1	90205467	90205486	-	1688.72	2
chr1	90588543	90588562	+	1915.4	2
chr1	90872187	90872206	+	2217.64	3
chr1	90910065	90910084	+	1065.35	2
chr1	90928674	90928693	-	2047.63	2
chr1	90973435	90973454	-	1310.92	3
chr1	91380674	91380693	+	2482.1	3
chr1	91600907	91600926	-	1424.26	1
chr1	91689724	91689743	-	1990.96	2
chr1	92122428	92122447	+	2179.86	2
chr1	92647961	92647980	+	2463.21	4
chr1	92648952	92648971	-	2482.1	3
chr1	92956820	92956839	-	1915.4	4
chr1	93029465	93029484	-	2217.64	1
chr1	93174578	93174597	-	2123.19	2
chr1	93238378	93238397	+	1632.05	3
chr1	93478598	93478617	+	1254.25	1
chr1	93507220	93507239	+	2047.63	2
chr1	93803825	93803844	+	1594.27	1
chr1	93826309	93826328	+	1707.61	2
chr1	93832915	93832934	-	2142.08	4
chr1	96801831	96801850	+	2160.97	2
chr1	96846898	96846917	-	1688.72	2
chr1	97647228	97647247	+	1443.15	3
chr1	97688957	97688976	+	1707.61	3
chr1	101438969	101438988	+	1820.95	3
chr1	101901749	101901768	-	1537.6	2
chr1	104986409	104986428	-	1443.15	3
chr1	105356559	105356578	+	1103.13	2
chr1	105362917	105362936	+	2293.2	4
chr1	105630710	105630729	+	2274.31	2
chr1	105904920	105904939	+	1953.18	3
chr1	106037145	106037164	+	1934.29	3
chr1	106071433	106071452	-	1537.6	3
chr1	106171314	106171333	-	1462.04	1
chr1	106712500	106712519	+	1084.24	3
chr1	106884030	106884049	+	1386.48	4
chr1	107481693	107481712	+	1990.96	3
chr1	112378847	112378866	+	1159.8	3
chr1	112378884	112378903	+	1783.17	3
chr1	112452586	112452605	+	2066.52	1
chr1	112453650	112453669	+	1783.17	1
chr1	112704122	112704141	-	1669.83	2
chr1	113247524	113247543	-	2236.53	4
chr1	117519720	117519739	+	1386.48	3
chr1	118012923	118012942	+	1915.4	3
chr1	118320884	118320903	+	2160.97	3
chr1	118498503	118498522	+	1613.16	4
chr1	118498562	118498581	+	1292.03	4
chr1	118529440	118529459	+	1839.84	3
chr1	118564753	118564772	-	1839.84	3
chr1	118759758	118759777	+	2444.32	2
chr1	118764201	118764220	-	1594.27	3
chr1	118769025	118769044	-	1197.58	3
chr1	118822238	118822257	+	1688.72	2
chr1	118822446	118822465	+	1934.29	3
chr1	118919545	118919564	+	1915.4	1
chr1	119075078	119075097	-	1820.95	2
chr1	119082797	119082816	+	2028.74	1
chr1	119087719	119087738	-	1990.96	4
chr1	119093630	119093649	+	1159.8	2
chr1	119093897	119093916	-	1990.96	2
chr1	119120004	119120023	+	1934.29	4
chr1	119153823	119153842	+	1688.72	3
chr1	119209653	119209672	-	1197.58	2
chr1	119422834	119422853	+	1424.26	1
chr1	119458426	119458445	-	2236.53	3
chr1	119463585	119463604	+	1405.37	3
chr1	119481724	119481743	+	2009.85	3
chr1	119483122	119483141	+	1783.17	2
chr1	119529395	119529414	+	1877.62	3
chr1	119548852	119548871	-	1783.17	4
chr1	119818885	119818904	-	1424.26	2
chr1	120093646	120093665	-	1084.24	3
chr1	120093711	120093730	+	2066.52	3
chr1	120093930	120093949	-	2085.41	2
chr1	120098535	120098554	-	1953.18	2
chr1	120244211	120244230	-	1820.95	3
chr1	120244289	120244308	-	1216.47	3
chr1	120297131	120297150	+	1764.28	3
chr1	120327864	120327883	-	2312.09	4
chr1	120549484	120549503	+	1972.07	2
chr1	120550433	120550452	+	1972.07	2
chr1	120586653	120586672	-	1745.39	2
chr1	120714048	120714067	-	2293.2	3
chr1	121189095	121189114	+	2104.3	3
chr1	121568035	121568054	+	1839.84	2
chr1	121601296	121601315	-	1783.17	4
chr1	122636999	122637018	+	2028.74	2
chr1	125517459	125517478	-	2085.41	3
chr1	125607606	125607625	-	2765.45	3
chr1	126931914	126931933	+	1443.15	3
chr1	126932115	126932134	-	1046.46	2
chr1	126948056	126948075	+	1915.4	2
chr1	126953370	126953389	-	1934.29	3
chr1	127114526	127114545	-	2179.86	2
chr1	127238935	127238954	-	1877.62	2
chr1	127484418	127484437	+	1820.95	2
chr1	127496889	127496908	-	1726.5	2
chr1	128167265	128167284	+	1254.25	2
chr1	128223477	128223496	+	1499.82	4
chr1	128281975	128281994	-	1877.62	3
chr1	128592635	128592654	-	1537.6	2
chr1	128875443	128875462	-	2123.19	3
chr1	130372328	130372347	+	1707.61	3
chr1	130462519	130462538	+	1802.06	2
chr1	130634187	130634206	+	1745.39	3
chr1	131116127	131116146	-	1745.39	3
chr1	131162168	131162187	+	1707.61	2
chr1	131270161	131270180	-	1197.58	3
chr1	131274914	131274933	+	1934.29	3
chr1	131658279	131658298	+	2312.09	3
chr1	131712613	131712632	-	2519.88	4
chr1	131765755	131765774	+	1915.4	2
chr1	131882981	131883000	+	1575.38	3
chr1	131883984	131884003	-	1103.13	1
chr1	131937792	131937811	-	1008.68	2
chr1	131982027	131982046	-	1008.68	2
chr1	131995255	131995274	-	2406.54	2
chr1	132109600	132109619	+	1783.17	2
chr1	132121343	132121362	-	2614.33	3
chr1	132155940	132155959	+	2312.09	2
chr1	132166059	132166078	-	2066.52	3
chr1	132211140	132211159	+	2066.52	3
chr1	132254686	132254705	+	1632.05	2
chr1	132356225	132356244	-	1367.59	2
chr1	132472780	132472799	+	1594.27	2
chr1	132524100	132524119	-	1688.72	4
chr1	132758779	132758798	-	1915.4	3
chr1	132968874	132968893	+	2595.44	2
chr1	132982886	132982905	+	2406.54	2
chr1	133013527	133013546	+	2387.65	3
chr1	133021613	133021632	-	2066.52	2
chr1	133039586	133039605	-	2104.3	2
chr1	133039734	133039753	-	1972.07	2
chr1	133039773	133039792	+	1046.46	2
chr1	133052012	133052031	-	1990.96	3
chr1	133087826	133087845	+	2330.98	3
chr1	133101595	133101614	+	2349.87	3
chr1	133125828	133125847	+	1480.93	2
chr1	133177607	133177626	-	1632.05	2
chr1	133181131	133181150	-	1537.6	2
chr1	133202330	133202349	-	2066.52	2
chr1	133316762	133316781	+	1140.91	3
chr1	133382217	133382236	-	2595.44	2
chr1	133391568	133391587	+	1650.94	3
chr1	133610430	133610449	+	2047.63	2
chr1	133716477	133716496	-	1348.7	3
chr1	133736428	133736447	-	1518.71	2
chr1	133896496	133896515	+	2198.75	3
chr1	133936344	133936363	+	2500.99	2
chr1	134048930	134048949	+	2349.87	3
chr1	134106949	134106968	+	2047.63	4
chr1	134120369	134120388	-	1915.4	3
chr1	134122398	134122417	+	2009.85	3
chr1	134151841	134151860	-	2198.75	2
chr1	134154820	134154839	-	2274.31	2
chr1	134244373	134244392	+	1480.93	2
chr1	134281751	134281770	-	1915.4	3
chr1	134339931	134339950	-	2236.53	2
chr1	134435557	134435576	-	1537.6	2
chr1	134451184	134451203	-	1405.37	3
chr1	134604279	134604298	+	1972.07	3
chr1	134641708	134641727	-	1669.83	3
chr1	134854510	134854529	+	2009.85	3
chr1	134930853	134930872	+	2047.63	2
chr1	134989562	134989581	-	1726.5	2
chr1	135110275	135110294	-	1669.83	3
chr1	135154570	135154589	-	1745.39	1
chr1	135259277	135259296	+	2538.77	2
chr1	135369267	135369286	+	1499.82	2
chr1	135472336	135472355	+	1254.25	2
chr1	135472420	135472439	-	1046.46	2
chr1	135540495	135540514	+	1896.51	2
chr1	135544939	135544958	-	1462.04	2
chr1	135670612	135670631	+	2179.86	2
chr1	135671551	135671570	-	2595.44	3
chr1	135699545	135699564	+	1820.95	2
chr1	135700813	135700832	+	1839.84	3
chr1	135719647	135719666	-	1877.62	2
chr1	135790005	135790024	+	2387.65	4
chr1	135865715	135865734	-	2085.41	3
chr1	135945866	135945885	-	2217.64	4
chr1	135958689	135958708	-	1310.92	4
chr1	136051658	136051677	-	1027.57	2
chr1	136170320	136170339	-	2274.31	4
chr1	136234589	136234608	+	1386.48	1
chr1	136427626	136427645	+	1140.91	1
chr1	136537127	136537146	-	1972.07	3
chr1	136551078	136551097	-	2160.97	3
chr1	136565079	136565098	-	1424.26	3
chr1	136572211	136572230	-	1688.72	2
chr1	136604365	136604384	-	2368.76	3
chr1	136708186	136708205	-	1178.69	2
chr1	136710378	136710397	-	2047.63	3
chr1	136739707	136739726	+	2236.53	3
chr1	136758921	136758940	+	1877.62	3
chr1	136856295	136856314	-	1537.6	4
chr1	137208786	137208805	+	1632.05	3
chr1	137225684	137225703	+	1499.82	2
chr1	137330795	137330814	-	2330.98	3
chr1	137946871	137946890	-	2406.54	3
chr1	138328428	138328447	-	1820.95	3
chr1	138835525	138835544	-	1915.4	4
chr1	140171722	140171741	-	1216.47	2
chr1	140173422	140173441	-	1273.14	2
chr1	140484218	140484237	-	1632.05	3
chr1	141435640	141435659	+	1273.14	2
chr1	141961932	141961951	-	1632.05	3
chr1	142742585	142742604	+	1140.91	4
chr1	143263906	143263925	+	1726.5	4
chr1	143612461	143612480	+	2274.31	3
chr1	143644429	143644448	+	1424.26	2
chr1	143731090	143731109	+	1688.72	3
chr1	143732745	143732764	-	1990.96	3
chr1	143777145	143777164	-	1915.4	2
chr1	149254327	149254346	+	2217.64	3
chr1	149758663	149758682	+	1934.29	3
chr1	149809739	149809758	+	1972.07	2
chr1	149833124	149833143	-	1216.47	3
chr1	150266700	150266719	+	1650.94	3
chr1	150495997	150496016	+	1008.68	2
chr1	150497845	150497864	+	1783.17	3
chr1	150824803	150824822	-	1310.92	2
chr1	150920470	150920489	+	2387.65	4
chr1	151009596	151009615	+	2236.53	3
chr1	151035156	151035175	-	2104.3	2
chr1	151079089	151079108	-	1348.7	2
chr1	151119184	151119203	-	1802.06	3
chr1	151353093	151353112	+	1820.95	3
chr1	151390230	151390249	+	2236.53	2
chr1	151449339	151449358	-	1915.4	3
chr1	151451033	151451052	-	1348.7	3
chr1	151492603	151492622	-	1632.05	3
chr1	151497049	151497068	-	1462.04	3
chr1	151497219	151497238	-	2142.08	3
chr1	151632781	151632800	+	1953.18	3
chr1	151706268	151706287	+	2047.63	2
chr1	151820642	151820661	-	1877.62	3
chr1	151851658	151851677	-	1310.92	3
chr1	152280212	152280231	+	1915.4	3
chr1	152525156	152525175	-	2028.74	3
chr1	152618575	152618594	-	1802.06	3
chr1	152675481	152675500	-	2009.85	3
chr1	152746648	152746667	+	2085.41	3
chr1	152768336	152768355	+	1707.61	4
chr1	152790461	152790480	-	1594.27	2
chr1	152815329	152815348	-	1103.13	2
chr1	153092393	153092412	+	1953.18	1
chr1	153097091	153097110	+	1650.94	2
chr1	153101719	153101738	-	1556.49	3
chr1	153386914	153386933	+	1556.49	2
chr1	153557104	153557123	-	2142.08	3
chr1	153742591	153742610	+	2519.88	2
chr1	153746919	153746938	+	2009.85	2
chr1	153749402	153749421	+	2198.75	1
chr1	153895105	153895124	-	2123.19	2
chr1	154118835	154118854	+	2104.3	2
chr1	155025984	155026003	-	2633.22	3
chr1	155281564	155281583	+	1122.02	3
chr1	155281657	155281676	+	2179.86	3
chr1	155293568	155293587	-	1613.16	2
chr1	155537447	155537466	+	2236.53	2
chr1	155568334	155568353	-	1537.6	3
chr1	155575460	155575479	-	2293.2	3
chr1	155576617	155576636	-	1896.51	3
chr1	155889394	155889413	+	2406.54	2
chr1	156036562	156036581	-	1443.15	2
chr1	156085995	156086014	-	1990.96	2
chr1	156584363	156584382	-	1292.03	2
chr1	156631151	156631170	-	2009.85	3
chr1	156633384	156633403	+	1915.4	3
chr1	156633561	156633580	+	1480.93	2
chr1	156640803	156640822	-	1839.84	2
chr1	156742070	156742089	-	1594.27	3
chr1	156861827	156861846	-	1537.6	2
chr1	156889014	156889033	+	1480.93	2
chr1	156910066	156910085	+	1499.82	2
chr1	156917639	156917658	-	1329.81	4
chr1	157076439	157076458	+	1953.18	4
chr1	157077263	157077282	+	2444.32	4
chr1	157280973	157280992	+	1953.18	3
chr1	157412325	157412344	-	1556.49	2
chr1	157458475	157458494	+	1462.04	2
chr1	157458552	157458571	+	1329.81	2
chr1	157818700	157818719	-	2198.75	3
chr1	158654766	158654785	+	1613.16	4
chr1	159135508	159135527	+	2274.31	4
chr1	159287010	159287029	-	1990.96	3
chr1	159322769	159322788	-	2217.64	2
chr1	159396607	159396626	-	2217.64	4
chr1	160081229	160081248	+	2255.42	3
chr1	160194958	160194977	-	1575.38	2
chr1	160213126	160213145	+	1046.46	1
chr1	160213308	160213327	+	1726.5	2
chr1	160399630	160399649	-	1839.84	3
chr1	160717935	160717954	+	1650.94	3
chr1	160743471	160743490	-	1726.5	3
chr1	160921969	160921988	+	1669.83	2
chr1	160922131	160922150	+	2028.74	3
chr1	161140213	161140232	+	1650.94	4
chr1	161170899	161170918	+	1650.94	2
chr1	161176554	161176573	+	1858.73	2
chr1	161180881	161180900	+	2123.19	4
chr1	161214633	161214652	-	2236.53	3
chr1	161286883	161286902	+	1877.62	3
chr1	161969093	161969112	-	1783.17	2
chr1	161999982	162000001	-	1915.4	3
chr1	162047804	162047823	-	1858.73	4
chr1	162570526	162570545	+	1480.93	2
chr1	162665296	162665315	+	2047.63	2
chr1	162896035	162896054	-	2179.86	3
chr1	163910527	163910546	+	1745.39	3
chr1	164138827	164138846	+	2123.19	4
chr1	164184739	164184758	+	2312.09	3
chr1	164316876	164316895	-	2123.19	3
chr1	164870824	164870843	-	2179.86	4
chr1	165120535	165120554	+	2104.3	3
chr1	165196526	165196545	-	2236.53	3
chr1	165252231	165252250	-	1518.71	3
chr1	165313993	165314012	+	1216.47	1
chr1	165316760	165316779	+	1046.46	1
chr1	165579555	165579574	+	2538.77	4
chr1	165583709	165583728	-	2463.21	2
chr1	165641564	165641583	-	1650.94	2
chr1	165660949	165660968	-	1858.73	3
chr1	165679432	165679451	+	1650.94	3
chr1	165771774	165771793	-	2312.09	2
chr1	165771821	165771840	+	1178.69	2
chr1	165780661	165780680	-	1613.16	3
chr1	166103306	166103325	-	1046.46	3
chr1	166103379	166103398	-	1348.7	3
chr1	166153557	166153576	+	1650.94	1
chr1	166154346	166154365	+	1329.81	2
chr1	166158795	166158814	-	1688.72	3
chr1	166319351	166319370	+	1386.48	3
chr1	166489830	166489849	-	1953.18	2
chr1	166738186	166738205	-	2274.31	2
chr1	167212472	167212491	+	2047.63	4
chr1	167337607	167337626	+	1953.18	4
chr1	167394403	167394422	+	1783.17	2
chr1	167414435	167414454	+	1934.29	4
chr1	167637211	167637230	+	2255.42	3
chr1	167645087	167645106	+	1915.4	4
chr1	167915425	167915444	+	2028.74	2
chr1	167932266	167932285	+	1273.14	2
chr1	167938385	167938404	+	1537.6	1
chr1	167942122	167942141	-	1556.49	3
chr1	168065648	168065667	-	1046.46	2
chr1	169518255	169518274	-	1915.4	2
chr1	169919384	169919403	+	1405.37	2
chr1	169947862	169947881	+	1953.18	3
chr1	170175140	170175159	+	1178.69	1
chr1	170613416	170613435	+	1405.37	3
chr1	170872165	170872184	-	1650.94	1
chr1	170895457	170895476	-	2123.19	1
chr1	170900962	170900981	-	2387.65	2
chr1	170901773	170901792	-	2179.86	2
chr1	170992788	170992807	+	1575.38	3
chr1	171111141	171111160	-	2463.21	2
chr1	171118410	171118429	-	1972.07	2
chr1	171139795	171139814	+	1556.49	4
chr1	171247139	171247158	+	2160.97	1
chr1	171257373	171257392	+	2293.2	3
chr1	171321616	171321635	-	1688.72	3
chr1	171361302	171361321	-	2085.41	2
chr1	171380102	171380121	+	1858.73	2
chr1	171479196	171479215	+	2009.85	2
chr1	171502152	171502171	-	1405.37	2
chr1	171502573	171502592	-	1877.62	2
chr1	171503463	171503482	-	1990.96	1
chr1	171566881	171566900	+	1084.24	2
chr1	171610222	171610241	-	1669.83	4
chr1	171975520	171975539	-	1518.71	3
chr1	172047070	172047089	-	2614.33	3
chr1	172119867	172119886	-	2255.42	3
chr1	172309782	172309801	+	1197.58	2
chr1	172310276	172310295	+	2142.08	3
chr1	172326313	172326332	-	2236.53	2
chr1	172357747	172357766	+	2444.32	3
chr1	172381308	172381327	-	2123.19	2
chr1	172412416	172412435	-	2652.11	4
chr1	172482017	172482036	-	1499.82	1
chr1	172482208	172482227	+	1046.46	2
chr1	172490567	172490586	+	2066.52	3
chr1	172499849	172499868	-	1122.02	2
chr1	172502000	172502019	+	1329.81	2
chr1	172502048	172502067	+	2085.41	2
chr1	173398795	173398814	+	2085.41	3
chr1	174287047	174287066	+	1972.07	4
chr1	174466453	174466472	+	1650.94	2
chr1	174469917	174469936	-	1669.83	3
chr1	174595144	174595163	-	1783.17	2
chr1	175041622	175041641	-	1896.51	2
chr1	175519529	175519548	+	2009.85	2
chr1	175669372	175669391	-	1084.24	2
chr1	175924022	175924041	+	2274.31	3
chr1	175936617	175936636	-	1480.93	3
chr1	176265293	176265312	+	1745.39	3
chr1	176658835	176658854	+	2274.31	3
chr1	176712577	176712596	-	1688.72	2
chr1	176862330	176862349	+	1688.72	4
chr1	177703029	177703048	+	1934.29	3
chr1	177774850	177774869	-	1348.7	3
chr1	177774887	177774906	+	1707.61	3
chr1	177846034	177846053	-	1972.07	4
chr1	178072980	178072999	-	1896.51	4
chr1	178146631	178146650	-	2142.08	2
chr1	178187961	178187980	+	1575.38	2
chr1	178303578	178303597	+	2444.32	4
chr1	178361517	178361536	+	1707.61	3
chr1	178361704	178361723	+	1310.92	3
chr1	178463898	178463917	+	1858.73	3
chr1	178527704	178527723	-	1556.49	2
chr1	178527767	178527786	-	1065.35	2
chr1	178530724	178530743	-	1065.35	2
chr1	179087220	179087239	+	1632.05	1
chr1	179137287	179137306	-	1329.81	3
chr1	179142245	179142264	-	1254.25	2
chr1	179142380	179142399	+	2009.85	2
chr1	179451406	179451425	+	1726.5	3
chr1	179476684	179476703	-	1480.93	3
chr1	179477243	179477262	+	2255.42	3
chr1	179502798	179502817	-	2104.3	3
chr1	179507093	179507112	-	2236.53	2
chr1	179633549	179633568	-	2330.98	3
chr1	179645639	179645658	+	1707.61	3
chr1	179645840	179645859	-	1972.07	3
chr1	179734619	179734638	-	1499.82	4
chr1	179845047	179845066	+	2255.42	4
chr1	179847883	179847902	-	1367.59	1
chr1	179859400	179859419	-	1726.5	2
chr1	180008208	180008227	-	1027.57	2
chr1	180116713	180116732	+	1386.48	3
chr1	180175321	180175340	-	2368.76	2
chr1	180215240	180215259	+	1858.73	3
chr1	180428538	180428557	+	2085.41	3
chr1	180484206	180484225	+	2142.08	4
chr1	180720523	180720542	-	1858.73	4
chr1	180768642	180768661	-	1990.96	3
chr1	180768973	180768992	-	1122.02	3
chr1	180774628	180774647	+	1650.94	3
chr1	180811093	180811112	+	1688.72	2
chr1	180811823	180811842	-	1972.07	4
chr1	180863843	180863862	-	1726.5	3
chr1	180864796	180864815	+	1518.71	2
chr1	180874176	180874195	-	2708.78	3
chr1	180877437	180877456	-	1688.72	3
chr1	180877647	180877666	-	2085.41	4
chr1	180889424	180889443	-	1216.47	2
chr1	180889694	180889713	+	1632.05	2
chr1	180974577	180974596	+	2104.3	4
chr1	180980655	180980674	-	1348.7	3
chr1	181149569	181149588	+	1839.84	3
chr1	181232892	181232911	+	1405.37	2
chr1	181251820	181251839	+	1537.6	2
chr1	181545596	181545615	+	1915.4	3
chr1	181827752	181827771	+	1858.73	3
chr1	181850276	181850295	-	1783.17	2
chr1	181867136	181867155	+	2142.08	3
chr1	181881074	181881093	+	1783.17	4
chr1	182140579	182140598	+	1915.4	3
chr1	182150148	182150167	-	2349.87	2
chr1	182322226	182322245	+	1197.58	4
chr1	182489881	182489900	-	2387.65	2
chr1	182490060	182490079	-	1764.28	2
chr1	182490154	182490173	+	1499.82	2
chr1	182506415	182506434	+	1594.27	2
chr1	182506505	182506524	+	1178.69	2
chr1	182539575	182539594	+	1462.04	2
chr1	182553802	182553821	-	2293.2	4
chr1	182560500	182560519	-	1877.62	3
chr1	182960302	182960321	+	2255.42	2
chr1	182991113	182991132	-	1934.29	4
chr1	183699487	183699506	+	1972.07	4
chr1	184033653	184033672	+	1367.59	1
chr1	184263174	184263193	-	2009.85	4
chr1	184266272	184266291	-	1726.5	3
chr1	184498133	184498152	+	1990.96	3
chr1	184771809	184771828	+	2689.89	4
chr1	184817956	184817975	+	1877.62	4
chr1	184890445	184890464	-	1726.5	3
chr1	184918676	184918695	+	1632.05	4
chr1	185343612	185343631	-	2142.08	4
chr1	185404239	185404258	+	2104.3	3
chr1	185410026	185410045	-	1235.36	3
chr1	185502093	185502112	+	1386.48	3
chr1	185553140	185553159	-	1632.05	2
chr1	185682088	185682107	-	1990.96	3
chr1	185977273	185977292	-	1518.71	3
chr1	186013607	186013626	-	1934.29	1
chr1	186509497	186509516	+	2406.54	2
chr1	186719887	186719906	+	2085.41	4
chr1	186770845	186770864	-	1990.96	3
chr1	186827957	186827976	-	1915.4	3
chr1	187137654	187137673	-	1594.27	3
chr1	187366990	187367009	-	1575.38	3
chr1	187601084	187601103	+	2066.52	2
chr1	187778791	187778810	+	1235.36	2
chr1	187879894	187879913	-	2217.64	3
chr1	188321702	188321721	-	1877.62	4
chr1	188509121	188509140	-	1632.05	3
chr1	188598236	188598255	+	1877.62	2
chr1	188847263	188847282	+	1877.62	3
chr1	188855250	188855269	+	1820.95	3
chr1	188860583	188860602	+	1594.27	3
chr1	188918000	188918019	-	1405.37	2
chr1	188947805	188947824	-	1310.92	3
chr1	188947966	188947985	+	1688.72	3
chr1	188980243	188980262	-	2236.53	3
chr1	188993351	188993370	-	1820.95	3
chr1	188993519	188993538	-	1122.02	2
chr1	189002002	189002021	-	1575.38	4
chr1	189026886	189026905	+	1745.39	2
chr1	189057619	189057638	+	2009.85	2
chr1	189115475	189115494	-	1915.4	2
chr1	189349391	189349410	+	2142.08	3
chr1	189675521	189675540	+	2009.85	3
chr1	189675694	189675713	-	1103.13	1
chr1	189701176	189701195	-	1820.95	3
chr1	189802765	189802784	-	2009.85	2
chr1	189869920	189869939	-	1178.69	3
chr1	189883098	189883117	+	1953.18	3
chr1	189883986	189884005	-	1273.14	2
chr1	189887691	189887710	-	1632.05	3
chr1	189915848	189915867	-	1990.96	1
chr1	189927857	189927876	+	1915.4	2
chr1	190542164	190542183	+	1688.72	3
chr1	190749128	190749147	+	1745.39	3
chr1	191126135	191126154	+	1839.84	3
chr1	191182590	191182609	+	1159.8	2
chr1	191275698	191275717	+	1386.48	3
chr1	191289011	191289030	+	2708.78	4
chr1	191308249	191308268	+	2406.54	2
chr1	191312595	191312614	-	2463.21	3
chr1	191352954	191352973	-	1896.51	1
chr1	191364697	191364716	-	1650.94	3
chr1	191563017	191563036	+	1990.96	3
chr1	191563115	191563134	+	1008.68	2
chr1	191575989	191576008	+	2519.88	1
chr1	191576157	191576176	-	1839.84	1
chr1	191717929	191717948	+	1008.68	1
chr1	191718134	191718153	+	1178.69	1
chr1	191818014	191818033	+	2142.08	2
chr1	191964391	191964410	+	2009.85	2
chr1	191964541	191964560	+	1443.15	2
chr1	191965272	191965291	-	1802.06	2
chr1	191995672	191995691	-	2198.75	4
chr1	192138208	192138227	+	1159.8	2
chr1	192189209	192189228	-	1499.82	2
chr1	192190726	192190745	-	1707.61	2
chr1	192444153	192444172	+	1556.49	4
chr1	192663226	192663245	+	1613.16	3
chr1	192795511	192795530	-	1273.14	2
chr1	193079470	193079489	+	1953.18	3
chr1	193130320	193130339	+	1820.95	2
chr1	193449714	193449733	-	1783.17	3
chr1	193514148	193514167	+	1046.46	1
chr1	193673388	193673407	-	1820.95	3
chr1	193703261	193703280	+	2142.08	4
chr1	194976313	194976332	-	1707.61	3
chr1	195241576	195241595	-	2009.85	3
chr10	7175683	7175702	+	1839.84	2
chr10	7068970	7068989	+	1197.58	3
chr10	6885629	6885648	-	2104.3	2
chr10	5825025	5825044	+	2028.74	3
chr10	5790842	5790861	+	1877.62	3
chr10	5600272	5600291	-	1953.18	3
chr10	5573515	5573534	+	2557.66	3
chr10	5550796	5550815	-	1594.27	2
chr10	5161751	5161770	+	1783.17	3
chr10	4545761	4545780	+	1802.06	3
chr10	4405063	4405082	-	2293.2	3
chr10	4346973	4346992	+	2293.2	1
chr10	4333565	4333584	+	1858.73	1
chr10	4151352	4151371	+	2179.86	3
chr10	4041844	4041863	-	1688.72	3
chr10	3973080	3973099	+	1953.18	2
chr10	3958776	3958795	-	2274.31	3
chr10	3944074	3944093	+	1764.28	2
chr10	3801457	3801476	+	1802.06	3
chr10	3741320	3741339	+	1197.58	3
chr10	3574095	3574114	-	1084.24	3
chr10	3573039	3573058	-	1159.8	2
chr10	3534542	3534561	-	2444.32	2
chr10	7810157	7810176	-	1972.07	3
chr10	7883463	7883482	-	1348.7	2
chr10	8240449	8240468	+	2255.42	2
chr10	8683125	8683144	-	1480.93	3
chr10	8686420	8686439	+	1764.28	3
chr10	9012980	9012999	-	1877.62	4
chr10	9677149	9677168	+	2160.97	3
chr10	10558275	10558294	+	2595.44	4
chr10	11280859	11280878	+	2104.3	1
chr10	11362448	11362467	-	2028.74	3
chr10	11439535	11439554	-	1650.94	3
chr10	11450072	11450091	-	1896.51	2
chr10	11517295	11517314	-	2142.08	4
chr10	12548818	12548837	+	1046.46	1
chr10	12612658	12612677	+	1669.83	2
chr10	12615959	12615978	+	1499.82	3
chr10	12997304	12997323	+	2142.08	2
chr10	13016715	13016734	-	2066.52	2
chr10	13087298	13087317	-	1065.35	3
chr10	13087394	13087413	-	1953.18	3
chr10	13429962	13429981	+	1953.18	2
chr10	14047108	14047127	+	2085.41	4
chr10	14450022	14450041	-	1273.14	1
chr10	14450271	14450290	-	2028.74	4
chr10	14685856	14685875	+	2009.85	3
chr10	14734489	14734508	-	1443.15	3
chr10	15300244	15300263	-	2312.09	3
chr10	17722829	17722848	-	1480.93	2
chr10	17722894	17722913	-	1103.13	2
chr10	17728127	17728146	+	1499.82	2
chr10	17733238	17733257	-	2633.22	2
chr10	18055438	18055457	-	2689.89	2
chr10	18197492	18197511	+	2179.86	3
chr10	18234079	18234098	+	2368.76	3
chr10	18318496	18318515	-	1310.92	2
chr10	18429721	18429740	+	2368.76	4
chr10	18528748	18528767	+	2349.87	3
chr10	18545925	18545944	-	1480.93	3
chr10	18602232	18602251	+	2142.08	3
chr10	18760433	18760452	-	2330.98	3
chr10	18836079	18836098	-	2406.54	2
chr10	18894445	18894464	-	1802.06	3
chr10	18904294	18904313	+	2198.75	2
chr10	18917191	18917210	-	2444.32	3
chr10	19516190	19516209	-	1386.48	2
chr10	19518953	19518972	+	1650.94	1
chr10	19684475	19684494	+	2028.74	2
chr10	19708465	19708484	-	2482.1	3
chr10	19711739	19711758	+	1443.15	3
chr10	19712509	19712528	-	1537.6	2
chr10	19894172	19894191	+	2349.87	3
chr10	19907376	19907395	+	2009.85	2
chr10	19933878	19933897	+	1084.24	2
chr10	20125436	20125455	+	2236.53	3
chr10	20290544	20290563	-	2009.85	2
chr10	20308636	20308655	+	2085.41	2
chr10	20314972	20314991	-	2179.86	2
chr10	20315161	20315180	-	1046.46	2
chr10	20362036	20362055	-	1745.39	2
chr10	20372209	20372228	-	1972.07	4
chr10	20405613	20405632	-	2066.52	2
chr10	20928109	20928128	+	1367.59	2
chr10	21033975	21033994	-	1688.72	3
chr10	21465516	21465535	-	1953.18	2
chr10	21995416	21995435	+	2123.19	2
chr10	21996113	21996132	+	2274.31	2
chr10	22010316	22010335	+	2217.64	2
chr10	22018803	22018822	-	2312.09	2
chr10	22141119	22141138	-	1632.05	2
chr10	22148529	22148548	+	1216.47	1
chr10	22163891	22163910	+	1915.4	3
chr10	22567307	22567326	-	2425.43	4
chr10	22579609	22579628	-	1877.62	2
chr10	23116965	23116984	-	2330.98	3
chr10	23150610	23150629	+	2312.09	3
chr10	23812342	23812361	-	1329.81	3
chr10	23815344	23815363	-	2236.53	2
chr10	24131630	24131649	+	2425.43	3
chr10	24223556	24223575	+	1537.6	1
chr10	24297977	24297996	+	1613.16	2
chr10	24382100	24382119	-	1594.27	2
chr10	24621759	24621778	+	1915.4	3
chr10	24625260	24625279	+	2293.2	3
chr10	24630858	24630877	-	2047.63	3
chr10	24797441	24797460	-	1499.82	2
chr10	24873806	24873825	-	2293.2	4
chr10	25070299	25070318	-	1575.38	3
chr10	26711265	26711284	-	2349.87	2
chr10	26752718	26752737	+	1915.4	4
chr10	26995730	26995749	+	2179.86	2
chr10	27162605	27162624	+	2293.2	3
chr10	27264914	27264933	-	1235.36	2
chr10	27761598	27761617	+	1499.82	3
chr10	28117181	28117200	+	1972.07	2
chr10	28485752	28485771	-	1688.72	2
chr10	28730336	28730355	+	2406.54	2
chr10	28844337	28844356	+	2444.32	2
chr10	29107151	29107170	-	1443.15	3
chr10	29206935	29206954	+	1783.17	3
chr10	29313529	29313548	+	2179.86	2
chr10	29532961	29532980	-	1405.37	2
chr10	29533135	29533154	-	1027.57	2
chr10	30729654	30729673	-	1783.17	2
chr10	30811061	30811080	+	1386.48	2
chr10	30825232	30825251	-	1802.06	3
chr10	30838371	30838390	-	1858.73	3
chr10	31299363	31299382	+	2368.76	3
chr10	31445780	31445799	-	1178.69	2
chr10	31445973	31445992	+	2425.43	2
chr10	31466020	31466039	-	1216.47	2
chr10	33986877	33986896	+	1254.25	3
chr10	33986983	33987002	-	2349.87	3
chr10	34096631	34096650	+	1405.37	1
chr10	34152002	34152021	-	1575.38	3
chr10	34280728	34280747	+	1424.26	3
chr10	34399448	34399467	+	1518.71	2
chr10	36546819	36546838	-	2047.63	4
chr10	36791975	36791994	+	1802.06	3
chr10	36834410	36834429	+	2217.64	3
chr10	37014448	37014467	-	1953.18	2
chr10	37072985	37073004	-	1896.51	2
chr10	37137116	37137135	-	2123.19	1
chr10	38554378	38554397	+	1292.03	2
chr10	38876056	38876075	-	1632.05	3
chr10	39170364	39170383	-	2217.64	3
chr10	39171269	39171288	-	1575.38	2
chr10	39240017	39240036	-	1783.17	2
chr10	39520551	39520570	+	1424.26	2
chr10	40259152	40259171	-	1650.94	2
chr10	40265108	40265127	-	1424.26	2
chr10	40349861	40349880	+	2368.76	1
chr10	40525141	40525160	+	1953.18	2
chr10	40540778	40540797	-	2009.85	3
chr10	40584037	40584056	-	1990.96	3
chr10	41289060	41289079	+	1820.95	3
chr10	41304290	41304309	-	1405.37	3
chr10	41434775	41434794	-	2085.41	2
chr10	41505670	41505689	+	2066.52	2
chr10	41509335	41509354	-	1254.25	3
chr10	41678978	41678997	+	1103.13	1
chr10	41682971	41682990	+	2179.86	2
chr10	41831061	41831080	-	1990.96	1
chr10	41986325	41986344	-	1613.16	1
chr10	42298150	42298169	+	2425.43	3
chr10	42308312	42308331	-	1953.18	2
chr10	42454859	42454878	+	2085.41	3
chr10	42504232	42504251	+	1839.84	2
chr10	42637423	42637442	+	1480.93	3
chr10	42643823	42643842	+	1839.84	3
chr10	42697177	42697196	-	2085.41	2
chr10	42710016	42710035	+	2009.85	3
chr10	42734739	42734758	+	1707.61	3
chr10	42840249	42840268	+	1877.62	2
chr10	42841957	42841976	-	1972.07	3
chr10	42842537	42842556	-	2425.43	4
chr10	42987928	42987947	-	1707.61	1
chr10	42990094	42990113	+	2368.76	3
chr10	43212060	43212079	-	2633.22	4
chr10	43462489	43462508	-	2085.41	2
chr10	43479865	43479884	-	2123.19	2
chr10	43541075	43541094	+	1915.4	2
chr10	43560957	43560976	+	1858.73	4
chr10	43575096	43575115	-	2538.77	2
chr10	43822793	43822812	-	1650.94	3
chr10	43827504	43827523	-	1972.07	3
chr10	43871097	43871116	+	1462.04	3
chr10	43954088	43954107	-	2236.53	3
chr10	44071319	44071338	+	1688.72	4
chr10	44148962	44148981	+	1669.83	3
chr10	44177464	44177483	+	1216.47	2
chr10	44177614	44177633	+	1764.28	2
chr10	44235486	44235505	+	1820.95	2
chr10	45132574	45132593	+	1972.07	3
chr10	45344581	45344600	+	1839.84	3
chr10	45382029	45382048	-	1688.72	3
chr10	45917122	45917141	+	2236.53	3
chr10	46057550	46057569	-	1953.18	3
chr10	50699219	50699238	-	2085.41	3
chr10	51405339	51405358	+	1065.35	3
chr10	51553977	51553996	-	1669.83	3
chr10	52129216	52129235	-	1953.18	3
chr10	52197496	52197515	+	1877.62	3
chr10	52331214	52331233	+	1556.49	3
chr10	52343471	52343490	-	2028.74	3
chr10	52417403	52417422	-	1518.71	2
chr10	52417553	52417572	-	1065.35	2
chr10	53348626	53348645	+	1122.02	2
chr10	53629369	53629388	-	1140.91	2
chr10	53710430	53710449	+	1972.07	2
chr10	55377038	55377057	+	1990.96	2
chr10	56373235	56373254	-	1575.38	2
chr10	57743644	57743663	-	2047.63	3
chr10	58498099	58498118	-	1405.37	1
chr10	58812288	58812307	-	2217.64	3
chr10	59323349	59323368	+	1877.62	1
chr10	59323379	59323398	-	1027.57	1
chr10	59378673	59378692	+	1273.14	2
chr10	59378919	59378938	-	1990.96	3
chr10	59413901	59413920	-	1632.05	3
chr10	59554437	59554456	+	2085.41	2
chr10	59813132	59813151	+	1594.27	1
chr10	59817734	59817753	+	1348.7	3
chr10	59830083	59830102	+	1707.61	2
chr10	59940828	59940847	-	2368.76	2
chr10	59950796	59950815	+	1839.84	2
chr10	59966926	59966945	-	2160.97	2
chr10	59997824	59997843	-	1462.04	2
chr10	60005491	60005510	+	1499.82	3
chr10	60020555	60020574	-	1235.36	1
chr10	60148273	60148292	-	2274.31	1
chr10	60148315	60148334	-	1159.8	1
chr10	60191389	60191408	-	1669.83	2
chr10	60191868	60191887	-	1084.24	2
chr10	60192096	60192115	-	1292.03	1
chr10	60408070	60408089	-	2160.97	3
chr10	60443293	60443312	+	2236.53	4
chr10	60613105	60613124	+	2104.3	4
chr10	60687686	60687705	+	1594.27	2
chr10	60760637	60760656	+	2368.76	3
chr10	60768566	60768585	-	1934.29	1
chr10	60779685	60779704	-	1046.46	2
chr10	60779830	60779849	-	2406.54	3
chr10	61052248	61052267	-	1197.58	2
chr10	61052428	61052447	+	2293.2	2
chr10	61147948	61147967	+	1877.62	2
chr10	61148016	61148035	-	1159.8	3
chr10	61199537	61199556	+	1329.81	1
chr10	61199925	61199944	-	1140.91	1
chr10	61275991	61276010	-	1443.15	3
chr10	61339401	61339420	-	1688.72	3
chr10	61356292	61356311	+	1972.07	3
chr10	61415374	61415393	+	1594.27	2
chr10	61423410	61423429	-	1669.83	3
chr10	61439829	61439848	-	1745.39	3
chr10	61466319	61466338	+	2217.64	3
chr10	61492244	61492263	-	2274.31	3
chr10	61492679	61492698	-	1594.27	2
chr10	61606021	61606040	-	1820.95	3
chr10	61618729	61618748	+	1329.81	3
chr10	61619133	61619152	-	1839.84	3
chr10	61658222	61658241	+	1650.94	2
chr10	61730370	61730389	+	1783.17	2
chr10	61745324	61745343	-	2142.08	3
chr10	61820255	61820274	-	2028.74	4
chr10	61838922	61838941	-	2349.87	3
chr10	61877988	61878007	-	2519.88	3
chr10	61917256	61917275	-	1462.04	3
chr10	61980612	61980631	-	2387.65	3
chr10	62111056	62111075	+	1518.71	2
chr10	62133453	62133472	-	1254.25	2
chr10	62243126	62243145	+	1499.82	3
chr10	62500395	62500414	-	2406.54	2
chr10	62549952	62549971	+	1462.04	3
chr10	62558089	62558108	-	1707.61	3
chr10	62725898	62725917	-	1405.37	2
chr10	62835114	62835133	+	1783.17	2
chr10	62862633	62862652	+	2179.86	2
chr10	62862717	62862736	-	1178.69	2
chr10	62883551	62883570	-	1632.05	2
chr10	62987510	62987529	-	1915.4	4
chr10	63024744	63024763	-	1632.05	1
chr10	63156537	63156556	+	2349.87	3
chr10	63244946	63244965	-	1764.28	2
chr10	63270418	63270437	-	1348.7	3
chr10	63270455	63270474	+	1594.27	3
chr10	63309172	63309191	+	2387.65	3
chr10	63422451	63422470	-	1858.73	3
chr10	63422749	63422768	-	1934.29	2
chr10	63574401	63574420	+	1707.61	4
chr10	63582766	63582785	-	2142.08	3
chr10	63799838	63799857	-	1953.18	2
chr10	64084582	64084601	-	1783.17	3
chr10	65701349	65701368	+	1688.72	3
chr10	66807801	66807820	+	1820.95	2
chr10	66814004	66814023	-	2217.64	4
chr10	66814658	66814677	+	1990.96	3
chr10	66853373	66853392	-	2142.08	2
chr10	66864281	66864300	+	1613.16	2
chr10	66909382	66909401	-	1953.18	2
chr10	66913792	66913811	+	1480.93	2
chr10	67134499	67134518	+	1915.4	3
chr10	67190502	67190521	+	1839.84	2
chr10	67247340	67247359	-	1537.6	3
chr10	67311482	67311501	+	2009.85	3
chr10	67315230	67315249	-	1764.28	3
chr10	67536026	67536045	-	1159.8	2
chr10	67766348	67766367	+	2293.2	3
chr10	67984763	67984782	+	1594.27	3
chr10	68147023	68147042	+	1839.84	2
chr10	68172183	68172202	-	1367.59	1
chr10	68283307	68283326	+	1650.94	2
chr10	68506424	68506443	-	2500.99	2
chr10	68611820	68611839	-	1518.71	3
chr10	68759470	68759489	+	1669.83	3
chr10	68811201	68811220	+	2293.2	3
chr10	68908487	68908506	+	1972.07	3
chr10	69165271	69165290	+	2179.86	3
chr10	69208894	69208913	+	1613.16	3
chr10	69306392	69306411	-	1858.73	3
chr10	69321424	69321443	+	2557.66	2
chr10	69367168	69367187	-	2406.54	3
chr10	69371254	69371273	-	1915.4	3
chr10	69371643	69371662	-	2160.97	4
chr10	69398842	69398861	+	1046.46	2
chr10	69398897	69398916	-	1367.59	2
chr10	69523391	69523410	+	2104.3	4
chr10	69607806	69607825	-	1537.6	4
chr10	69655018	69655037	+	2198.75	3
chr10	69656508	69656527	-	1953.18	3
chr10	69662352	69662371	+	1084.24	3
chr10	69870521	69870540	-	1424.26	3
chr10	69964819	69964838	+	1915.4	3
chr10	70021851	70021870	-	1839.84	3
chr10	70102277	70102296	-	2368.76	2
chr10	70190042	70190061	+	1632.05	2
chr10	70195950	70195969	-	1575.38	3
chr10	70245261	70245280	-	1103.13	1
chr10	70276871	70276890	-	2009.85	3
chr10	70296991	70297010	+	2028.74	2
chr10	70303399	70303418	-	1707.61	3
chr10	70318846	70318865	-	2028.74	3
chr10	70506697	70506716	+	1537.6	3
chr10	70563828	70563847	+	1820.95	2
chr10	70814521	70814540	+	1858.73	3
chr10	70916871	70916890	-	2009.85	3
chr10	71101546	71101565	-	1688.72	3
chr10	71218433	71218452	+	1972.07	3
chr10	71226081	71226100	+	2406.54	2
chr10	71332408	71332427	+	1292.03	3
chr10	71346944	71346963	+	1688.72	1
chr10	71401424	71401443	+	1084.24	3
chr10	71401448	71401467	+	1972.07	3
chr10	71422796	71422815	-	1820.95	2
chr10	71428667	71428686	-	1915.4	3
chr10	71455536	71455555	-	1764.28	2
chr10	71480126	71480145	-	2028.74	2
chr10	72304661	72304680	+	2387.65	3
chr10	73098243	73098262	-	1783.17	3
chr10	73106087	73106106	-	2217.64	2
chr10	74622033	74622052	+	1669.83	2
chr10	74935051	74935070	+	1462.04	4
chr10	75151826	75151845	+	1046.46	3
chr10	75160659	75160678	+	2123.19	3
chr10	75193073	75193092	-	2160.97	3
chr10	75255273	75255292	-	1802.06	2
chr10	75277661	75277680	-	1669.83	3
chr10	75566915	75566934	-	1839.84	4
chr10	75605354	75605373	-	2198.75	4
chr10	75635827	75635846	+	1556.49	2
chr10	75744202	75744221	-	2142.08	4
chr10	75765327	75765346	+	1877.62	3
chr10	75773591	75773610	-	1159.8	1
chr10	75853645	75853664	+	1972.07	4
chr10	75883386	75883405	-	1046.46	1
chr10	75951763	75951782	+	1140.91	1
chr10	75951981	75952000	+	1556.49	1
chr10	76048579	76048598	-	2104.3	2
[truncated: 14,513 more rows]

## Sheet: TableS5_gRNA_alleles
Supplementary Table5: sequence of gRNAs and mutations in the newly generated lines.
[truncated: 9 more rows]

[truncated: 3 more sheets: TableS6_Antibodies, TableS7_NGSreads, TableS8_SMFprimers]
